# Supplementary material for: Flow cytometry sorting of nuclei enables the first global characterization of Paramecium germline DNA and transposable elements
Source: BMC Genomics. 2017 Apr 26;18:327. doi: 10.1186/s12864-017-3713-7 (PMC5405496; doi:10.1186/s12864-017-3713-7)
Supplement: Supplementary file 3 — This excel file contains the following supplementary tables: Tables S3-S4. (XLSX 45 kb) [file 12864_2017_3713_MOESM3_ESM.xlsx]

## Sheet: Table S3
Type	Element	Consensus length (bp)	Annotated proteins	ORF1	Zn finger	Finger type	ORF1->ORF2	ORF2	APE CD	RT CD	Zn finger	Finger type	3' repeats	Nb of sequences aligned	Min. number of copies	Nb of 'intact' 5' ends	Nb of 'intact' 3' ends
non-LTR retrotransposon Group 1	RT32989	3864	ORF1, EEP-RVT	24-1091	960-1028	CX2CX13HX4H	+1 frameshift	1081-3822	1213-1806	2425-3165	3634-3684	CX2HX7HX4H	TTA	24	12	9	10
	RT49653exp*	3750	ORF1, EEP-RVT	17-952	818-886	CX2CX13HX4H	+1 frameshift	942-3713	1095-1688	2307-3050	3510-3560	CX2HX7HX4H	TTG	15	11	8	6
	RT49653old*	3750	ORF1, EEP-RVT	17-952	818-886	CX2CX13HX4H	+1 frameshift	942-3713	1095-1688	2307-3050	3510-3560	CX2HX7HX4H	TTG	13	9	7	7
	RT43898	3774	ORF1, EEP-RVT	24-944	810-878	CX2CX13HX4H	+1 frameshift	934-3717	1090-1683	2302-3045	3505-3555	CX2HX7HX4H	TTA	9	8	5	8
	RT48569exp*	3620	ORF1, EEP-RVT	26-874	767-832	CX2CX12HX4H	+1 frameshift	864-3596	990-1592	2208-2960	3414-3467	CX2HX8HX4H	TAAA	11	10	4	5
	RT48569old*	3635	ORF1, EEP-RVT	26-889	782-847	CX2CX12HX4H	+1 frameshift	879-3611	1005-1607	2223-2975	3429-3482	CX2HX8HX4H	TAAA	13	10	5	4
non-LTR retrotransposon Group 2	RT24068	3645	ORF1, EEP-RVT	6-932	801-869	CX2CX13HX4H	+1 frameshift	922-3591	991-1593	2200-2934	3409-3462	CX2HX8HX4H	TAA	28	12	10	6
	RT48639exp*	3753	ORF1, EEP-RVT	9-956	828-896	CX2CX13HX4H	+1 frameshift	946-3663	1027-1638	2257-2988	3445-3495	CX2HX7HX4H	TAA	6	6	3	6
	RT48639old*	3756	ORF1, EEP-RVT	9-956	828-896	CX2CX13HX4H	+1 frameshift	946-3666	1027-1638	2257-2991	3448-3498	CX2HX7HX4H	TAA	13	8	7	4
	RT43773	3787	ORF1, EEP-RVT	7-951	823-891	CX2CX13HX4H	+1 frameshift	941-3739	1016-1627	2243-2977	3434-3484	CX2HX7HX4H	TCA	15	10	8	6
	RT43775	3778	ORF1, EEP-RVT	29-979	851-919	CX2CX13HX4H	+1 frameshift	969-3689	1044-1655	2268-3002	3459-3509	CX2HX7HX4H	TCA	17	10	6	7
	RT3220	3769	ORF1, EEP-RVT	24-1028	900-968	CX2CX13HX4H	+1 frameshift	1018-3690	1081-1692	2305-3039	3499-3549	CX2HX7HX4H	TAA	34	14	9	6
non-LTR retrotransposon Group 3	RT21873	3786	ORF1, EEP-RVT	19-1020	NA	NA	in-frame stop	1021-3720	1132-1737	2353-3084	3544-3594	CX2HX7HX4H	TGTAA	27	13	5	11
	RT46341	3557	ORF1, EEP-RVT	25-810	712-777	CX2CX12HX4H	in-frame stop	811-3498	916-1518	2122-2856	3322-3372	CX2HX7HX4H	TAA	39	21	17	18
	RT12275	3832	ORF1, EEP-RVT	31-1041	907-984	CX6CX12HX4H	in-frame stop	1042-3801	1150-1758	2410-3150	3619-3669	CX2HX7HX4H	TAA	9	9	5	7
	RT33971	3798	ORF1, EEP-RVT	22-1032	898-975	CX6CX12HX4H	in-frame stop	1033-3756	1147-1755	2371-3108	3577-3627	CX2HX7HX4H	TAA	22	17	7	17
	RT23387	3775	ORF1, EEP-RVT	16-1026	892-969	CX6CX12HX4H	in-frame stop	1027-3732	1135-1743	2359-3096	3565-3615	CX2HX7HX4H	TAA	24	17	8	15
	RT46222	3753	ORF1, EEP-RVT	24-1022	888-965	CX6CX12HX4H	in-frame stop	1023-3710	1128-1733	2346-3077	3549-3599	CX2HX7HX4H	TAA	48	29	24	26
	RT46728	3790	ORF1, EEP-RVT	23-1042	908-985	CX6CX12HX4H	in-frame stop	1043-3748	1148-1753	2366-3097	3584-3634	CX2HX7HX4H	TAA	11	7	7	4
	RT42365	3797	ORF1, EEP-RVT	24-1049	915-992	CX6CX12HX4H	in-frame stop	1050-3752	1155-1760	2373-3104	3591-3641	CX2HX7HX4H	TAA	16	11	5	10
	RT4057	3839	ORF1, EEP-RVT	25-1077	943-1020	CX6CX12HX4H	in-frame stop	1078-3777	1183-1788	2401-3132	3610-3660	CX2HX7HX4H	TAA	25	12	4	9
	RT50095	3851	ORF1, EEP-RVT	15-1190	NA	NA	in-frame stop	1191-3803	1329-1937	2550-3287	3636-3686	CX2HX7HX4H	TAA	13	11	6	8
	RT10058	3672	ORF1, EEP-RVT	16-1017	NA	NA	in-frame stop	1018-3618	1129-1734	2344-3084	3433-3483	CX2HX7HX4H	TAA	36	18	7	17
	RT13985€	3427	ORF1, EEP-RVT	23-772	NA	NA	in-frame stop	773-3373	884-1489	2099-2839	3188-3238	CX2HX7HX4H	TAA	10	10	5	2
non-LTR retrotransposon Group 4	RT4152	3264	EEP-RVT	NA	NA	NA	NA	23-3229	224-823	1505-2278	2975-3025	CX2HX7HX4H	TTA	7	7	3	6
	RT47195	3261	EEP-RVT	NA	NA	NA	NA	30-3227	231-830	1512-2285	2982-3032	CX2HX7HX4H	TTA	5	5	4	4
	RT38354	3274	EEP-RVT	NA	NA	NA	NA	35-3238	242-835	1517-2290	2987-3037	CX2HX7HX4H	TTA	10	8	7	6
	RT31010	3271	EEP-RVT	NA	NA	NA	NA	28-3234	235-828	1510-2283	2980-3030	CX2HX7HX4H	TTA	4	4	4	4
	RT42890	3259	EEP-RVT	NA	NA	NA	NA	25-3228	232-825	1507-2280	2977-3027	CX2HX7HX4H	TTA	8	8	7	5
	RT33852	3265	EEP-RVT	NA	NA	NA	NA	33-3233	237-830	1512-2285	2982-3032	CX2HX7HX4H	TTA	9	8	6	5
	RT25765	3249	EEP-RVT	NA	NA	NA	NA	26-3220	233-826	1508-2281	2978-3028	CX2HX7HX4H	TTA	9	9	7	7
	RT36327	3239	EEP-RVT	NA	NA	NA	NA	25-3210	226-819	1501-2274	2968-3018	CX2HX7HX4H	TTA	9	9	8	8
non-LTR retrotransposon Group 5	RT48784	3078	EEP-RVT	NA	NA	NA	NA	29-3040	272-823	1412-2227	2798-2845	CX2CX7HX3H	TTTAA	13	12	10	10
	RT3903	3078	EEP-RVT	NA	NA	NA	NA	29-3040	272-823	1412-2227	2798-2845	CX2CX7HX3H	TTTAA	12	10	7	9
	RT283	3079	EEP-RVT	NA	NA	NA	NA	29-3040	272-823	1412-2227	2798-2845	CX2CX7HX3H	TTTAA	10	9	6	6
	RT50144	3079	EEP-RVT	NA	NA	NA	NA	29-3040	272-823	1412-2227	2798-2845	CX2CX7HX3H	TTTAA	11	10	8	8
	RT41453	3078	EEP-RVT	NA	NA	NA	NA	29-3040	272-823	1412-2227	2798-2845	CX2CX7HX3H	TTTAA	8	8	7	8
Solo ORF1s$	ORF1A	948	ORF1	36-917	588-653	CX2CX12HX4H	NA	NA	NA	NA	NA	NA	TAAA	11	11	ND	ND
	ORF1B	961	ORF1	34-930	586-651	CX2CX12HX4H	NA	NA	NA	NA	NA	NA	TAAA	12	12	ND	ND
	ORF1C	970	ORF1	37-939	595-660	CX2CX12HX4H	NA	NA	NA	NA	NA	NA	?	16	16	ND	ND
	ORF1D	952	ORF1	35-925	584-649	CX2CX12HX4H	NA	NA	NA	NA	NA	NA	?	9	9	ND	ND
	ORF1E	956	ORF1	34-927	598-663	CX2CX12HX4H	NA	NA	NA	NA	NA	NA	TAAA	20	20	ND	ND
	ORF1F	964	ORF1	38-946	596-661	CX2CX12HX4H	NA	NA	NA	NA	NA	NA	?	17	17	ND	ND
	ORF1G	963	ORF1	36-932	588-653	CX2CX12HX4H	NA	NA	NA	NA	NA	NA	?	6	6	ND	ND
Putative SINEs£	RE1A	539	None	NA	NA	NA	NA	NA	NA	NA	NA	NA	TAA	4	4	4	4
	RE1B	539	None	NA	NA	NA	NA	NA	NA	NA	NA	NA	TAA	12	12	9	10
	RE1C	508	None	NA	NA	NA	NA	NA	NA	NA	NA	NA	TAA	15	15	12	14
	RE1D	507	None	NA	NA	NA	NA	NA	NA	NA	NA	NA	TAA	47	47	43	44
* For RT49653, RT48569, and RT48639, two distinct consensus sequences (both potentially functional) were constructed: one from old, divergent copies ("old") and one from a more recently expanded subset ("exp").
$ Solo ORF1s resemble ORF1s from non-LTR retrotransposons, but are never associated with RT-encoding ORF2s. 3' repeats suggest they may have been mobilized in trans by proteins from autonomous non-LTR elements.
€ RT13985 appears to be a recent chimera: its ORF1 is very similar to RT48569 (Group 1), and its EEP/RVT ORF is very similar to RT10058 (Group 3).
£ These consensus sequences do not contain any protein-coding ORF, and may be SINEs derived from non-coding RNAs.. 3' repeats suggest they may have been mobilized in trans by proteins from non-LTR elements.
These numbers are likely to often be underestimates, as no special effort was made to retrieve all copies of these elements.

## Sheet: Table S4
Element type	Element	Consensus length (bp)	Annotated proteins	TIR end consensus 20 bp	Nb of sequences aligned	Min. number of copies	Nb of 'intact' 5' ends	Nb of 'intact' 3' ends
Tc1/mariner	Tennessee	3044	ORF2, DDE	TACAGTCCACTTACATATAA	8	8	3	4
	AnchoisA	3600	ORF1, ORF2, DDE	TATAGTCcAAtAcaATTtcA	10	7	7	3
	AnchoisB	3622	ORF1, ORF2, DDE	TATAGTCcAAtACAATTTCA	24	18	16	21
	DDE1	3047	ORF2, DDE	TATAGTCGAAATCAATATtA	7	7	5	7
	DDE2	3049	ORF2, DDE	TATAGTCGAAaTCaatATTA	11	11	8	10
	DDE3	2933	ORF2, DDE	TATTGTCgaCGTAaatattt	16	11	10	11
Composite Tc1/mariner with Y-recombinase	Sardine	6673	ORF1, ORF2, DDE, Y-REC	TATAGCTGTTTGCaTAAAAA	16	12	10	11
	ThonA	7240	ORF1, ORF2, DDE, Y-REC	TATAGCTGATTTCATATGCA	5	4	2	0
	ThonB	7211	ORF1, ORF2, DDE, Y-REC	TATAGCTGATTTCATCAGCA	6	4	1	1
	ThonC	7161	ORF1, ORF2, DDE, Y-REC	TATAGCCAATCTCATTTGCA	18	7	4	3
	Merou	7088	ORF1, ORF2, DDE, Y-REC	TATAGCTaATATCAGAAATT	30	16	5	5
	Coelocanth	6902	ORF1, ORF2, DDE, Y-REC	TATAGCCcAAACCAGTAATT	6	4	2	2
	NFB (Baudroie)	7153	ORF1, ORF2, DDE, Y-REC	TATAGCCAAAGTAATATATT (L) TATAGTCGAACCATTGACTT (R)	26	13	6	13
	The Tennessee element is from P. primaurelia strain 156 [1]; all other elements are from P. tetraurelia strain 51
	AnchoisA and B copies are from [2]; there may be more. Published consensus sequences have been modified (1 bp)
	These numbers are likely to often be underestimates, as no special effort was made to retrieve all copies of these elements
	Numbers of copies reported for Fish elements (large Tc1/mariner with Y-recombinase) do not include the more numerous solo-TIR copies
	(but these were used for consensus building). There may be more copies, particularly for the Sardine and Coelocanth elements
	1. Le Mouël A, Butler A, Caron F, Meyer E. Developmentally regulated chromosome fragmentation linked to imprecise elimination of repeated sequences in paramecia. Eukaryotic Cell. 2003;2:1076–90.
	2. Arnaiz O, Mathy N, Baudry C, Malinsky S, Aury J-M, Wilkes CD, et al. The Paramecium germline genome provides a niche for intragenic parasitic DNA: evolutionary dynamics of internal eliminated sequences. PLoS Genet. 2012;8:e1002984.
