# Supplementary material for: Flow cytometry sorting of nuclei enables the first global characterization of Paramecium germline DNA and transposable elements
Source: BMC Genomics. 2017 Apr 26;18:327. doi: 10.1186/s12864-017-3713-7 (PMC5405496; doi:10.1186/s12864-017-3713-7)
Supplement: Supplementary file 4 — This text file contains the following supplementary text: Text S1-S2. Text S1 is a fasta file of TE consensus nucleotide sequences. Text S2 is a fasta file of putative TE protein sequences. (TXT 280 kb) [file 12864_2017_3713_MOESM4_ESM.txt]

## Text S1, TE consensus sequences 
>Tennessee Tc1/mariner
TACAGTCCACTTACATATAATAATCCATTTTCAACTTATTTTTGATTCTT
TATCCAATTCCAAATTTTTATTGACAATTCAAATTCACATATTTCATTTT
CATTTAATTATTTGTTTTTTGATCTTTTACTTTCTTcaATTATTATCAAA
AGTTAATTCATTTTGTATTTTTATTTTTACTTATTTTAATCTGATATTGA
GTTTTAAACAATTAATGTCCACTATTAaTTTCTTTAATACCTTCTcACTA
TATAAATTTcATTGCTTTGTTAAATCACTCTTCAAAAATTTAAGAATAAT
CTTAAGTAAATaCAAAAAACAATAATTTTTcATTCCAGCATTTATAATaT
TATTTATTAAGAGATATCAAATAAATTAATTGTTCAAAAGGAAAATCAAA
TTGTTGTAtAGAGATAATAAACAAATAAAATCAATATTACTAGAAAACAA
ACTTATTGATAAATAATTGAATTTTTTCTTTTTTTGATTCCTTACAGTTT
TATTTATCAAGAGATTTTTGATAAATAAATGACTACaTATTCATTTAATG
ACTCCCACACCATGTTTTTGGTTTTCAAAACAAATAATATAGATTTTTTA
TATAATTTAATAACTATTCATTATAATTACATCATTAACTTTAACTTTCC
TCTTGCAGCTCAAAATTTTACATAAATTGCACCTAACCTTGATTTTGATT
TTATCTAAAAGTTTGATTTGGTAGCAATTATTTTAAAGATTATTTAAGCT
GCTCAATTTTTCCAGCTCTaTCAGTTTATCTTTTGGTTTCTTCTTCGAAT
TATGTCTTTATTTTTTGTATTCTACTCTTGATTAAGTTGGCTTGTCTCTA
TATACGTTATTCAGGTTAAGTTTTAAAAAATCTTAATCTTTTAGATCTAA
ACATGGATGTGTTCAATTCCTTTAATTTTCTAATCAAATCACACCAAAAA
TTTACAAGAAGTCAGTTTAATTTAAACCTTTAAATATATTTGATTCTGGT
TGTAAAAAATAAGGATGCTATTcTGAAACATGAAAAAGAATgTTGATCAA
CCATTATCTATCAGGCATCTTTTCAGAAGTGAATCCTAGGTCTATTTCTT
GTCCAATAATCTAAcAAAgTTcTCTGTACAAGTCAAGTTTAGTTGCTCTC
TTAATTAGGTATGCAATTTAAATATCTTTTAATTTGCAGACAAAAACCTT
TTTTAAAGCTACATTAAGCAAATATTCACTAGTGATACAGGCAGACTCAA
ATTTGGGTAGATAATACCCTTTTAGAATCAAACCTGTATAAAGAGATTTC
ATAGAGCCAACTATTTAGTTTGCCTCTTCTATTGTAATAACCTAAAGTAA
TtaATGAGAAAATATTTGAATATTAATAAAGGAATAATTTTaAAGTTTCA
GATTTGGAGAACTTACTTATTGCTCATTCATTTTGTTTTTAATTTATATA
TTAAATTTATATTTTCAGAAAGCAAAATATGaATaATAATTTCGGAAAAA
AAAaCGTCAGAAATCgATGACAACATATTGTTTATaCCTTCATTTTTATT
TTCAAACAAAAAAATTAATATGGAAATGAAGAAATTTATTTTGAgATTAA
AGCTTTTTAATTATACAAATAGCTTAAATAATATAATTTCCTCATTCTCA
ATAATTAATGTTGCCAATGCGATGTGACTATAATTCTAATTCAGAAGAGG
AAAGTCAAAATTCTGAAAGTTTTCAGATTTAGAGTGATAATTTATTTGAT
GTATTATATTGCGATTTAAAAATACCTATATTACTTGGATCTCTTATATT
ACATCATAATAGATGTAAAGGAGCTTGCCATTAATACAATACAATAACTC
AGTTGTAAATAATACCTCCGAAAATTACTAAAATCAACCTTCAAAAAGAA
TTAGAAATAGAAGAAGCAGAAATTTATTTAAATGAGTTAAGAGCTGAACA
AGTTAtTTCGTAGTAAAAACGAACGAAGAAAAGAAAATTCATTTTtGATA
AAATGTGGATGATGAAAAAAAATGCATATGCGATTAGAAAACTTCTTGAG
ACTGGGTATTCAAAAACTTATATTTCATTCATGTTAGGcTTGTCGAAAAG
TTAAATATACTACAGAGAAAAATAGATTCTAAATAGCAATTAATTTGCAT
AATAGTTTTATTTTACTTCTCTCCATTCTGATTGGTTAAAGTAATTTATA
tAGGAGGCCACAGTTTCCGATCTTTgGAACTCCAGAATAATTTTTAATGA
ATTCAAAAAAAACTTCAATTTGGAAGACAATaTTGTTTAACTGTCAACTT
TTTAAAAGTACTTAAAAATCAATGGGATGACATTTCGCTAAGCTAGATTA
AGAGGAAAAGGaTTTTTCCAACAACATCGTTAAGAAAAAATTAACACCTA
TAACTAAAAATTATTATCTTtTAAAAAAGAGCATTATAATCTTCTTTTTT
TGGACGAAACAACTTTCACTCACCATTCAAAAAATCCGAAATGCTGGTAG
TTAAAGGAAGATATAAAATATAGGAGATTGATATAATTAAAAAAGCCTTT
GCATATACTTGGATGCATTGGTTAGAATGGATTTGGGTGTTTTCAAATTT
GTGTTGGGCATGTAAATTAGTATGTgTTCGCTTAGTATTTTATATAACTA
TTGGAATCAGCAACATAGTTTTATGAAAAATAAAAGTTTATAATAATTAT
GGAtAATAGCCCTATCCACCATAGTAATTTTATGAAAAATAAAATTTATC
AAAAATGTAATGTTTTATTTTTGCCTCCATATTCTCCTGAATTAAATTCT
ATTGAAGGAGTATGGAATAATTTAAAGTAGAAAATATATAAATAGTAATC
AGAAACTGAAGCTAGAATGCAGAAATTCATTCATAATTATTTGAAAAAAA
TTGATAAGGTATTTATAGATAgATTAATATGCCATATGTTGACTGAGATG
AAGTTCATAAATGATTATTGAAtAATTAAAATATGTTTATGATAAACAAT
TTGATTTATATCAAAAATGGATTATTATATGTAAGTGGACTGTA
>AnchoisA Tc1/mariner
TATAGTCCAAAATTATTGCAGATTTAAGTTGCTTTGAGTTGCAAAAATTA
ACTTTTTTTTGCTGAAGCAGAAAGAAACAAGAAATAAATTGATATATTAT
GAATAAGAATTTTTAATATTTTTTTCCCAATGTTGATTCTCTCCCTAAAT
TTGCATTAATATATTTCCTGCTGTTAATTTGCTGTTATAATAGTTTATAA
ATATTCAGATAAAATAAAAAAAATAAATTAGTGCAATTTAATTGCAGAAA
ATATTTTCCAAGAGAATTTAAATTAGATAAAATCTGCCTGGCTATTTTTC
GTTTTTCAATATTATCATCAAAATAAATGTCTGAAAAGGTTTCCAGCTAA
TCTATAACTTGCAAACATTGCTCAACTTCATTATTTGGACAATCGAATAT
CAAGCTTCATCAATTTGTTTGCGTTGAACAAATTTAGAAAAATATGGAAG
AAGCTTTAAATATTGGAGGAGGGAAAAATCAACGAAGAAGAAACAAAAAA
TGCATTGAAAGAATTTTACAGCAGGGTTTGGAAAACTTCCAATAGCACTA
AATCAAAAGAAATCAACAAAGTGCACAAAGAAATTCGAAATTAGATATCA
AAATTAGCGACCAAAATTTTAAGCAACAGCAAATAAATATTTTAGAGAAA
AAGGAATAGCAAGAAAGCAATTAGAAAGATAAACAATATGAAGAAATATT
GTCAGAGAGCAAGCAAGAATTTGAGCAGAACATTATTTTAAGAAAAGTGA
AGAGAGTGGTAGAGAAGTGGAAGTGCTAAAGATGTATAAAAGAGTTCATG
AGGGAGCAGGATGGGTATCGGCACTTTGAGTTCCATCATAAGGATTTGAA
TGAAGAAGAGAAAAAGTTCTTTGACTCGAGAAAGAAGAAAAAAGGTGCTG
AAGCAGAATAGTAGCAGGATGAAAAATGAGATACCATAAAATATATTAAA
AAATGCATGAATAATTTTCTACTTCTTTTTCATAATAATCAATTTCTTCT
TTAGAATTGCTGTCTCTATTCTACTTCCTCTTAAATTCCTTAATTCACTA
TTTCTAATTCTTCAGTTAACTTTGATAATTTTAGCAACTTTTTTGCTTAA
ATGAGTTCTTTGCGAGCTAACTTTTTCTTAGCTGCATTTTATTTAAATAT
CTCAACTTACTCCTTTGTTCTGCGAAAATATCTCAGCCTTTTATTTCTTC
CGATAGAAGTGTCTAATTAGCGAATCAACCTTATGTTGATAAATATTTTA
CATTAAATCATCCTGCGTGAGATTTGATTAATCCTGCACTTTAGGGTTTT
TAAATAAAGAATGATTTGGTTCTATTGTTTTAAGAACATTAACTGCCCAT
GTTTTATCAGGGTAGTTTCCATCAGAAAAGCCAAGCTCTTAACCATTAAG
CTTCTTTTTAATTTCATGTAAAATTTCTTCTTTAGTAGCTGATCTCAGCA
GTTATCCTATTTGAACTTTTTTTGATTCTAAGCCAAAGCATTATTTAGTA
GCAACTTTGAGCAAATATTACGCTGTTACACCTGAAGAATGAATTGCAGG
TAAATAATATCCTGCCAAGATTAAGCCATAGTACATAGATTCAACAGAAC
CAGTTGCTTGATTAGCTTAGAAAATGGAAATCATGATGAATTTCGAAAGT
TTGTTTAATTATTCAAACAATGCGATAGTAAATTTTTATTGAAAAAAAAA
TTCTTTTTTAACCAATCAATTTCAAAGCAATTGATTTTAAAAGCAGAAAA
CAATTTAGAATAAATTAAAGAAAAATATTAAATGATTTATAATTTTAATG
CAACTTAAATACTGCTTTTTTATTGAATTATATTTATAATGAGGATTTTT
TGTTTTGAATTGGAGAAAATATTTTGATTCAATTTTGATTATTGATTCGA
ATTTTAGATTATAGCTCCAATTTTTATGCAAGAAATTTAATTTTTCCACA
TTTAATGTAAATAGAAACTCAAGCTTCTTCATCTCTGTACATATATTATT
TGCTATAGCAGGCCATATGCTTAAACAACAATATGTAGACACATATGCGA
TGATCATTGCTAATAATTTTACTAAACCTATGTTTATGAAAAAAGACTTT
TAATCAAAACCAAATAGCAAATGCTGGAACTGCTTACTCTAGAGGATGCT
CATAAAATTATAAAACAAAAATTAGAATCCACAAGGGAAGTAAAGTTGAG
AAAAAATATAAACAAATTTGAGAAAAAAAGCAACTTCAAATCATTAACTT
TAAAATTGCAGAAAATTGCTTTAGAATTAGGAAATTCGGTAAAACCTGCA
ATTTTGGCAGGATATTTAGGAATTTCTATTGGAAGAGCTAAATATTTATA
AAAGTATGTTtTACAGCAACCTGATTTACAAAGACAATAACTTGCTTTTA
AATTTGATGCATAACATAAATTTTGGATTTAAAAATTTGTAGCTCAAGAA
AATGTTGCTCGCTTGAGCAGTGCAAAATAAATCTATTAAGAATTTATAGC
AAATTTTCATATTTGCAAATAGCAACTGCAGTTTCATTAATTTTTTAAGT
AGTTTAAACAGCTTTGGTTATATACCTATCGCTTATTTAGTTGCGTTAAT
TTTAAATCTCAAACTAAATGTTCTTTAGACAGAAGGTTTGAATTTGCaAA
ATAATTAGCTACTCTTTTAAATTCAAAATAAAAAATTGTTTACATTGATG
AGTGCAGTTTTGGGAGAAATTTAAAAGTTGCAAGAGGTTGGTAAAAAAAG
AACACTTTTCCATTATTGCAAATTAAATCAAGCTCATCAAAAAATAAATG
TGTTATTGGAGCTATAGCTTGTGACGGGTTTATTGCTTACAAATGTGTTA
TAGGAAATGTTAATCAATAGGTTTTTGGAGAATTTTTGAATGAACTTCTA
AGGCTGCTTTAGCAGAATAGTGAAGAAAATAATTTTTGCTTGGTGCTGGA
CAATGCATCTATCCATCGCACATCACAAATTTTGGATTAATTGTCTTATG
TGAACTATTTATTTCTCCCACCATATAGTCCTTAGCTTAATTGCATTGAA
AAGCTATGGGGAGTAGCAAAACAAAAGCTCTCCAAAATGCACTTCGCAAC
AACATTTTAAGAATTTCACAACATTCATTTTGTGCTTAACTCAATTACAG
CTAATTAAGTGCAAAATATTTGCACCTTTAACTTGAAATTCTTGCAAGCT
TGCTTACATAGACAGCAGTTTTGATTAATTATATTTTCATTTAAACCATA
AAATATTCAATGCAAGCAATTAACAATAAAAATTCTCTACTCTTTTCTTA
TAGCGACAGTGTGCAAAAGCAGACTTTCGTCAGTTATACTTAACACTATC
GAGCAGATATTAATAAGAGCAGAGTTTCGAATCGGGGGACAGGATGGGAT
CTAAAACACTCGCTCCTTAACCTTTCCAGCCTATTCTCAATACTATTAGA
CTCTGATTTAATTATATATTTTAAAATTTGATAAAATTAAATTATGGGTT
TGGGGTAATTCATTAAATATTATATAATTATATATAATTTATATTATTAT
AAATTTATATAATCCTGCAAAAGCAGAAAGTCAAATTGTATTTGACTATA
>AnchoisB Tc1/mariner
TATAGTCGAAAACAATTTCAGCCAACATTCACTTTGAGTTGCAAAATTCA
ATTTTATTTTGCTATTGCAAAAGCCAAGTAAAAATTGAACCAAGTTTATT
TAAAAGCAGGTTTGAAGGAAATTTTTGATAATAATTTTTCTTATAATTAA
TTTAACTTCTAATATTTTTTGTGCACTTTTATATATATTGCTTATAATAA
TATATTTTGCATTATATGATATATAAAGCAAAGTAACGCAATTTTATCGC
AGCAAATTTTTTTCAGGATATTTTATTAATTTAAATTATGTATGTCTATT
TTTTGTTTTCATTGTTATTTTCAAAATGTCTGAAATATAACCCAACTAGC
CCATAACTTGCCAATATTGCCAGAAAGTATTGTTTGGGTAATTGAACATC
AAGGCCCATCGTTTTATTTGTATTGAACAATTGAAGAAAAATTTGGAATT
AGAATTATAGGTTGGCTAAGGAAAAAATCAACGCAGGAGAACAAAAAAGT
TTATAGAAAAAGTATTGTAGCAAGGTTTAGCAAACTTCCAATAAAATGAA
TCTAAAAGAAATTCAGATCATAAGCAAAGGACCTAACACTTAGATGAAAA
AAATGCTAAAGACAATATTTAGCAATAGCAATTAAAAATTTCAGAAAACT
AGCAACAGCAGGAAATAAAATAAACAGAAAAATAGGCTGAAGAAATAGTA
GCAGAAAAAAATCAAGATGTAGAGCAGAATATTATTTTGAAGAAAGTTAA
GAGAATAGTTGAGAAATGGAAATGCTAGAAATGCATTAAAGAATTCATAA
GGGAACAGGATGGATATCGACATTTTGAGCACCATCATAAAGATTGTAAC
GAAGAGGAGAAAAAATTCTTTGAGCAGAGAAGAAAGAAAAAAGTTGCAGA
ATCATAGCAATAGCAAGAAGAAAAATGATATATATATAAATATAAAATTA
GAGAATATTTGATCTTTTTGTTTTGTTTTATTAATAATTATTCAATTTCT
TCTTTAAAACGACTGCGCTTATTAAACTTCTTCTTAAATTCCTTAATTTA
TTTATTCTAACTCTTCAGTTAACTTTGATAATTTAAGCAATTTTTTTGCT
TAAATAAGCTCTTTGCGAGCCTGCTTTTTCTTTGCTGCATCTTATTTAAA
TTTCTCAACTTGCTCCTTCGTTCTGCGGAAATATCTCAACTTTTTGTTTC
TTCCAATAGATGTATCTAATTAACGAATCAAACTTTAATTGAAATAACTG
TTACATTAGATCATCTTGCGTAAGATTTGATTAATCTTGCACTTTtGGGT
TCTTGAATAAAGAATGATTCGGATCTATCGTTTTAAGAATATTGACTGCC
CATGTTTTATCAGGGTAGTTTCCATCAGCAAAGCCAAGCTCTTAGCCATT
TAGTTTCTTTTAAATCTCGTGTAAAATTTCCTCTTTAGTTGCTGATCTTA
GCAATTATCCTATTTGAACTTTTTTTGATTCTAAGCTATAGCATTTTTTT
GTAGCAACTCTGAGCAAATATTACGCTGTTACACCTGAAGAATGGATCGC
GGGCAAATAATATCCCGCTAAGATTAATCCATAATACATAGATTCAACAG
AACCAGTTGCTTAATTTGCTTGTAAAATGGAAATCATAAAGAATTCTAAA
TCTTTGTTCAATTAATTTAAAAATGCAAAAGCAAAATTTATATTGAAAAA
AAAATTCTTTTCCAACCAATCAAATTGAAAGCAATTTATCGCAAATTAAA
AAATATAAATAATAAAGAATAAAACAAACAAATTAATTATTATTTTTTAA
ATATAAATTATAACTAGCATTCTTATTGGATTATTTTTAAATTCAAGATT
TTTTTCAAAAATTGACAAAATATTTTTCCATTCAATTGTTATTATTGGAT
GTTGGTATGAATTTTAGAATATGAAATCTTATTTATTGCAAATAATTCTA
TTATTTCATAATTTAATGTAAATAGAAACTCCAGCTTCAACTTCTTCTCT
GTAATAATATTATTTGCTATAGCAGGCCTTACACTTAAACTACATTATGT
AGACATACATGCAATGATGACTGTCAATAATTTTATTAAACCTATGTGTA
TGAAAAAAAAAAAATTTTCATCAAAACAAAACAGCAATTGCAGGAATTGA
TTACTTTGGATGATGCGCTTAAAATTATATAGCAAAAATTATAAACAAAA
AGGGAAGAAACGCTAAGAAAAAAGATTAACAAACCTAAGAGAGCAAATAT
ATTTAAATCTTAACTAACTTTCAAGTTAAAGTAAATTGCTTAAGAATTAG
GAACTTCTATAAAACCTGCAATTTTAGCAGGATATTTAGGAATTTCAATT
GGAAGGGCTAAATATCTATAAAAGTAAGTTCGAGAGTATCCCGATTCTCT
GAGTCAATAATTTGCTTTTTCATTTGATGAATAGCACAAATTATGGATTG
AAAAATTTGTAGCTTAAGATAATGTTGCACACTTGAGCAGTGCAAAACAA
ATATATTAAGAATTCATTGTAAATTTTCATATTAATCAATAACAACTGCA
ATTTCATTCATTTTTTTAGTGGTTTAAGCAACTTGGGTTGTATACTTATC
GCTTACTTAGTTGCTTTAATTTTAAATCTCAAACCAAATGCTCTTTAGAA
AGAAGATTTGAATTTGCAAAATAATTAACTACTCTTCTAAGTTAAAATTA
AAAATTAGTCTACATTGATGAATGTAGCTTTGGGAGAAACTTAAAAGCTG
GACGATGCTGGCAAAAAAAGAATAGTTATCCATTGCTGTAAATAAAATCG
AACTCCTCAAAAAGTAAATGTGTAATTGGTGCTATCTGTTGTGATGGGTT
TATTGCTTATAAATGTGTTATCGGAAATGTAAATCAATAGGTATTTGGAG
AATTTTTGAATGAACTTTTAAAGCTGCTTTAGCAAAATAATGAAGAAAAT
AATTTTTGCTTAGTGCTGGATAATGCCTCCATCCACCGAACATAATAAAT
TCTGAATCAATTATCATTTGTTAATTATTTATTTCTTCCTCCATATAGCC
CTTAGCTTAACTGCATCGAAATGCTGTGGGGAATTGCTAAGCGATAGCTC
TCTAAAATGCATATTGCAACTACTGCCTAAGAATTTTATAATATACATGT
TGTGCTTAACTCTATTACAACAACTCAAGTTCAAAACATCTGCACTTCAA
ACCTAAAATTCCTAGAAGCTTGCTTGTTACGAAAATAATTCTGATGCTAT
TATATACAATTTAAATTTTAATATAAAGTTTCAATAGTAAATGAGCAAAA
AGTCTCCGATTCTTTCGAATAGCGATGGTGTAGCAACTGCAGATTGTTAG
TCTGGAATGCTTTAACACTTTCAAGCAGATTTTAGTCGAAGCAGAGTTTC
GAATTGGGGGACCGAAAGGGAGCTAAATCACTCGCTCCTTAATCTATCCA
GCCAACTCTCAATATAACAAGCCTTTCATTTTTATTTATAGTTTTTTGAT
TATAAAAATAAAATTATGGGTTTGTGTGATTCATGAGTGATTATATATAA
AAATAGATTTATATTATAAAAGAAATAATATCAGGAAGTCTGAAGAAGTA
GATGAAATTGTATTGGACTATA
>DDE1 Tc1/mariner
TATAGTCGAAATCAATATtAAAAATCTATTTTAGGCTTAAATAAATTACT
ACAAATTTATCATTATAGAAATCTTGTACATTTTCTAAGTTTTTTCAAAC
AATTTTGTATTTTTGCATTTTTGAATTTGCAAATTTAGTTTATTTTTTTC
TTTGTTTTTTACTTTTCTTTACTTTGTTCATGAATCATCCAATAATTATA
GATTTTTCACACTTACTAACATTTTAGTGATCCGAAATTTACAATTTTTt
ACCTTACTTCTATTTCATTTTAAAATATGAAGAATCTAATTTTGATTATC
CATTCAACTAATAGATTTAAATCTATAGTTACGAATCCATTTTGTAATTT
CCAAATTAATACCTTCAAAGAAATCAGCCCAGGTAATTTAGAAATTTCTT
AAATCTTTTGTATTTATCGTTGCTACGAATATTTATGTATTTTTCTTTTA
ATTTAGACATTTTGTTCCTAGAATTATGATTAAAATGAATTTAATATATT
TAATATTTGATATGTATATTATACTTCTCTAGTTTTGCTTGCTCCTGCCT
TTCAACCAATTACTTATCAGGTATATATAACTTATATTTAATATTAATAA
TTTTTGTTTTCATTAAACTAGTATTGATAAATCATTCACTAAACAATTCT
TCTTACAAATTGAAGTTCTCTCTAAAAGCTTATGAACCCTAATTTTATTA
TTGGTTTTCTTATTAAATTGCTTTCAATTCTTTCAATTATGTATCTAAAA
GTTATAATTTACCTATCCTATTTGTTTGGTTCATTTTATCTTCTTCTAAT
TATGTTTTCAATTTATTCATCTAGTCCTTCAATTTTTATTATCTTTTCTC
TAATCTTTAATTAGGAGTGGTTTTAAAAAATCTTAATCTTTTAGTTCTAA
ACAAGGATGTATTTAACTCTTTTAATTTTCTATCAGTAATGTTAATTTTA
ATACTAAATATCTTATTGAGACATTCCAGCAAGGAGATTTGAAGAAGGCT
CTTAAAAATATCGATGATTGGGAGAAATTTTATAAAGAACATTTATTAAC
CATTCTCGATTTGGTAGTTTTTCGGAAGTAAATCCCAAATCTTGTTCTTA
TCCTAATATTTGACTTAACTCTCTGTATAAGTCAATTTTTGTAGCTTTTC
TTATCAAATACGCAATTTTAATATCAGCCTATTTCTATGAGAAAAACTTT
TTCAAAGCCACTCCAAGGAGATAATCACTTGTTACACATGGTGAATTAAT
CTAAGGCAAATAATACCCTTTTATCGTCAATCCTGTATACATTGATTTAA
GTGAGCCAACAATTCTATTCGCTTCTTCAATTGTTACTTTCTAAAACTAA
TAAATCATGAAAATAATATAGCGATTTAGTTTAAAAATGTTAGTTATTTT
TTTTAATGTAAAATACATTACTTGTATCCATTTTCAGTGATTATTTTTTC
TTTCAATAAATATTTTTaGAACTCCATAAATATTTTTGCAATTAAATATT
TAGGGAATGACATCATTAATTACATAATGTATTTTtGATCAACTTTTATA
GTTTGAAATCAAAAAATATATTGTTTATTCGACATTATTCaATGTAGAAT
AAATAATGTATTTAAAGACAAACTTAAAGAGGAATAATATTAACATTATT
ATAATACTAAATGGCATCTAATTCTAATAGTTGTTAGTCCTCTCATTACC
AAGATCTCCAAGAATCTAACAGCCTTGAGAAATAAAATGAAGATTTGTTT
GGATTTTTAtAATGTTAACTTTAGAAAAAGGTCGAGATTGGATAACCAAT
TATTTACCATCGAAGATGCAACTTTCAATGCAATTAATATACCTTTTATG
ATAATATATGTTTAAGTTCAATTCAAAAAAAAAAATTACCTTTAACAACT
AAACTAAATTTTTAACAGGCATAAAACTTGAATAATTAGAAAGTTGAATC
AAATTTTTCGAACAAAACAAAGAAAATACGGAAAATTAAAAAGTTGTTCA
ATTAAAACTACTTGATAAAAAAAAATGCTTATCTAATCAGAAAACTGACT
TAGTTAGGATTTACAAAATAATATATCTCTAATTTGACAGGGTTATCGAA
AAACTAAATTTATTATAGAGAATATTAAATACCCTAAAGTAATTAGTTCT
AAACATAATTTTATTTTGAATAAATTCATCTTGATTGGTTGTAAAAGTAT
GTTCAAACACAAGAAATTTAAGAACTTTGGAATTCTTAATTGATTCTGGC
AGCATTTAAACTTTATTTTTCTCTTGAAAATCAAATAATTGGAATAAAGA
AATTTAGGGAATGCCTGACAAAAAATGGGTTATCTTACAAATAAATTCCC
TAGCGCAGTTTTGGATATTTTAAAAAATCCAGAATTAGAAAAGTGAAAAA
ATACTGTATTGATCTCCTTTCTTATATTAATGATGAATTCAAAACAATTT
ATATCGATGAATCCACTTTTGCTCATTAATCTCGCAATCCAAAATGTTGG
TAATAAAAAAAGAATCAAAAATTTCGAAAATTAGTCAATCTTTAGAAATC
TGTTAATGTGATGGGGGGTATAGGTTAAAATGGCTTTTAGATATTTTAGA
TATGCATAGGTAATGTGAACTAATTTGTTTTTGGGCAATTTCTAGAAAAA
CTAATCATAAGTGCAACCGAATTCTACAAAAACTAAAAATTCCTTATAAT
TCTGGATAACTGTCCAACTCATTAAAGTAAAATGATAAAATAGAGATATT
TACATAATATTAATTACTTATTTTTAGCTCCTTATACTCCAGAATTAAAT
CCTATTGAAAAAATTTGGAAATTGTTAAAAGAGTAGATTTATAAAAGTTA
GCCTTGTGATAAATTGTAATTATTAAGAGCAATTCATGGAGTTTTGAAAA
AGAATATTAGTAGTCTAATAGAACGTTTAATAACAAATACATAGACACAA
ATAAAAAGATATTTCAATAATGATAATGTAGAGATATGAATATAAAATAA
ATTGAGTATTAAACCATAAACTAATTTTTATATTGATTTCGACTATA
>DDE2 Tc1/mariner
TATAGTCGAAATCTATATTATATTGAATTTATGACTTTAATGAATTTATT
GTCTTTTATCTCATATATTATTTTAATCCCTTGAAATAATGATTCATTTT
AGGTTTATTTCTTTGTTTAGAATGAAAAATTTTAGAAATTTTTCTCCATT
ACTTCTTAATTTGTTTCATTAAAGTATTGGTTTTAATACTTTATTATATT
TTAGATAATTGTTTAAGAATGATTGTTATATTTCATTCAAAAATCTGCAA
AAGTgCACTGTGATAACTTTGTATTAAATAATTTTTATAAACCTTAAATT
GAGGATGTTAAATGATACAATATTATAAATGATCTCTgGTGTCGTgTTTA
TTAGAAGTTAACTTAATCTTAGTGCATTaCCTaATACTAACAAAATAAAT
TAAGGAAAAGTGCAGTTTTCCATTTACTTTTAATTTTGCTCTAGTATTAT
TAATTACAAACTCATTTTACTTCTTATCTTCAATCTTAAACAAATCTTAA
CATTGATTGCTGTTATTTATTTTTCTTAGTATATTGATCTCTTTAAATTG
TCTATTTtATTAAGAAgTAGACAAATTTCATCTTGTTATATAAAATAAAA
TAAATTTTTTCgTAAATTTTATGATATTTATTCATTCACTTTACACTACT
TCCTCTTGCAAATTGAAATTTGATTAAAAGGCTTGCGATCTTAAATTTTG
GTTATTTTCTTATTTTTCAATTTATGAAATCTCTTATAATTAGGTATTCA
AGTGTTATAATTTTCCAATTATATTTGTCTATTTCTTCTTTTCTTCTTGc
AATTGTGCAGTTAAATTATACATTTTATCCTTGATTTTCAATGATTTTTT
TAGAACCCTTTATTCAAGAGTTGACTTAAAAAATCGAAGTTTCTTCTTCC
TAAAGAGTGAGGTGTTTAATTCTTTTAATTTTCTACAAAAAATAACAATC
TAATTAAATACTATATATCTTATTATGATAAGCCAGAAAGTCGAAAAGAA
GTTGGCTCTTAATAGTATCTATGATTAGGAGAGATAAAATATAAAACATT
GATCAACCATTCTCGATCTGGAAGTTTATCTGATGTAAATCCCAATTCTA
TTTCTTGTCCTATTATTTAGAATATTTCTCTATAAATATCAATTTTTGTT
GCCCTTTTGATCAAATAAGCAATTTTTATATCCTATTATTTGCAATGAAA
AAGTCTTTATAGTGTgACTCCAAGTAAGTAAGAACTTGTAATGCAGGGAG
AATTGAATTTAGGCAGGTAATACCCTTTTAAAATTAAGCCTGTATACACA
GATTTCAATGACCCAAGCAGCCTATTCGCCTCATCAATTGTTATAACCTA
ATACTAAAATATAATAATTTATGTATTATATATTGCTGGAGATGTGATTT
TAACACTTAATATTATTTTTACTTGATCCATAATGCTCGAGTAACTTTGT
TTTAAAAATATTTTTTGAACTCAAATTCTGAATTTTCACATTAAAGAATG
AAACGATGACATCATATATTACAACAACTACTTTTTATAAAAAAAATATT
TTTTAAGTTCAAAAAATATTTATTCATTTGTATCAAAATTCCATATAGAC
TgTTGATCCAGATTTATGAAATATTCCTTTTACCAAATTCATATTTACTA
ATATTTAATATGTAATTTTCAAATAATTCATCCAAGGCTTCTGATAGTCC
GACCTCTTCATCTTATTCAAATAATCATAACCAAAATGAAAATATATTTG
GATTGATAAATTGCAAATTAAGGAATCGAGTAGAAATAGGACAACCGATC
ATTCCTCATCATAGATGCAAACATGATTGtTATTAATTGATTATTTATGA
AAGTGTGTAGTTAGGCAGATTGAAAAAATTAAATTCAATGAAGATCAAAC
TTCTGAaCTTAAATCAGGCAATTGCTTTTAATGAATAAATTTTGGAAACA
ACAATATCGAAAaAAACAAAAAAATACAACAAATTCATTAATAAGTAAAA
TGACAaAAATCAAATTATCaAAAAAAATGCCTATTTAATTCGAAAATTGA
CTCAATAAGGATATACAAAAGCTTACATATCCAATCTTACAGGGTTATCA
GAAAGTTCTATTTACTATCGGGAAAAACTTATACCTAACAGCAATTAGTA
TTCAACATAATTCTACCTTACAAATGAGCATATTGAGTGGTTAAAGAATT
ATGTGAAATCTACTGAAATAGAAAATCTaTGGAATTTATAATTAATTTTT
AATGCGTTTAAAAATCATTTCaCACTAAATGAAATAGTAATTGGAATTAA
ATAATTTAGGATATGTTTGATTCAGGCTGGATTGAGTTATAGGTAGGTTT
ATAAAAGAAGTCCTGGATTTTTTTTGTAATCTAGGATTAGTAAACTGTAA
TAATATTGCATTAGTATtTTATCTTACATAAAAGAACATTATTAAATCAT
TTATATTGATGAAACAACATTCAGCCATCAATCTCATAATCCAAAATGTT
GGCAATCCAAAAAATAATAAAAATTTAGAAGATTGACAAACCATAAATAA
CATTTAAATGTAATTGGAGGAATTGGTAACAATGGATTTTAATTTTTTTA
AATTGTGTTGGGTAATGTCAATTAGTATGTATTCGGTTAATTTATAGAGA
AACTCATTCAATGTGCTGATTAATACTTCAATTAGTAAAACTTTGTGATT
GTTCTAGATAATTGTTCTATACATAAAAGTAAATTAATACGTTAACGGTT
TAcACAGAATATTAATTGTGTATTTCTAGCACCGTATTCCCCAGAATTAA
ATCCtATTGAAAAAGTATGGAAGTTATTAAAAGGTCATGTTTCTAAATTG
TAACTTCAAGATAGGTTTCAATAAATCAGGTCAATACATAGATTTTTGTA
GAATAATATGAAGGGACTAATTGACAATTTATTACGAAATGTATAATAAG
AAATAAAATAAGTGTTTGATAAAATACAAAATACTGATTGATGAGTATTT
AGAAAAACATATAAAACATAAATGGATTATAATTATGAATTCGACTATA
>DDE3 Tc1/mariner
TATTGTCGTCGTAACTTTTCAAAACCTTTTCACTCCATTCATTCTATCAA
ATACTTTGACAACATTATAATTTAATCATCCATTTTCTATTTTTATCCTA
CATTCcTCCAAATTGATATTAATTTTTCAATTATTCATAATCTTGGTTTT
TAATAATTTTTACAGATTTAATGTTAAATATATAAATTAAGCCTTAGAAT
AgAGTATGTATTAAAGTTAATTTTTATTAAGTGAAACATGTTATAATATT
AGAAGATAAAACAACTCTTCTAAAATATATTTAGAAGATGATTTGTTTCT
GAATTGTTGATTATTACATTTTATCTTAAAACCAATTGAATCATGATACA
TAAATTGTATTAGTTTGAATGTATTTTTAATGGATGGGATTAATTAATGA
TTCAAGTCTGTTGTTTATTTCAGAAATAATTCATCAAAGTGAATAAATTT
ATGGTCAATAGTTTATCTTTTTAAAcTATTTTCCTATTCATATaTCTCTT
GTTCATTTATTACTCCTCATTCTTTTTGTGATAACtTTATTTTTATGTCC
AACATAATAAATTATTGAAATATTTTATAATTGATTTCTTTTACACAAAT
ACTATTCAAATCATAGTCTTTATTATTTCTTAATgGCCATTTCCTCCTAT
CGAATGACACTTTAATTTACAGGACCAGATAATTAGATTTGATACTCTTT
AATTTTTTCTTCAATCTTTTCAGCTTCCTTTTTCTTTTTATCCAATCTTG
ATTTAGTATTTGACAACTTTTGTTTTGCCAAATTTTATTTTCTTTATCTA
ATTTATTCTGGATTTCTTTTAAAAAAATTCATTTTCTTGGTTCTTCCTAA
AGATGTATCAAGCTATTTTAATATGCTTTTAATTGTTTATCAATAAAAAT
ACTTCAAtTCATCCCTTGTCAACCCAATTATTCTATCAGAATCTTGATAA
gATTAAAATATTTCATTTTCTTAATTAACTGTGTAAAGTATATTAATGAG
CCATTTTTTATCTGGTAGTTTGTCTTCTTCAATTCCTAATATTTATTGCT
ACTGGTTGCACCATTTTTCCAATTGTTAAACCAACTTAAGCTTAGAAACC
TTTTTAAACAATTAACCTTATCTAATGTTTTACTAATCTaATCTAAAGCA
TTTCCCTAAGGCAACATTGAGTAAATACTAAGATGTAACAGCTGCAGAAT
TCATTTCTGGTAAATAAATTCCTTTTTTAATCAATGCCGTgTACATTGAT
TCAATCGAGCCTACAGCTGCATTTCCTTCTTAAATAGTGACATAAGCCTA
AAATAATAGGgTAAAtTAATTTTAATAATTTTGATAGGCATaTGACAGAT
CATCATTATTTTTCATTACCATTAATAAAATTTGATTTTGAAATAAATTT
TTTTTAATAAGGCATAAATTTTTTAATATTTGAAAAAATTTGCaCAAcTC
AATTCACACCCTACACGTGTAATTCTGTGATTAAATTTTACTTTGAAATT
CGAAAATTTaTTTTAATGCAATAAAACATATTTGATTTTCATATTTAATT
TTCAATTTAAAATCAATTATTTTTGGTGCTTCTTTTGCTCATAATGTAAT
AACCATTAAGAAAACAATAATGTAAAATAGAGTATTAATAATTATGCTTA
AAACACCTTGTCTGCACATTAGAATGCTAAAACTTTTCCAGATTTTCTCC
AACATCCTCTACAAGAATTTTAACATAAGTAAAAGATAAAGTTGAAATAA
AATCTCACATTGAGTGTAATATTGAATTATCTAATTTATTGAAAAATGCT
TAACAAAGAAGAAAAAAAAAAACGATTCAGAACGAATAGAAAGcTGGTTT
ATAAAAGAGAAATGGATTTTCCATTAGTCTAAAATATTAAACATTCTGTA
AAAATATTGGAAGCTCATGGATATTCAACAAAGGCTATTGCTGGTGAATT
GAATCTAAATACTCAATAaATATATTATATAAAAAAACATTTGGATGATT
AGACTCATGAATCAAATTACTTTAATTTAAATAGAACTCACATCAATTGG
ATTAAATTATATATCAAGTAAAAGAGTTCAGAAGAATTAATATAAAGTTA
GAATATATATTCTGAATTTTTgAAAAAATTTCATAAGAATTCATCAGCAT
TATCTTTAAAATAATTTTAAATTATTATGAAGAAATATTGCAAGGCCTCg
TATCGATAAACAACAAGAAGAAATAGAAAATAATAAGATTAATTTTCTAT
CCAAAATTAATATTAATACTCTCTTGGCTACTTAAGCTTAAGCTCTCTTG
AAACATAATTTATATTTCTTgATGAAACtACCTTTGgTCATTCACATAAA
TCAATAAAATGTTGGTAGTTAAAAGGTTAAAGTAAAACCTAGATTTATTC
CAAAAGGGATAAAAGAATAAGTGTATTGGGAGGAATTGGCACTTAAGGAT
TCGTAGCCTACTAACTAATAATTGGGAATTTGAATTCTCATTTTTATTTG
TTTCATCTATAATAAATAATAAAATAGGCTCGATAATTTTATAAAGAATA
AGAATTTGCAATAGTGTTAGATAATAGTCCAATACATTAGAGCAAATTGA
TTAAAGACTTTTTAAGTAGTGTTACTCACTTATTTTTACCgGTATATTGT
CCTGAATTCAATCCAATTGAACGAGTTTGGAGTTAATTAAAAAGAATGGC
TAATAATAATAGCAATATATTGCAAATGAGTTTATGTAACAAAATTCATA
ATTTCTTTTATGCTTAaAATGAATAAAAGATTGAAAGATAAATCGATGGA
TCACTTCCATATATATAAAAGGCATTTTATATGTTAAAATTATGAATTAT
TGAAATATTCATATATaTATCAATTAACCAATTAGTAaTTATTCATTGCT
GGAAAAAACATTTAtCTTTATACGTTGACAATA
>Sardine Composite Tc1/mariner with Y-recombinase
TATAGCTGTTTGCtTAAAAAATaTATAATTGATTTCATAATATAATAATT
AAATTTATATTGAGTCAATATAATAAGCCTATTATATTGACTCAATATAA
ATGATTTATACTACAGAAAATTTATATTATGGTAAAAAAGAAATTAATCT
TTTTCACCAAATATTTAATTAATTAATACATAAATTCAAAAAATTATTCT
TCAATTCTTTTTACAAAAATGCATTGTGAAAAAGAATGATCTTTTTCACA
ATATAATTAATTGAATGGTGAAAAAGAACTATTCTTTTTCACAGTTTAAT
TTTTATCATAATACAAATCAATTaTATTGAGTCAATATAATAGGCTTATT
ATATTGACTCAATATAAATTTAATTATTATATTATGAAATCAATTATAtA
TTTTTTAaGCAAACAGCTATGTCTTTTTAAATATTAAGGATTaAATTAGT
TTAGTTAATTTCTATTGCAAAATTGTGTTTAACTATCTATCTCTACGAAA
CTTTTGCTAGTATATATAACCTTCATTAATTTATATTTTATACAATGAGA
TCAATTTCATTTaATTCTTTCATTTGAATCATAGATTAGTCGATAACTTT
TTATaGATAGATTATTCACTTTGCTTTTGAaGCTCAAAACCATTATATAA
TAAGTATAGAATAATTCTTAATTATTAATGTAAATTTATATGATAATCTA
ACACAGTTTCTCAAACTAATAAACTAATTAATTCATTCAACAGATTATCC
TCAAACATTCTATGATTCTATCATATAATATTATTAATTTTATTACTTTC
TCAACCGTTTCTTAATTTACTGATTTTCACCTTaTTTTTATCTTATTATA
TAAAtGTTATCTTTATTCTATTTATTTAAAATAGTTGAGGGCCTCGATTA
ACAACCATAAAATTTTTTTGTAGTAAGtCCATAATATTTGCAATTCATAT
TTTTTTTTTGTATTAATTATTTATTCAAATGAATTAAAACAATtTATTTT
TAAAACTTTAGTTTTTTAAATATGTTCCAAACACCTACAATTAATGTTTG
ATATGTAATGAATTAGTTTGCTTGTAAGAAACAAATCAATAATTTGAAAA
AAaAATAAATGAACACCTCCTATCCTTTAATCATCTTAAAGCACAAAAAG
AAATTCTAGACCAAACTGGATTCCTTTAGAACTAGACATCTATAAATCAT
GAGAGCGAAAGACAATCTTATCCACTATATGATCTTCAAATTGCCAGAGA
ATTAAATTAAATTGGTATGAAATCCATAAATGATTGCGATTAGGTCTAAA
TCTTTACTTTTAGAATTGCATATTAAAACTTGATAATTTTCTTTCTAAAA
AGCAATCAACATAAAAGGAATACGGGATTATCTTAAAAAGGTTTTATCAT
ATGCTTTTTATCcATTAAACAAATTAAATTTCAGATTAAATTATAATAAA
GTTTCTTTAGAATGAAGAGTATCGACATGATAGTATTTCAGCACTAAGAC
TTTTAGCAAAATAAGCTGGTATTTATAATTAATAAATTAATAAGGCCATT
AAATATCACTTTAGGTTTAAAATAATATTCAGATTGAAAAAAAAAATTAA
TTAAAAAAGAATAAAAAAAAAGCTCAATTTGAATTGCTTTGTTGTATATA
GTTTTTAGAATTATTATTAAAAAATCTGAATTACAATTTGGCTTTTCTTT
TGCTTTTACTTTTTGAGTTGGATTTAGAACTAAGTTGTATTTCAATCCTT
ACATTTCAGGATGTTTTATCAGATAAAATCGAAATAAACAAAGAGAAGTT
TGATAAATTAAGAACAAAAACGGTGCTTATTGGTAAATCATTATAATAGG
CGGCAAAAATAACATTAAAAGTTTTAGGACTACCTTTAAGTTCACCTATT
TTTCCTTTAATTAGAAATTATAGAGATATACAAAGTCTATTAGAAAAACT
TAAAAAAGAATATAAGTTTTAACTTGAAGCATATAATGAGGAGACCAAAT
AATTTATATAGAATTTTCATCTTTCAGTTATAAAATTTATAAAGAAATCG
ATCTACCCTTCAAAATAAATATAGTCATTTTTGGAAAGCTAAGTAGCAAA
TCATAAAAATAGCAATAAATAATCTGATGCAGCTTTTCCAGCTCTATTTG
AAATtTTCTTCGCGTATTTTGAATCCATAAAATAAaAATAAATAATTGGG
AATTCAAAAGTTAATTCAATTATTAATAATAATGTTTTTAAAAAGAGGAG
TAAATCTGAATTATAAATTATAAGAAATAGAAACATAGAATAAATGAGAG
AAGCAACTTAAATTGTTGTACCTTTAGAGCAATTCTGTTAAGATTAACAG
TACCAAAATCATGTATATAAACTAATTGAATAAATAGAATTCATTAATTG
GCAATTAAGTCCTTGAGAAAAACATCAAAGTAGATAAATCCTAATAAAAC
TCATTAAATTAGGATCAATCTTTAATAATTTCTGATTGAAAACAAAGAAT
AAGAAATTAtTTATTAGAAGTAATAATATAAAACAATAATTTTTAAACaA
TAACTATGTAATAATTTATGTTCATTCCCCTTCGATATCCTTTATTTTGT
TTTCAATTAACTTTAATTCTTTTTCATAATCATCAATTATTTTTAGCTTT
CTGTCCATTTTACTTTCTAAAGTTTTCTTCTTCAAAATTTTCTTTTGTTT
ATCTGCTTCCATTTATTTATCTTTTGATATACGAAAAAATCTTTTAACAT
TTGTTTTCTTACCCATTGAAAAATCTAACTCTTTAATCTTTCTAAAAATT
AAATTtCATAAATACTTGATCTGATCTTGAGTGAAGATCTTCATATCATA
CTTTGAATCGGTTTTATATTTTTGAAAGAAAGAATGATTCGGTTTTAAAG
TCTTTAAAACGTTTATAATCCAATCTTTGTCAGGTTGGTGCTTTTAATCT
ATTCCCCAAGTTTTTTATTATATTGGTATTTTTTGGACCTCCTCTATTAT
TTCGTATTTTTTCACTGCCTTAAGTAGTACCCCAATTTAAACTTCAGATA
AATTAGGGACATAGATTTTCTCAAAAAGTACACCCAATAAATATTCTGAT
GTAATAATCGAAGATGTCAATTTgGGTAAATATTTCCCTTAAATCAGCAA
TCCATAATAAGCTGATTCCAAGGAAGGTATTAATTAATTAGCATCTGCTC
GAGATATTTTGAATTCATTCTCTTCTTCTTAAAATATATTTTACATTTTA
TTTTCACTTCAAAAAATAATTAATTGAATAAACATTTCAATTAAATATTT
CCACTTAAATATGCATGGTAAATGTAAAAATTCAAAATCACGAAGACACT
TCCTTATTTTTAAACTAAAGATTATTTTtAATcGATTTCAAATAAATTTT
TAATTTAATTCTTTCTTGATGTTTAGCAAACAATAAGGAACGCACTCGAA
ATGCAAGTGCTGCAAAGACATTATAAAATAATAAGTCTTAGTTTGTAATC
ATATTCCTAATCTCTAGAATAATAAAATCGATAAGAAAGTTAAATTGAAT
ACGAATGCTAGCCTATGCTTACTAGACATCCGATTTGCAATTATAGTTGC
CTTGATTTCAAAAAATACATCTCAGGTTCAGAAAAAATCaAAATTACTTT
CCCTAAAGTCCTACCTTTACCATTGAAGAAGTGTAAACAATTAATTCAAT
CAATCATCACACATAAAGAAGAGATAATTGAAAAAAAAAAAACCAAAACA
AAACCTcAAAGCTTGAGTATAAGAAGGAGATATTTTAAAAGTGTTTTTCC
TCTGACTTAGGATTAAAGAGAAAAAATTGTAGAACTCCAACTATTAAAAT
ATAGAAATTCTGTCATCTCTGCTATTCTATGCATTAGCCCCTCATAAGTT
AGATAAAATACAATtAGATCAACAATTATTAAATATAAAGAACAAATTAA
GATTaCTAGAACTTAGAGTGATTGGTTGATAGAATAAGCTTCATTTTAAT
CAAATAGAAGTCTATTTAACGCTCGCTAATTCTTATCCGAATTCATTGAA
TAATTTCCAAATTAAAGAATATCTATTTAATAATTTCGTAAAATTTTACA
CGGTTTAAATATTAGGTATAGAATTCCTTCTCTCAAACCATTACAATTTT
TTAATAAATATGGAAAATCTGAAGAAATGAACAATTTTGTAGCTAAGTTA
TGCGGATATGTATTTAAATAATATAAATTAATTTTTATTGATGAATGCTC
TTTGGGAAACATTTCAAAAGCTTCTCATAAATAATGGCATGTTGTTGGAA
CATTTAAAGAAATTACACATAGAATTTCAAATTTTAAATATCTAATAGGA
TCATTGGGAGATGATTGCTTTTTATAATATTAAATTTTTTCAGGtACTGG
AAAGGGCTTTATATTTAGAGATTTTTTAGTTGAAGTAATTAAAAAAGCTT
AAGTTTTCTATTAGGAGAAACCCTTTGTTTTAATTTTAGATGGCTGCAGT
ATTCATAAATCAAGTTTAGTGAATGATATATTTGAAGAAATTCCTCACAT
TTATACTCCAGCTTATAGACCAGAGTTTAATGCAATCGAACATATGTTTG
GCTGGATTAAGAGAAAAATAGTTTCTTTGTAACCAAGTATAACTTCATAA
TTCATTTATCAAATTCATTAAACAATTAATTAAATAGAcGATAATTTAAT
GTAAAACTGGTGTGGAAGTGTTTATAGACCAATACTTAATGAATTATAAT
GGATTTGAACTTTTTAATTATTaTAATAAACTAAATTTTTGATTAAATTT
AAAATATATATGAATGAAAAGTCAAATTAAGAcGGCTCTGCACAGTTTGA
GACTAACAACAATATTAATTCTTCAAAATTAAGGGATCTTTTAGACTAGT
ATGATTATTTTGCTATTTGCAAAGTTTGTAAACTTCAGGTCTTGTTTACA
TTCGTAAATTAATTAGTAATCCATTACATAGAGTGTTCATCTTTTTCTAA
TTAATCCAAAGAAAAAGGATTGATTGTTGAGACAAATTAAAATGACTATT
TAAATCCAGAGTTTGATTACAATACTCCATTTTTTATTTAGGAAATCAAT
CATACAAATTTTCTTTAATCAATTCTTAATGTTGGAAATTTGTCAATCAG
CAGCAAGACTTAGTATTAATCAGCATTATTGAAATTACTtAAGAATGTTG
AATAGAAGGATTAAAACAAACTATGTGGATTGGATTTGATAAAATTAATG
CAGGATTAATGCACAAATTTAACTTAAGTGAATGCTGTTATTCGTTTATA
AAATACAATGCATATCCCATAATCTTTAGAATTCAAGTAAAAAGTGAGAT
TATAAAAAAAATTAATCAAAGAAAAAGTTGAAAAAAGGCCTCATCGTTCA
TGGGATTTGAAtTACATTTAAGAAGTAATATTAAACTTATACTTAGTTAC
TAAACGAATTGTTTGTTTACAATAGGGGATTTCTGGCCTTCAGACTCTTT
ATCCTATATGAGCTGGCTGCACGAATTTCAGAATTAGCATAAATTACTTT
TTAAATGGTGGTTAATGGATTTATAAACTATATACCACAAAAATAAAAAA
GACTTGGTAAAATTGCAGAAAGAAAGTTTCAAATAACAACAAGCGTGCAA
TTATAAACACAAGAGTTTGTAAAAAGAAATTCAATTTGTTTGTTATAAAC
TTTAGATATTGGATTACATAAGCAATCTATTAAATCATAATCTTTTCATA
AATAATTGAAATATGCTTTAAAATTAATAGAAAATAGAAAGGTTAATCTT
TCAAATGAGTATAAAGAGTTCTTATAAAATTTTTAATATCATGATTTGAG
ATATTCAAAATTGCAAGAAATGAATAAAAGTGGAATTGACGAGAAAATAA
TATAGACATTTGTGAAGCATTCCAATAGTAAAACAACATAATTGTATTTG
TAAAATTAAAATATAAATGAAATCGTTAATTTTAATACGATAAACTAAaA
TAAATGCAAAGAAAAATTCTATGTATCACCAAGTCTTATTTTAAATTTTT
TAGGTGAAAATGATTTTGAATGATATTATATATATGTTATAAGcGCATAA
TGAaTAAAATTTAATGAATTAAAATtATTATACTAAAAAtTCACATTCAT
TCAAATAAGTTCACATTCAAATGAATTATAGGATGATAACTATTATaTTT
TTAAGCGATAATATATTATTATAATGTATTTAAAATAGAAGAGAATTAAA
GACATAGCTGTTTGCtTAAAAAATaTATAATTGATTTCATAATATAATAA
TTAAATTTATATTGAGTCAATATAATAAGCCTATTATATTGACTCAATAT
AATTGATTTGTATTATGATAAAAATTAAACTGTGAAAAAGAATAGTTCTT
TTTCACCATTCAATTAATTATATTGTGAAAAAGATCATTCTTTTTCACAa
TGCATTTTTGTAAAAAgAATTGAAGAATAATTTTTTGAATTTATGTATTA
ATTAAtTAAATATTTGGTGAAAAAGATTAATTTCTTTTTtACCATAATAT
AAATTTTCTGTAGTATAAATCATTTATATTGAGTCAATATAATAGGCTTA
TTATATTGACTCAATATAAATTTAATTATTATATTATGAAATCAATTATA
TATTTTTTATGCAAACAGCTATA
>ThonA Composite Tc1/mariner with Y-recombinase
TATAGCTGATTTCATATGCAAAATATAATTAATATTATTTCAATATATAT
GAATTTAATAACAATTTTATAATTCAAGTTAATATATTGAAAATGTATTA
AGTCAATAAAATTCAACTATTTTATTGACTTAATGTATAATTTCAATTGG
TGTAAAGATAAATATCTTTTCACcGTGAAAAGAAAATTTTTCTTTTAACA
ATGAATTTTTCACAAAAACAAAGAACAATTTTTTTGATTTGTGTATATAA
TTATGTAAAAATTAAGGTGAAAAGAAAAAATATCTTTTCACCAAATAACA
TTCTTATTTAGAAGTCACATATGACACAGAGAAATATGATACGGTAATGG
TTATAATATATATTTACAATAATTAATTTGTTTGCATTGATATTTCGGTC
TAGAGAAAATAAGAAcGccATTTGGTGAAAAgATATTTTTTCTTTTCACC
TTAATTTTTACATAATTATATACACAAATCAAAAAAATTgTTCTTTGTTT
TTGTGAAAAATTCATTGTTAAAAGAAAAATTTTCTTTTCACgGTGAAAAG
ATATTTATCTTTACACCAATTGAAATTATACATTAAGTCAATAAAATAGT
TGAATTTTATTGACTTAATACATTTTCAATATATTAACTTGAATTATAAA
ATTGTTATTAAATTCATATATATTGAAATAATATTAATTATATTTTGCAT
ATGAAATCAGCTATGCGTTTAATATAGCTCATCTTCCATTAAATAATTTT
GATGCAGAATCCTTTGGAATGAAGACTTTATTTTCAAGAGAATAACAAAT
TTTATAATGAAACTAGAAATTTCATTCTATTATATGTTGAAGAATGATAT
CATATCTCTGTACAAAAGTATAATATAAAAACTTAAATATATTTAAATCA
TCTTTTGTTGCTTAAAATGTTAAAATTTATTTTTTCAGCTGCTAAAGTAG
TGTCTTTCCTTATAAATTTTCGTAATTTTTACTTCCTATCTTTTTAATAA
TTTCTTTATTTTTAGAATCCATTTTTCATCATTATACAACTTTCAAACGT
TTAAGAGTAATCCTTTAAGTTTTTTAAAATTGAAATGAATGTTGAAAAAT
TCTTATCATAACCTCTCGGTTCCAGTAAGTTTGCTTTCAAACCATTTCTA
GCCTATTCATATAAGTAATATTTAATTCGGCTGATAATCATTAAACAATG
ATGCTTTTAATATGGCTTAAATACTTTTTTTCAAAATCTGATCACAAAAT
CATtaATTTgAATaaTGAATGATCAGAATATCAACTACAaAtgTCAGTAT
TTTCAACAGATTACAGATTCAgAATATAAATGTTTAATTtGCTTTAAAAC
AATAAgCATTTTATAAAGGTCATCCATAGATTCATAGTTTaATGATCATT
TTtTATCCAAAGCACATATGAtTAGtTAATATTAAATTtTACTTCAATTT
GGGTAtTTTGATCAAGTATaCcTTGGATGTGATgaGTAAATcAggTtGtG
CAAgaAAATAaAATTATTTAAGTTATAGAAAGCAAAaAATCTCAAAAAcT
AAAGCAAtaAACGTAtacTTTTAcAtTATTaAGATCTGAATatCTATTTc
CAAAAAcGCgCctAAacttTaAATGGAggaaATCGAAAAAaGTTaGCAAG
cCAAAgAACATATtaCATAATACTaAgAtGCTTTTATAATTTTaTATTTG
AATTaGAgaAtGATTCTTtTGAgGAGGATTTggTCTtAAAAtTTTTaTAA
AGAGAAAaATTTAAGTaAAataGtAtAtCAGCTATgCAATTcCTTTCaAA
AGcAATTTGtAAATgTCCATCAAACtATttAGGCTAAcCcTtAtcTgGTG
AATTAaTTGATAAAATttAAAAACTAAAagTAGATTAAaAcACtTAAAAT
AGAGaAAaGGccCAaGTTATGTATAAATTaTGTAAATAAtTTATGGcATT
TCTATTCAAcAATTCTtAATAAAGATTAGccTTTCtGATAtTTATATTgT
TTTAATTTGAaATTGATCTAAAAGcTATaCCGCAACtTaAgTATTAGGAT
GTCTTGAATAATACTATTCAgATgTCgacAAAcaaTGGTTagaACCTaAg
TGAAAATATTTtgGAAAGAAATAaCtcGATATTTTAACTgATAaTATaAT
TTTTGGaAaAaTCTAAAcTcGAtGTGACCTCCTTTGTGtTACCTGAGATT
cGTAGGATAAGAGATTTgTAATCGcTTTTAtgTTAAATTaAaACAGAATT
TGTTgAAAAATTAcAGaAGCaCAATAACccgCTtGAAGAATTTAtATAaA
ACTTCAcCTTTTcAAATATAAAGTTTATAaAAAAaCtatTAATGAGTGAG
aaAAaCAAGCaGaTGGAAAAgTAaAAGAATATATCTATTCATcAgGtGAA
CagTTTatAGGtAGTACCATTTCCTGATTTAtTAAATATGTTTATATTTT
TGTTGGAAGAGGAAATAACTAATTGTATGACTTAAAATATTGTTAACTCA
AACTCAACtTAATAAATGTCGAAGAGAAGCAAATCTTAGCTTGAATTATA
ACGATAAAAAAATAAAGTTCAAATGATTTAAATTTCCAAGCACATTATCA
ATCTGGATGAAAATGATAATGAAAATAATTTAATGTAtATTTTAGGTTTA
TTCTTTTTCAGACCTATCAACTCTTaAACATAAGGAACTTTTCATTAACC
TAATTTACATTCAGgAAATGAAATTaAATCAgTcACTCAAAGgaCAAACA
tTTTGcAcgCGACTGATAAAGATTGAGCAgAATTTAAGcAAGGAAtTATT
TATtAATTTAATAAACTTTATTATCATTTGTTtCTGACCAaAAAGGCTaT
TTCAATTtCCAGcAATAtCtTTTATCCTGTCCTCaATCACTTAAATGTCT
TtCTCACATTCCTAAATAAGTTTGTGtTTGCGATCTATCTTAACCTCTAA
AtTTTTTTTCTTCAAACTCTTTCTAAATTATTCCGCTTCTTATTgTTTCT
CTTTAGAAATTCGGAAGAATCTTTTCAcACTTGATTTTTTTCCCAtCgAT
AAATCCAATTCTtTTATTTTACTAAAAtTTTTCAAAAAAATTACtTGTAT
TATTCTAAGGTAAACAATTTCATATCATACTTTGACTCCTATTTGTACTT
TTAAAAGAAAATATGATTTGGTTTAAGTgTTTTTAATACATTTATAATCC
AtTCCTaATCcGGAGTTCTTTTTGATTcAATTCCCCAAATTTACTATTGA
ATAGGAATCTTAATTAATTCTTGTATTAAATCATGCTTTGTTACAGATTT
TAGCAGTACACCgATTTAGACTTCATCCAATTTTGGCgCATATATTTTAT
CAAATAAGATGCCTAATAAGTATTCTGATGTTATAATTGATGAAGTCATC
TTTGGAAGATACTTCCCTTACATCAATAATCCAAAATATGCTGATTCTAG
AGATGGAATtaATtAATTGGCGTCTTACCTTGtTAATTTCATaTATTCCT
CTTCCTAAAAAATATTTTGCATAATAtTAGTAATAATAATTAAAAATCTT
GATTTTATATTTTTATAAGGCAtAATTAAAGGGAAATAAATAaAAATATA
AAAATTTgTGTTTGACGAAGATGGTGCGTATTTTTTAATTCAAaaCATTA
TTTCACAAAATTCAAGAATTATTtTATTTTTTATGAaTTTAGATaTCAAt
AACAGTGCAAAACAATAAAATTCAATTTCTAAACATAAATTtACTAAATA
gTaAGCTTTGAAATGTATACTATTTTGATATTTAGGTAGCATAAAGAATA
GAAGAAGAATCTACTATTATGTATGAATGTTAACCCTTACTTGGGTTTCA
TCATaATTGTAATGAAAATTGCTTAACTTTTGTTTAAAAaAGAGCAAATT
AAGAAAAATTgAACGATGTTAGAATTGAAAAGCTCTAATTCTCATCATTA
ATcTAGAGTAGGACTGTATTAAAAAGTTTTATTGTTAAACAATAAAAAGA
AAAaGACATGAAACAAACTAAATTAGTTTGTAAAAGGAAGAAGTAAATTC
ACAAGAAGAGAGCgtCTtCATTAACATTTGATTAGaGAAAGGATATtgAG
GAATTATAAAgGgAACAATATAAAAAcTCAGTgATATCAGCGATCCTAGG
AAttAGCACATAATAAGTGAGGCAAAATCGTTTTAGACTTGCAATTAGCA
AATCAAAAGAaGAAATCAAAATTACAAAAAGATAATAAAAGTgGTTGATA
GAAATTGGTTCAtCATAATCAAATTCGATACTATTTAATTCTAGACTTTT
TcTAGCAGAAtTTTAAACTTAGTTCCCTAAGCAAcAAATTACTATATCTC
AGTTTCGAAAGGTTCTACATTAGTGCAaATTAAAATACAGAATTCCTTcT
TTGAAACCATTCAGTTTTTTTTAtAAAACTGGAAAAGATGAGGaAACAAA
AAAAtTTATTTCCCAAATTTGTaGTTAtCTAAtAAATTAATATAAAATTG
TaTTTATAGATGAATGTtCATTAGGGAATATATCTAAATCTGCCCATAAA
TAGTGGCATATtTTaGGAACCTTCAAAGAgTCTACTTAaaGATTATCGAG
TtTTaAATACTTAATTGGAcCATTAGGTGAGGATAacTTTCTGtAATATT
AACTTTTTTCAGGgAcAGGTAAAGCCTATATATTTCAGGATTTTTTAATA
TCAGTTATTAACATGGCTCAAAAACACTATAAAAATAAAAAGTTTGTCTT
AATTATGAATAATTGTAGTATCCATaAaTCGAAATAAATTCTAGAAATTT
TTGATAAAGTTCCTTGTATTTTtACCCCTGCTTATAGGCCAGAATTTAAT
GCAaTTGAGCATATGTTTGGTTGGTTAAAGAGAGGTCTAGTTGCATCTTA
AGCAACTTCAACCAACCAATTTATATATTaAATACATAGATTAATGAATT
CTGTGACAGAGAATTTAATGTAAAATTGGTGTTAGAGTATTTACAAACCA
TTGTTTAAAGAATTGGATTATTTATGAAAACATTATAAAAAGCAGTTATT
TAATTTCAATTATCTTTTTGATTCAATAATTAAAAATGCATATATCAACT
CAATAAgAACAAGTTgCAAATGCTCTCAATTCTTAATTGTTTTTCGACAa
TGTACTAAATTCTTATAAGTACAATGCTATTTGCAAATATTGTAATCAAG
AAATCCCTTTAATAGAGATAAATCATTTGATTATTCATTAAATTGATTGT
CAATAGAATGTTCaTTGTTTTATACAAGaTAATTAAATAAGCGAATAAGT
TCAACCCTTAACCATTgAGAAATCAATAAGTCTTTAAAATTAGTCAGCTA
TTtATTgTgAAGAAAAAAAAAAAGAAAAAATAATTTAATAACTTCTTGAT
gTTGGTAAGTTATCAAAAGGAAGtCAAAATCTGTATAGACcTGCATTAAT
TAAGTTATTGAaAAACTTCAATGATCATAATCTTCTAAATTTAAATTCTT
AACAATTAAgGAACATTGTGAAATATTAATGTAAAAGTACAAATTAAGTC
AATGCTATTAATAGAATAAGGAAATCATTGCATTTATGTGATTCCATCGA
ATTGCTATCATcAATTACAcAgTAaAAGAaAATTTTAAAGGAAGGGATTC
TCAAACGACCTCATCGATCATGGGATCTTCgACTCATTTaAgaAGTAAAA
TATCATTTTAAATcAGTTTCTTGATGAcTTGATaAAATAtgAGaGAGcCA
TTaTgGCtTTTAGGATtTATATcTTATATGAATTGGCTGCaAGAATATCA
GAGTTtAATttGATCACTTTTAAGATGGTTATTGAAGGAATTATTATtTA
TACACCTtAAAAGCAAAAgcGATTAGGGAATTTGGCTGAAAGaAAATTTA
AAATTggTGAATAAATCATAAATATtACAAAGGAaTTTtTAACTcTTTtT
aAgATTCCTgctGACTCAACATTAAATATAGGTTATAAcAAATAATTaAT
TCGtTCATAATCCTTTCAcAAATAATTACAcTTCGCATTAAAtTTAATTA
AAtAtTAGTCaaGATCATAGgAAAACAATTTTATATAATTTcTgGAATAA
TTtTAATATCATGAtTTAAGtTATACAAAAATAACaGAGATGCATAAgTG
TGGGAttAATGAAAAATTAATTTAATCgTTTGTCAAgCATCAAAGTgTcA
AaACtACATAACAATATATTAAATTAGGAAATAATTAAGATATTCTTGAT
CTTAACgATgTTttTAtTGGAGAgGTTcCTAAATcTaacTACAAgcCACa
aATTTTAAAAATAAATTTTAACATTTTAAGCAACAAAAGATGATTTAAAT
ATATTTAAGTTTTTATATTATACTTTTGTACAGAGATATGATATCATTCT
TCAACATATAATAGAATGAAATTTCTAGTTTCATTATAAAATTTGTTATT
CTCTTGAAAATAAAGTCTTCATTCCAAAGGATTCTGCATCAAAATTATTT
AATGGAAGATGAGCTATATTAAACGCATAGCTGATTTCATATGCAAAATA
TAATTAATATTATTTCAATATATATGAATTTAATAACAATTTTATAATTC
AAGTTAATATATTGAAAATGTATTAAGTCAATAAAATTCAACTATTTTAT
TGACTTAATGTATAATTTCAATTGGTGTAAAGATAAATATCTTTTCACcG
TGAAAAGAAAATTTTTCTTTTAACAATGAATTTTTCACAAAAACAAAGAA
cAATTTTTTTGATTTGTGTATATAATTATGTAAAAATTAAGGTGAAAAGA
AAAAATATcTTTTCACCAAATggCgTTCTTATTTTCTCTAGACCGAAATA
TCAATGCAAACAAATTAATTATTGTAAATATATATTATAACCATTACCGT
ATCATATTTCTCTGTGTCATATGTGACTTCTAAATAAGAATGTTATTTGG
TGAAAAGATATTTTTTCTTTTCACCTTAATTTTTACATAATTATATACAC
AAATCAAAAAAATTGTTCTTTGTTTTTGTGAAAAATTCATTGTTAAAAGA
AAAATTTTCTTTTCACgGTGAAAAGATATTTATCTTTACACCAATTGAAA
TTATACATTAAGTCAATAAAATAGTTGAATTTTATTGACTTAATACATTT
TCAATATATTAACTTGAATTATAAAATTGTTATTAAATTCATATATATTG
AAATAATATTAATTATATTTTGCATATGAAATCAGCTATA
>ThonB Composite Tc1/mariner with Y-recombinase
TATAGCTGATTTCATCAGCAAAATATAATTAATATTACTACAATATATAT
AAATTCAATTAAAATTTTGAATTAAAGTTAATATATTGATAATGTATTAA
GTCAATAAAATTCAACTATTTTATTGACTTAATATAAAGTTTCTATTGGT
GAAAAGATAAATATCTTTTCACGGTGAAAAGAAAATTTTTCTTTTCACAA
TACTTTTTTACACAAAAACAAAGAACAATTTTTTTGATTTGTGTATATAA
TAATATAAAAATTATGGTGAAAAGAAAAAATTTCTTTTCACCAAATAATA
TGCTTTTATATAAACCACAAATAACACATAGAAATGTGCTAATACAATAT
TTCTTCTATATATAATCAAAAATTAAGATGTTTGTAATGATTCCTTGAAC
TTTAGAAAATAAAAGAATTATTGGTGAAAAGAAATTTTTTCTTTTCACCA
TAATTTTTATATTATTATATACACAAATCAAAAAAATTGTTCTTTGTTTT
TGTGtAAAAAAGTATTGTGAAAAGAAAAATTTTCTTTTCACCGTGAAAAG
ATATTTATCTTTTCACCAATAGAAACTTTATATTAAGTCAATAAAATAGT
TGAATTTTATTGACTTAATACATTATCAATATATTAACTTTAATTCAAAA
TTTTAATTGAATTTATATATATTGTAGTAATATTAATTATATTTTGCTGA
TGAAATCAGCTATGCacTaAAccTAaCcCATCTTatATTtAATAATTTTG
AgGCAGAAtaAGACTaTATTTtaGAGgATAACAAATTaatatATGAAAaT
AtaAAATTTCATTCccTTATATTTTTTGAATGATCTCATATCAATCTATA
ATaGTACAATCAAACAACAATATATATAAATCATATCTAACTATGTTAAA
TGTCAAAATTTATTTTTTtgTTTGTGGAAGTGATTTTTTTCTCCTAATAT
TTTTtTTCTTcTTCCTATTATTGAATGAAAATTTATtGATTGAGAATCCA
TTTTCCATCATTATTGAATTTTTCCAAGTTTCAAGAGTCCATTTTTAGTT
TTTGCAAAATGGAAATGAATGTTGAAATTTATTTAATGGGAAACTCACGA
TATCCTTTAGCTTGTTTTtTAATGATTTATCACCTATTCATCTAAATGaT
ATTAAATTCAGTTCGATAATCATCAAACAATGATGCATTTATTATgTcGT
AaATTTTTTTGTAATAATCCGATCATTAAAGCATTAATTTTAATAATGAA
TGATCAGAATATCAACtACAAATGTCAGTATTTTAAACAGAtTACAGAGA
CAGAATATAAATGTTTAATTTGCTTTAAAACAATaATCATTTAATAAAGG
CCATCCATTGATTCATAATTTAATGATCATTTTTTATCCAAAGCGCATAT
GATTAGTTAATTTTAAATTTTGCTTGAACTTGGGTATTTTGATCAAGTAT
CCTTTGgATGTGATTTGTAAATAAATTCgGGCAAAGAAATACAATTATTT
AAGTTATAGaAAGCAAAGAATCTCAAAAATTAAAGCAAAGAAcGTAAGtT
TTtACATATTTAGATCTGAATTGCTATTTTCAAAAATGCACGAAACAAAT
TAATGGAATTGATCGAAAAATGTTGGCAAGTCAAAAAACATATCGCATAA
TACTTAAACGCTTTTATAATTTTTTATTTGAATTGGAAGaGGATTCTTAT
GAAGAGGATTTGGTCTTACGATTTTTATAAAGAGAAAAATTTAAACAGAA
TAGTATATCTGCTATGCAATTCCTTTCAAAAGCTATTTGTAAaTGTCCTT
AAAACTATTTAGGCTAAcCCTTATCTGGTGAATTcATTGATAAAAtTTAA
AAACTAAAAGTAGATTAATAAACTTAAAATAGAGAAAAGGCCCAAGTTAt
GTATAAATTGTGTAAATAACTTATGGcGTTTCTATTCAACAATTCATAAG
AAAGATTAGcCTTTCTGATATTTATATTGTTTTAATTTGAAATTGATCTA
AAAGTTATCCCGCAACTTAAGTATTAGGATATCTTGAATAATACTATTCA
GAAGTCTACAAAcAATGGTTAgAAGTCAAGTGAATAGATTTTGAAAATAA
ATAACTCGATATGTTAATTGATAATATAATTTTTGGAAAAATCTAAACTC
GATACGACTACTTTTGTGTTACCTGAGGTTCGCAGGATAAGAGATTTGTA
ATCGCTTCTATGTTCAATTAAAACAGAATTTGTTTAAAAATtaGAGAAGC
ACAATGACACGCTTGAAGAATTTATCTAAAACTTCACCTTTTCAAAGATA
aAATTTATAAaAAAACTATTAATTAGTGAGAAAAACAAGTAGACTGATAA
GTAAAAGAATATATCTATTAATAAAGCGAACAGTTTATaGGTAGTACCAT
TCCCCGATTTATTAAAACTGTTTATATTTTTGTTTGAAGAAGAAAAAACT
cAGTGCTAGaCTTAAAATATTTTAAACTCAAACTCAACTTAATAAAtAGC
TAAGAGAAGCAAATCTTAGcTGGAATTATAACGATAAAAAAACAAGGTCC
AAATGATTTAAATTTCTAATCATATTATCGcTTTGGATGATAGCGATAaT
GAAAATAAATTCATGTATGTATTAGCTTTATTCTTTTATAGTCCTATCAA
CTCTTAAACAtAAGGAACTTTTCATTAGCCTAaTTTACATTCAGAAAATG
AAATTCAATCAATTaCTCAAAGATcAAAcAATTTGTAAACGACTGATaAA
GATTGAGCATAATTTAAGGAAGGAAATATTTATGAATTTAAtAAACTTTA
TTATCATTTGTTCcTGACCATAaAGGCTGTTTCAATTACCAGTAATATCC
TTAATCCTATCcTCGATAAATTAAATATCTTTTTCACATTCCTCAATAAG
TTTGTGTTTGCGATCCATCTTAACCTCTAAATTTTTTTTCTTCAAATTCT
TTCTAAATTATTCTGCTTCTTATTGTTTCTCTTTAgAAATTCTGAAGAAT
CTTTTCACACTTGTCTTTTTCCCCATtGATAAATCCAATTCTTTTATTTT
ACTAAAATTTTTCAAATACTATTACTTGTATTATTCTAAGGtAAaCAATT
TCATATCAtAaTTTGACTCTTATTTGTACtTTTAAAAGAAAATATGATTT
GGTTTAAGTGTTTTTAACACATTAATAATCCAGTcCTTATCAGGAGTTCT
TTTGgATTCAATTCCCCAAATTTATTATTGAAtAGGAATCTTAATTAATT
CTTGTATTAATTCATGCTTTGTTACAGACTTTAGCAACACACCTATTTAG
ACTTCATCTAATTTtGGCgCATATATTTTATCAAATAAAATGCCTAATAA
GTATTCCGACGTTATAATcGATGAAGTCATCTTTGGCAGATATTTTCCTT
ACATCAAtAATCCAAAATATGCTGATTCTAGaGATGGTATTAATTAATTG
GCGTCTTACCTTGTTAATTTCATATATTCCTCTTCCTAAAGAATATTTTG
CATAATATTTGAAATAATTATATAAAATCTTGATTTTCAGCATTTTGTTa
AAGTGTAATTAATTGGAAATATAAAAAATgTAAAAATTTGTGATTGACGA
AGCTGCTACGTATTTTTtATATAAAACATTATTTCACCAAATTCAAGAAT
TATTTTATTTATTATGAATTTGGATATCAATAAtaATGCAAAACAATAAG
ATTCAATTTCTAAGCATAAATTTACAAAAtAATAAGCTTTGAAATGTATA
TTATATTGAAATATTGGTAGCATAAAGAATAGAAGAAGAATCTACTATTG
TGTATGAATGTTAACCCtTACTTGGGTTTCATCCTAaTTGTAATGAATAA
TGCTTAACTTTTGTTtAAAAGATAGCAAATTAAGAAAAAATGAACGATTT
TAGAATTGAAAAGCTCTAATTCTCATCaCTAATCTAGAGTAGGACTGTAT
TAAAAAAGTTTGTTGTTAAACAATAaTAAGAAAAAGACATGAAACAAACT
AAATTATTGTTGAAAAGGAAAAAaTAAATTTGCAAGAAGAGAGCTACTCC
ATTAACATTTGATtAGCGAAAGGATATCTAGGAATTATAAATGAAACAAT
ATAAAAATTCAGTAATATCAGcGATCCTAGGAATTAGCACATAATAAGTG
AGACAAAATCATATTAGACTTTAAATAAGTAAATCAAAAGaAGAAATCAA
AATTACAAAAAGGTAGCAAAATTGGTTGATAGAAAATGGTTCATAATAAT
CAAATTCGATATTATTTAATGCTCGATTTTTTCTAGCAGAATTTTAAACT
TAATTTCCAAAGCAACAAATTACAATCTCTCAGTTTCGAAAGGTTcTACA
TTAGTGCAATTTAAAATATAGAATTCCTTCTTTGAAACCATTCAGTTTTT
TTTATAAAGCTGGAAAAGATGAAGAAACAAAAAAATTTATATCTCAAATT
TGTAGTTATCTCATAAATTCATATAAAATTGTGTTTATTGATGAATGTTC
ATTAGGGAATATATCCAAATCTGCCCATAAATAGTGGCATGTTTTAGGAA
CTTTCAAAGAGTCTACTTAAAGGTTATCGAGTTTTAAATACTTTATCGGA
GCATTAGGTGAGGATAACTTTTTATAATACTAACTGTTTTCTGGGACTGG
TAAAGCTTACATATTTCAGGACTTTTTAATATCAGTTATTAACAAAGCTC
AAGAACACTATAAAAATCAAACGTTTGTCTTAATTATGGATAATTGTAGT
ATCCATAAATCAAAATAAATTGTAGAAATCTTTGATAGAATTCCTTGTAT
TTTTACACCTGCTTATAGGCCAGAATTTAATGCGATTGAGCATATGTTTG
GATGGTTAAAGAGAGGTCTAGTTGTATCTTAGCCAACTTCCACAAACCAA
TTTATATATTAAATCCATAGAATTATGAATTCTGTTACAGAGAATTTAAT
GTAAAATTGGTGTTAGAGTATTTACAAACCATTGCTTAAAGAATTGGATT
ATTTATGAGTACATTTTAAAAaGAAATTATTTAATTACAATTAACTaTTT
TTATTATGATTCAATAATTAAAATGCATTTATCAACCAAATAAGAACAAG
TTTCAAGAAATCTTAATTCTGAATTGATTTTCGACAATGTACTAAATTCT
TATAAGTACAATgCTATTTGCAAAAAGTGtAATCAAGAAATTCCTTTAAC
AGAGATAAATCATTTGATCATTCATTAAATTGATTGTCAATAGAATGCTC
ATTGTATTTTCCAAGATAATTAAATAAGCGAATAAATTCAACCCTAAACC
ATTGAGAAATCGATGGGTCTTGAAAATTGGCAAGCTACTCATTGTCAAGA
AAAAAAAAAATAAAAAGTAATTTAATAACTACTTGATATTGGAAAGTTAT
CAAAAGgAAGTTAAAaTCTCTATAGACCTGCATTAATAAAGTTATTTAAA
AATTTCGATGATCGTAATCTTCTCAATTTaTAGGCTTAACAACTAAAAAA
TATTGTGAAATATTAATGTAAAAGTACAAATTAAGTCAATGCTATTAATA
GAATAAGGAAATCAATGCATTTGTGTGATTCCTTAGAATTGATATCATCA
ATTAAACAGTAAAAGAAAATTTTAAAAGAAGGGATTCTCAAACGACCTCA
TCGATCATGGGATCTTCAACTCATTTTATTAGTAAATATATTATTTAAAA
TAAGTTTCTTGATGAATTGATTAAATACTAGCGAGGCATTCTAGCtTTTA
gGATATATATATTATATGAATTGGCTGCCAGAATATCAGAGTTAAATCAG
ATCACTTTTAAGATGGTTATTGAAGGAATTATTATATATACACCTAAAAA
GCAAAAAAGATTAGGGAATTTGGCTGAAAGGAAATTTAAAATTAATGAAT
AAATCATAAATATCACAAAGGAGTTTGTAACTATTTATCAAATTCcTATA
GACTCAACATTAAATATAGGTTATAATAAATAATTGATTCGCTCATAATC
CTTTCATAAATAATTACATTTCGCATTAAAGTTAATTAAAAAATAGTCTG
GATCATAGCAAAACAATTTTATATAATTTTTAGAATAATTCTAATATCAT
GACTTAAGATATACAAAAATAACTGAGATGCATAAATGTGGGAtAAATGA
AAAATTAATTTAATCATTTGTCAAACATCAAAGTTTGAAAACGACATAAC
AATATATTAAATTAGGAAATAATGAAGATATTCTTGATCTTAACAATATT
ACTAATGGAGAAGTTGCTAAATGTTCTTACAATTCACGCATTTTAAAAAT
AAATTTTGACATTTAACATAGTTAGATATGATTTATATATATTGTTGTTT
GATTGTACtATTATAGATTGATATGAGATCATTCAAAAAATATAAggGAA
TGAAATTTtaTAtTTTCATatattAATTTGTTATcCTCtaAAATAtAGTC
TtaTTCTGCcTCAAAATTATTaAATatAAGATGgGtTAggTTtAgtGCAT
AGCTGATTTCATCAGCAAAATATAATTAATATTACTACAATATATATAAA
TTCAATTAAAATTTTGAATTAAAGTTAATATATTGATAATGTATTAAGTC
AATAAAATTCAACTATTTTATTGACTTAATATAAAGTTTCTATTGGTGAA
AAGATAAATATCTTTTCACGGTGAAAAGAAAATTTTTCTTTTCACAATAC
TTTTTTaCACAAAAACAAAGAACAATTTTTTTGATTTGTGTATATAATAA
TATAAAAATTATGGTGAAAAGAAAAAATTTCTTTTCACCAATAATTCTTT
TATTTTCTAAAGTTCAAGGAATCATTACAAACATCTTAATTTTTGATTAT
ATATAGAAGAAATATTGTATTAGCACATTTCTATGTGTTATTTGTGGTTT
ATATAAAAGCATATTATTTGGTGAAAAGAAATTTTTTCTTTTCACCATAA
TTTTTATATTATTATATACACAAATCAAAAAAATTGTTCTTTGTTTTTGT
GTAAAAAAGTATTGTGAAAAGAAAAATTTTCTTTTCACCGTGAAAAGATA
TTTATCTTTTCACCAATAGAAACTTTATATTAAGTCAATAAAATAGTTGA
ATTTTATTGACTTAATACATTATCAATATATTAACTTTAATTCAAAATTT
TAATTGAATTTATATATATTGTAGTAATATTAATTATATTTTGCTGATGA
AATCAGCTATA
>ThonC Composite Tc1/mariner with Y-recombinase
TATAGCCAATCTCATTTGCAAAATATAAATAATATTATATCAATATACAA
TAATTAACAGAAAAACTCATAATTTTAATTAATATATTTGAAATATATTA
AGTCAATAAAATACAACTATTTTATTGACTTAGTATATAATTAACACTGG
TGAAAAGAAAAATTATCTTTTTACGGTGAAAAGAAATATTTTCTTTTTAC
ATACCATTTCAAGAGAAAATGAAGATTAAAATTTTTGATTTTAATATAAA
TTTTTATATATTAAGCGTGAAAAGAAAAAATTTCTTTTCACCgTTGAATA
ATGTTTTCTCAAAAATTGATCCATTTGATTTAAAACTGAATATATTTAAA
TGATAGAGTCGTAAGTAgAAGAATACCGCAAATTTTAGAGCCATTTCTGA
ATAATAGAAAATAACTAATTTTTTGGTGAAAAGAAATTtTTTCTTTTCAC
gCTTAATATATAAAAATTTATATTAAAATCAAAAATTTTAATCTTCATTT
TCTCTTGAAATGGTATGTAAAAAGAAAATATTTCTTTTCACCGTAAAAAG
ATAATTTTTCTTTTCACCAGTGTTAATTATATACTAAGTCAATAAAATAG
TTGTATTTTATTGACTTAATATATTTCAAATATATTAATTAAAATTATGA
GTTTTTCTGTTAATTATTGTATATTGATATAATATTATTTATATTTTGCA
AATGAGATTGGCTATAGCCcAGCATTACATAAATCAGTCtTATTATTTGC
TCCATTATCTGAAAGTTCAACCGTAAATATATCTATAAAATATGTTATAA
ATTTAAGAAAAAAACAATTATAAGCCCCAAATAATAACACATTCGTATAc
AATTAAAgTATAAATCAAACCAAcACAATTTAAAAATTGTATGATAACTT
TTTTGGTTTTACATTCGCTTTTGAAACATGCATTCTACATTTTTTGAAAA
TATATATTTATTGAAGTTTCACATAATGATTTCATAATTAAGTGATAGTT
ATCTCATTAGATCATTTTTAGGTTTCTATTTCTACTTAAAAAAAAAATAA
ATTATTCATTAATCGATAATCAATTATGGCAAATATTAATAACTATGTTT
ATTAAATCATTCTTGCACTACTCATTAACATATTTATTTACATATGTTTT
GTTATTTAATGAATGGAGGATATTGTATTATTCATTTTTCAACTAAAATA
TTCCTAGTTAATTTTTAATTcCAATTTAGCTAATGAATAATTATTATTTA
AATCCTTTAAAAACATGAATTGTTAAAGAAATTAGTCTAAATTgcAGTAT
TTCTTATaGATATCgGAgAATGAATATTAATGCCAAGTTTGTTAACAAAA
ATTAATATTTcCAACAAAATTaCCAATTGAACAAGCATTGAATGATCATT
TATTATCGAATGGTCATTTAAATTGTTAATATGAAATACTTTTTCAGTTG
GGTTGTAATAATAGAACCTTTGGCGAATTTGATCCtAtAAATCAACAAGT
GAAAAAACAAAAATTATTTCATCTATAAAAAGCTAAGGATTTAAAACAAT
AAAGCAAAGAgTGTATTTATTTATTTAAAGAAGATTTGAATGATTACTTT
GGAAAATGTCTACAAAAGATAACTTGTGTAATTAATAAAAGACgTACTAC
ATAAAAGACTTATATCATAATTTTGAAGAGATTCTACAATTATATAATGG
ATTAAGAGTCAGAATTGCTTTAAGAGAATTTCATTCTATAATTTTTGAAC
AATGAATAATTTAAATAAAACAGCATCTAAGCAATAAAATTTTTAACAAA
ATCTCTTTGTAAGATATTTTTTCACTTcTATTAGGTTGGCCTTTGAGGGC
AGAATTGCTTGAAAAAGTAgAGTAATTAAGAGAAGATTAATTGAAAATTG
ACAAAGAAATCGCTTTAGAAAGtTTCAACTTTTGTAAAGACCTAATATTC
CTACTTTTCAGATGCCATTAACAAAGATTAGCTTTAATTATTGTGtTATT
ATTTGAATTAGATTTTGATTTATAAGTTATACCAGAACTGAAGTATGAGG
ATATTTTGAATGAGAAgcTAATgATGTCAAAAAATAACTCTAAGAAACCA
AAATAAAGTAGTTCATTTATCAATGAGAAAATTCAATAATTAATTGATTT
ATTTGTTAGAAAATTTAATTTTGAAAAGACCTcATTTATATTGCCAGAAA
TACGAAGGATGAGAGATCTCCAAACTCTTTTGCATTCTGTAAAACATGAC
TTTGAGTCCCATAAATAAGAAATGAATGAACGCTAAGCATAGTTCATTTA
AAGTTTTACCTTTTCTTCTATTAAATACATCAAGAGAAACTTATTGAATT
TAAtGGAAcAAAATATCGAAAtatattactttattttagatgatcttagt
aaTAGTATTAATGAATTACTTTTaCCAGATTTATTTCTCCAATTCATAAA
CCTATTTGGAGAAGAGAAAATAATTAACAAGAATTAAAATATTGTAAACT
CAAATATTTGCTGCCAATTCAAGAGGAGCAAATCCTAATTATcATTACAA
AGACATCAAAATAACATCTAAATGCTTTCACTAAAAAAATAAATAATCAC
TTTGGAAGACTGTTCTGAAGAAGATAATCAAATAGAATAGCAATAGTGAT
TAATTgAATTTTAcTTTTAGgCTGTTGAATACTcAGCTAAATGATAATTC
AAGTAAGAAGCTATAATGTTgAGATGATCAAGCAgAATTAGAAACCcAAA
ATTGTAAAcGaAAAATTGATAAATTTTGAGTgATAgTTAGAAGGGAAATA
AATATATAAATGAATAATCTAATcaAAATgCATAATTAATAAACTATTAT
AGTATcAgGAATGATCTATGTCCTTGATTCTGTTcTCAAACTATGGGATA
TCTCGTTCAcATTCTTCAATTAGTTTATTTTTGCATTCAATTTTAAATTC
CAAGTTTTTCTTCTTCAAATTCTTTTTTAATTATCTAGCTTCCTGTTATT
TATcCTTGGAAATTCGAAAAAACCTTTTCACACTAGATTTTTTTCCCATT
GAAAGATCTAATTCCTTTATTTTGCTACATTTACTCAAAGAATTACTTGT
ATTATTCTTAAGTAAACAGTTccATtTCtAACTTTGATTCTTATTTATAC
TTTTAGAAGAACACATGGTTTGGTTTCAGAGTTTTTAGCACATTTATAAT
CCAATCTTTATCAGGGGTTCTTTTTTAGTCTATTCCCCATATTTATTATT
GTATAGGTATTTTCAGAATTTCTTATATGAGTTCATATTTTGTAACAGAC
TTAAGAAGAACCCCTATTTATACTTCTTCCAATTTTGGTACATAGATCCT
ATCAAATAACACTCCTAATAAATAATCAGAAGTAATAATTGATGAAGTTA
GCTTAGGCAAATATTTTCCCTATATTAATAAGCCATAATATGCTGACTCA
ATTGATGGGATGAGTTAATTGGCATCTTATCTTGTTAATTTCATATATTC
CTcTTCTTAAAGATTATTTTACATAAAAATTTAATTATTTGAAGTGATAT
GAGATTTCCTATTATTATGAAGCGcTGAATTTaAAAATAAATAATCTCgA
AAAATTtATGTCAGGCaAAGGTTTTgggTaaaTTTTATATAGAAACATTA
TTCATTCAATTTCAAACTATTAaTTTGTTaAATTTAATTCcAAGcAATTA
AACCACCTTCCAAATaTGTAATAAcAATCGACTAggTcATTTGAAAAGCA
GAGGGCCCTAAAATGTAAATTTTATGTGTTTATTATAGCTTGCAAAATTG
AGTAAGAATATTATATTTCTTATGAATGTCAACCCATATTgGGGTAACAC
GAAGTTTGTAATGATGAATGTTTAACCTTTATTAAAgCAACCTCAAATGT
GGTGAGTATAAGCAATATAAGGATTGAAAAACTTAAGGCTTCCTCATTAA
TTCACAGTAAAGCTATCCTGAGATAGTGCATAGTTTACCAACAATAAAAA
aGAGCGGCCACACAATCTTAATCTTAAAAGAAAATATAAAAGAAGGTTAT
GCgAAAAAGTAAAACATCTTCTTTAACACATCATTAAAGAGAACTTATAG
ATAAATTATAATCAGAAGGATTTAAAAGCTCTATCATCTCAGGAATTCTT
GGAGTAAGTATATCATAAGTTAGATAAAATCGAATAAGGTTGTAAATCTG
CAAATgTAAAGAAGAAATTAATATTACAAAGCGGTAATAACTTTGGCTGT
AAGAACAGGGCTCTTCACAATCAAGTTCTATATTATTCAACgCTAGAAAc
TTTCTGTCCgCATTTCAGGATCAATTTCCAAAATCAAAATTATCAATTAC
TTAATTTCGTAAAGTTTTgCGACAATGTAATATGAGATATAGAATCCCTT
CTCTAAAACCTTTCAGTTTTTTTAATAAAACTGGGAAAGATGAAGAAACA
AAAAGGTTTATTTCTTAAATCTgTAGTTATCTGGCAAATGATTATAAACT
GATATTTATCGACGAATGCTCTTTGGGTAATATTTCAAAGTCAACTCATA
AATAATGGCATGTTTTAGGAAGTTTTAAAGAATCAACATAAAGAATCTCT
AGTTTTAAATATTTAATAGGTTCGCTAGGAGATGATAACTTCTTATggTA
TTAAATTTTTTCTGgAACTGGAAAAGCTTACATATTTTAGGATTTCCTTA
AATAAGtAATATAGAAGGCAtAAGATCATTATAAGGATAAAAAGTTTGTT
CTcATTATGGATAATTGTAGTATACATAAATCAAAAGAAATTGAATAAAT
TTTTGATAGATTTCCTTGCATATTTACTCCTGCATATCGGCCAGAGTTTA
ATGCTATTGAACACATGTTTGGATGGTTAAAAAGAGGTTTGGTAGCAGCT
TAAACTACTTCAACTAGTCAATTTATCTATTAAATACACAGAATCATCAG
TgATGTATCATAAAATTTAATATCAAATTGGTGTTCAAGCATATATAAAC
cGATGCTTAAAGAATTgGATTATTTATGAATTAATATTAAGATATAAATT
TTGAAATAGCTGCAATTATTATTCAATATTTATAAATGCATAATCAAAAT
AATTTTGAGGAACAATAGTCAAACATAAGTTACTCTTTgATCCTTGATAA
AATCTTCAGCTCATACAATTACTAGGCTAGTTGTAAAGTTTGCAATCAAG
TTCTTTCAATTAATACAATAAATGAATTGATTGTTCATTAACTCTAATGC
TAATTGTAAGGCAATTTAGATTTAATAAATAATTCTATAAATGAGTTACA
GAGTAGcAAATTCAAGAAAGAATAAAATCAGAAAAATGAAGAAAATTAAT
AAAATAAAGAGGTTGAGAAATCAAAAATGATTCATTAATTCCTTAATGTT
AAAAATTTATCaAAAGGAAGTTAAGATGTTtATAAGCCAGCATTGCTAAA
GTTATTTCGACATTTAGATGATACTAATCTTAGAAATTTAGAATCATATT
AACTCCAAAAAATTGTTAGATATTAATGTAAAAGTATTAACCAAGTAAAT
GCAATCAATCGAATTCGAAAGTAtATGCATTTcAGTGATTcTTTGGATCT
CATTGCATCCATTAAACATTAAAAGCGgATACTTAAAGAAAATGTTTAAA
AAcGTCCTCATCGTTCTTGGGATCTTTAACTTATATAATTAGTATTTATA
TGATTAAAGTAGTTCCTTgAtGAAcTAtTTAGATATGAAAGAGGAATCTT
AgCATTTAGAATTTAcATATTATATGAATTGGcTGCAAGAATATCAGAGT
TAGCCTAGATCACATTCAAAATGGTTATTGATGGTGTAATTGCCTATcCT
CCCAAgAAGcAATAGAAATAAGgAAACTAAGCCgAAAAAAGgTTTAAAcT
AAGCGAATCTGTTATAAATATTACAAAAGAGTTTGTTACAATTTTTTTTC
AAtTTTTGTTAAATTCTACAtTAAATTTAGGTTTTAATAAACAAACAATT
CACTgCcAATCATTTcATAAATcATTtCAttTTGcTTTAAAtTTgATggA
AGAATCAAaTAGTAAGtTAtAAttggattattaataattcttagaataac
tgaaatctcatgatttaagatacacagAACTtACTGAgtTGCaTAAgTcT
gGAATAAATaAcAAggTAATcCAAcAGTTTaTCaaAcATatATAcATcAA
GACTACATAAAAAaATcTAAAATTaGATGATAATgAAGTTgTCGATcacG
GCAATTctGAtcATAATCAGCCAGATTAAcAATTGTATAAACTAcATAAT
TTgAGAcTAAATTTTAgTaTATCATAgAAcGAcATaCtTTGataatatat
attggctctaggagcttaacaaataagttaattgaatacgaatgtgaatg
ttgtattgtttgggggggggggcttatcatctgttttcttctagcTATAG
CCAATCTCATTTGCAAAATATAAATAATATTATATCAATATACAATAATT
AACAGAAAAACTCATAATTTTAATTAATATATTTGAAATATATTAAGTCA
ATAAAATACAACTATTTTATTGACTTAGTATATAATTAACACTGGTGAAA
AGAAAAATTATCTTTTTACGGTGAAAAGAAATATTTTCTTTTTACATACC
ATTTCAAGAGAAAATGAAGATTAAAATTTTTGATTTTAATATAAATTTTT
ATATATTAAGcGTGAAAAGAAAaAATTTCTTTTCACCAAAAAATTAGTTA
TTTTCTATTATTCAGAAATGGCTCTAAAATTTGCGGTATTCTTcTACTTA
CGACTCTATCATTTAAATATATTCAGTTTTAAATCAAATGGATCAATTTT
TGAGAAAACATTATTCAAcGGTGAAAAGAAATTTTTTCTTTTCACGCTTA
ATATATAAAAATTTATATTAAAATCAAAAATTTTAATCTTCATTTTCTCT
TGAAATGGTATGTAAAAAGAAAATATTTCTTTTCACCGTAAAAAGATAAT
TTTTCTTTTCACCAGTGTTAATTATATACTAAGTCAATAAAATAGTTGTA
TTTTATTGACTTAATATATTTCAAATATATTAATTAAAATTATGAGTTTT
TCTGTTAATTATTGTATATTGATATAATATTATTTATATTTTGCAAATGA
GATTGGCTATA
>Merou Composite Tc1/mariner with Y-recombinase
TATAGCTAATATCAGAAATTATTTTTCAAAAATAATATATATTAATATAA
TTTATCAGTTTGGGAGATAAAATAGGCCCATTTTATCTCCCGTGAATTTC
CAGTTTAGGAAATTCACCCAAATATATATTGGTGAATTTCCTTTATTGGC
AATTCACCATTTCATATTTTGTAAAACGAAGAATAATTTTTTGTATTTTA
ATTATAAAATGTTAAATATATTGGTGAATTTCCTAATcTAGAAATTCACC
GAATATATATAACATCTCTGATATTTACTTAATAaTGATAAAAACCTTTA
GATACCTTTGAAGACATCATAATATATGTTGTACAGTTCTTATCCTGCAT
ATTAATAAAGTTTACAAAGATAAGTGTTTTCGGTGAATTTCTtAATTAGG
AAATTCACCAATATATTTAACATTTTATAATTAAAATACAAAAAATTATT
CCTCGTTTTACAAAATATGAAATgGTGAATTGCCAATAAAAGAAATTCAC
CAATATATATTTAGgtgAATTTCCTAAACTGgAAATTCACGgGAGATAAA
ATGGGCCTATTTTATCTCCCAAACTGATAAATTATATTAATATATATTAT
tTTTGAAAAATAATTTCTGATATTAGCTAAGTACTTCCTGATTCATGAAA
TTTTCAATCCGATGCTGAAAGCATCAAAAGAAGTGCATAATCCATAAAAA
GTTTAGACCAACCGAAAAGTATTAATTGAAAAAATTTGAGCCAATCAAGG
TAATTAAAAATAATCATTTCCTACATTGGTCATAACACATATAACATAGA
ATATTTAATTGCAATATCATATAGAATATAATTTCAAACACAAGGATGCA
TAAGTAGAATCAACTTATTTTTCGCATCCAAAATTCAAATCGACTATGGA
TTCTACATGAACATTTTTCAAATACATTGCAGTTACTTTTAGATTGGAAT
GCTTCACAAATGATTATATGACCTTTTCATCTACACCTGATTTGTGCATT
TCGCTTAATTTTGTATGTCGAAGATCGTGATATTTTATTTCTTCTAAGAA
CTATTAATAGTCCTAATTATTTTTGTGATTTAATGTTTCAAGTATTTCTA
AACAAGCTTTTCTCAATTATTTTTAAAAGGATTTTGATTTATATAAATAT
GATTTAACTAATCATTCCATTCAtATAATTTTATTCAATGTAAATTTCAA
ATAATGAATGGAAATCAAAATATTTTTATTCATCTTCAGCCAGAGAATAA
TATTGTTTAATATGCAAAAAGAAATGTCAAGAAGACTAAATATGCCAAAT
TGATATATGGAATAATCACCTGATTTCTGAAGATCATCTTTAAATACTCT
ATAATTAATTATAAACAAAAAGCATATTGAATGATCCAACATAATAAAAT
ACcTAGgAATAAATTGATTAAATTTCTGTGTTTGATTATAGTTTAGCTAA
ATCGGTTTTTGAGAAAGGAGGTTTACAATGTAGTATTTaTTGTaATTATT
AGTAAATGAATACTTTGATAGCTGCATACTTTAACTATCAGAGATAAAAA
aTAAAGGAAAACATTCCTAATCTAATTATTGCAGTGTTTTAAGGAGATTT
TATAATATTCTTTTTCTGAGCGAAAgGGACTGGTACAAAGAAAGCGATTT
GCTTATGTTTTTAAATTCAGAAgAATATAAAGAGAAAGGTATATAAGCGA
TTAAGTTATTGCAATAATCAATGGGTATAATcTTTTAAATGATATAGGAA
AATAACTGAGTGTCTCGGCAAAGAAATAAaTAAAAAATAATATACATTAG
AAGTCTGAATTTGAATAAGCCTCAACTTAGAATTATGTAATTTCATTTGA
AAAATTATTAAAATAAATGATAGTTCATGAGTAAGAACGCAATGCTTTAA
TGCTATACTTGCTATTTGAGTTTGACCTTGATATTTATGATATTCCTTAT
CTAAAATTTGATGCTATATCCTAAGGAATGTTTCACTTAAATTATCAAAG
ATTGGATtAAAATGTCTCCAAAAAGATTTAGATCTCAGAAGAAATAAAAT
TATTATTAAGATCTGTTATGAATAAACATAATTTGTCAGAAgAATTCTAA
GTTGTCAATCTCAATTCAAATCGGGAAATACAGACATGGCTTTATAAGCT
AAAAAGATCTAATGTTTTGACATTTTAATAATAAGGTAATGATGAATTAA
GTGGTTTCTTAtAAACCTTCAAGTTATCTGATATCAAGAGATTTAAAAAA
ATGAATAGGTTTAAGaTTAAGGATACATAAATCCAAAATAATAGGTAAAA
TAATGCTATTACACTTAGTTCGTTAAAATTCATCATTCTATACTTgTCAT
TTGAtTCAATAATTAAACACTATTTGCTAACAAATAgAAATAAAAATATA
GGTCCATTAGATCTATTAAAAATAAAGAAAAGTAAATCCCAACTAGATTA
AATAAGGACTTAAAATATCATCTAAaTAGAAAATAACAATGCTCCAGTTT
TAATAATCGATGACAATCAAGTCTCTGAGAAAGATAATATTGATGAGTAT
ATTTTCTTCTTAACATATAGAACTAACAATAATGAAATATAAAGAAACTC
AGAGATCTTTTTAAATAGACCCAAtGAGGATATAAAAGTAAAGGTAAAAA
CCTAAGATGATAAAGAATGAAGTATAACAAAAACAGTATATATTAATTTA
AATGAGGATTCGTAATTACTCCAAGAtATTTACAATAACAAATGTCTTTA
TGAATTTATTGTAATAGGTAATTGCATTCAATTTCAAATATTCTAAATAT
TTGTAACCTTTTCTTGAATTGTGTCTAAATCTTTGTTGTACTCATCAATC
TAGGATTTTTTTCGCTTCATTTTTTAAAGCAAATTCTaCTTTTTTATAAT
TTGTTTTTGTTTATATAATTCCAGTTATTTATCTTTGGAGACTCTAAAGA
ATCTTCTTACATTTGATTTCTTTCCCATCGAAAAATCCAATTCTTTAATT
TTTCTAAAAATAAGAATTAGCTTACGCGACCTATTCAGATGTAAATTTTC
TCATgTCAAATTTTGCAATATCTGATTGCGTTTTAAAAACACAATGACCt
GGTTTTAATGTTTTTAACACATTAACAATCCATTCCTTATTTGGAGTaTG
TTTTAcATCTATTCCCCATTTTTGTCCGTTAATCTAAATTTTCAATAACT
CCTCAATaAGTTCAAGCTTTTTAATTGGTTTAAGGAGCACTCCTATGTTG
ATTTCATCAATTTTTGGAACATAATAAGTTTCAAAAAGAACTCCTAGCAA
ATATTCAGATGTAATTATTGATGAGTTTAATTTTGGtAAATATTTCCCTT
GTAATACTAATCCATAgTAAGCGGATTCTAATGAAGGGATTAATTGATTT
GCTTGTTACCTTGATAAGGCTATCAATTCTTCTTCTTAAATTTAGTTCAT
CAAACTAATTACTAAtTATTTAATTATTTATAAATGAAATTTGTGAAAAA
GAGTCCTATGgTTTTGGAATTCTATTAATTTTCATTTTTGCGAAGATGTC
TATGAATTTTAAGACTGAAATATTTTTTAACTAAATTCAATTATTTTTTT
AAGCTTAATTTTATTTTTCCATCTATGGATAAaGATTCTGACTCTGATTA
TTCTCCAAGAAAGCATTCATTTCAAAAGCAAAAAGCACTaAAATGTAAAT
TATAATAATATTAAGTGTAAAGAATAGAAAATCGAATCATTGATTATGAA
TGCTAACCATTATTATCGAAACATCCTATTTGTGATAATTAtTGTTTAAA
TTTTGAAAAGCAAACCTATCAAAATTAAACAATCAGAAACAGAAAATAAA
AAATTGAACCTATACCTTTGAATAATTGCAAAtAATATCTTTAAGATATT
GTTTCTTTAAGACAAGAAAGAAAGTCAAAGTTAAGAAATAAGAAAAAATA
tTTAATATACAAAAAGAAAATACAAAAAAGATGTTTGAATTTAAATTAAC
ACTAAAGAATGCAAATCCAATTACTTCAAACTCGTGGTTATAAGAATTGC
ATAATCGCAGGTTTGTTAGGTATATCCACTTAgTAAGTGAGAAAAAATTC
ATTTTTACTTTAATTGCCTTAGATAAGAGAAGAAATATAAATCAAAGAAA
TGGAAATAAAATGGATCAAAGAAAAGGCTAAGCAAGAATCGAACTCCATG
TTATTTAATGCGTCTTTTTTTAGAAAAGAATTTCTTAACTAATTCCCAAA
CTAATCAATCAGCATAAATTAATTCAGAAAGCTTTTACATTAATGTTAAA
TAAGATATCGAATTCCCTCACTAAAACCTTTGTAATTTTTCGAAAAAGAT
GGAAGAAAAGAAGAAACCAAATATTTCATTTCAATATTGTGTGGATACCT
TATTCAAAATTACAAAATTATATTTATTGATGAATGCTCATTAGGCAATA
TCTCAAAATGCAGCCATAAGTAATGGCATATTTTAGGATCATTTAAATAA
ATGACTCATCGCGTTTCATCCTTTAAATAtTTGATTGGAGCTTTAGGATT
TAATGGTTTCTTATTTTTTCAATTATTTGAAGGAACTGGAAAAGCCTATA
TATTTTAGGACTTTGTTAGTTCAATTATCAACAAAGCTTATGATTATTAT
AAAAATCATAAATTTGTTTTAGTGATGGATAATTGTAGcATTCATAAGTC
CTCCCAAATGACTTCCGTTTTAAATAAGATTCCATGCATATTTACCCCTG
CATATCGACCAGAATTTAATGCAATAGAACACATGTTTGGTTGGATTAAA
AGGAAACTTGTAATTTCTCAACCTACAATAACAACTTAATATATTTATTA
GATACATAGAATATTAAGCGAAATTGAGGATGAAATGATTGATGAGTGGT
GCTGCAGCATTTTTAAACCTCTACTTTAAGAAGTTTCTTTTATTGAATGA
AATATTTAGAGTGATTTTGATAAATGATTTTAATATTAtATTTTATTATT
CTTTGTTTATAAACTCTCATTCTAtTCATGAGATAAAATCCATGTGATAT
TACCATTTGGAACCATAATTCTGAAGAAGAGAATCTATCATAAGAAATCA
TTAACTCTTTCAATATAAGTATAAGTTGCAAACATTGCAAATTAAAATTG
ATTACTTGTGATGTAAGTTAGATGTTTAGTCATTTTTTAAATTGCGGAAA
ATAATAGATACATCAATAGGATAACAATGAGGAtTAAATGAGGAAAAATT
CTGTTTAATAAGTCGAATGTCATCCTATCATTCAGTCTCAAGAAGTAAAT
AAAgGCAACATATAATTAGATTAATTAACTTTGTGACTAAATATTGATTA
AGAGTAATTTAGCTACAGGGAGTTAAGGGCAATATTCATCAGCCATTCGA
AAATTTTTAGTGAAAGAAAAAATTGTAGATTAGAAAATGATAACCAATCA
ATTACTTCTTAATTACATATAAAAAGAGAAGCCTAAAATCTAaAAAATAA
ATGCGATATTATATTTAAGAAAAGTGCTTCATCTTCCTTAAACTCTTTCt
TTTGATTAACAATTCCAAAATTTACGCAAAATAGCAAATAGGAATAAAAT
AAAAAATCCTCATAAATCATGGGATCTAAACCTGATCTAAAAGGTATTCA
CTAGTATTATACAGTTTTTAGGGGATTTATGTGAACAACGTAATGAAACT
TTAGCATTTAGAATATATATTCTTTATGAACTGGCTGCCAGAATATCAGA
GCTTAAGTAAATTACCTTTGAATAAGTGATTAATTGTAGAATAAAATACT
TGCCGATGAAACAGGAAAAATATGGATTAAAAGCGATGAGAAATTTTATT
ATTTCAGATTTAGTAAAACAATAAACTTAAATTTTTATGAATAGAAATAA
AATAAAATAAGAATATACACTTGATATTGGATATGATAATAAACCAATTA
AATCAAAATCCTTTTAAAAATAATTGAGAAAAGCTTGTTTAGAAATACTT
GAAACATTAAATCACAAAAATAATTAGGACTATTAATAGTTCTTAGAAGA
AATAAAATATCACGATCTTCGACATACAAAATTAAGCGAAATGCACAAAT
CAGGTGTAGATGAAAAGGTCATATAATCATTTGTGAAGCATTCCAATCTA
AAAGTAACTGCAATGTATTTGAAAAATGTTCATGTAGAATCCATAGTCGA
TTTGAATTTTGGATGCGAAAAATAAGTTGATTCTACTTATGCATCCTTGT
GTTTGAAATTATATTCTATATGATATTGCAATTAAATATTCTATGTTATA
TGTGTTATGACCAATGTAGGAAATGATTATTTTTAATTACCTTGATTGGC
TCAAATTTtTTCAATTAATACTTTTCGGTTGGTCTAAACTTTTATGGATT
ATGCACTTCTTTTGATGCTTTCAGCATCGGATTGAAAATTTCATGAATCA
GGAAGTACTTAGCTgATATCAGAAATTATTTTTcAAAaATAATATATATT
AATATAATTTATCAGTTTGGGAGATAAAATAGGCCCATTTTATCTCCCGT
GAATTTCCAGTTTAGGAAATTCACCCAAATATATATTGGTGAATTTCCTT
TATTGGCAATTCACCATTTCATATTTTGTAAAACGAAGAATAATTTTTTG
TATTTTAATTATAAAATGTaAAATATATTGGTGAATTTCCTAAttTAGAA
ATTCACCGAAAACACTTtTCTTTGTAAACTTTATTAATATGCAGGATAAG
AACTGTACAACATATATTATgATGTCTTCAAAGGTATCTAAAgGTTTTTA
TCAcTATTAAGTAAATATCAGAGATGTTATATATATTCGGTGAATTTCTA
AATTCGgAAATTCACCAATATATTTTACATTTTATAATTAAAATACAAAA
AATTATTCTTtGTTTTgCAAAATATGAAATGGTGAATTGCcAATAAAGGA
AATTCACCAATATATATTTGGGTGAATTTCCTAAACTGGAAATTCACGGG
AGATAAAATGGGCCTATTTTATCTCCCAAACTGATAAATTATATTAATAT
ATATTATATTTgAAAAATAATTTCTGATATcAGCTATA
>Coelocanth Composite Tc1/mariner with Y-recombinase
TATAGCCcAAACCAGTAATTATTTATAAAATATAgTGAATATTAAAATAA
TTAATCAGATAAGGaGATAAAATATACCTGTTgtATCTCCCCTAATATAA
ATTAATATAtattggtgataatacttattcctaaattcaccaataaatca
gtgaaaataggaaaaattattttcaccatttcaattttttttttatgaag
aataattttttataaatcaattattaattaataaataatgggtgaaaata
atatttcctaaattcaccgatttgctagactatacgtgaatgtcttttaa
gctgaataaaatgaagctttatacaaatataaacaatattgagaagtttg
gataaagaatgttatcaatacaagaggttgtgagattgaagtaatatgTA
TTGGTGAAAATAATTTTTCCTATTTTCACCAATATATATTAATTTATATT
AGGGGAGATAAAACaGGTATATTTTATCTCCTTATCTGATTAATTATTTT
AATATTCATTATATTTTATAAATAATTACTGGTTTGGGCTATgTGATTCC
TGATATCTCAGTCCATCCTTAACAGAaCAAAGTTTCATAAAATTCTAGTC
TCAGAGAGCAAATAGGATTATCTTATGTCATTAATTTACTTTAGAGAGAA
TCTTTCAATTGATTAGATAAATCAATGACTTTCATTATTAATTAAATAGA
AGACCAAATAATGTTATATTGTATATTCATATATAATTTAACTTTAAGTT
TATGGATTTGTATGAAAATTCCTCTCTAAGAACACATCCATTTTTGAAAT
CAATGACTGATTCAATTTCTGTATTTCTCAAATACATCTATGTGAGTTTG
ATATTTGAGTGTTTTACAAATTATTAAATTATTTTCTAATCCACTCCTGA
TTTATACATCTCGCACAACTTTGTATATCGAAGATCATGATACTTAaTAT
TTTTCAAAATCAATCACATATTTCGTTTTGCCTTCTTCCTCTCTGATGaA
AACACTATCCAAATAATCATATTTTTTTCCACAATAGATGGAGTATTGTT
TTAATCCAACATTTTTTAGTAACAAATATAAATAAAAAATAAACAATAAT
GAATTCTTAAtTATGTAAATGGAAATCAAAATTTTTTAAGCAAACTTAAA
ATGATGAAGAATTTTGTTTGgaTTGCTAATAAATCTgTCAAGGTTAAATG
CCTTAGATTAATATCTGGAATAATCATTTGATATCAGAGGAACATTAAGA
AAAATTATATAATCAAATAATgATTAAGGATGTAGTAAACAGCAATTAAT
AATTTATCAACTCAGAATAGATTGATTCAGTTAAAATATTTGATTATTAT
TATGCCAATGAATTAAATAATCAATCAAAAATAAGAAGTAGTGTATTATA
TTACCTTTTTAGTAAATGAATATTTTGAAGTGAACATTCTTCAATTATCA
GAAATAAAAAAtAAAGATGGCTTTACCTAACATCTTTACTGTAATATTTT
GAAGAGATTTTATAATTTTATATTCTAAAAAATGAAGGACTAATATGAAG
AAGCCGATCTGATAATTTTCTTACAGAAAGAGTAGTTTAAATAAGAGAGT
TAATCAGCAATAAATATACTAAATATTTCTTTATGTATGTATTTTTAAGT
TTATATAGGTAAATAAATGACATTGAAAACAAAAcAATAAATATAAGAAA
AAGTTTCCAAACATAATGGTGAGTAAAAATATGTTGCTAGAAACTTTGTA
GAGTAATCCAGTAAATTAATTGAAATTTTGATATCAGACAATAcACCAAG
ACATGCTCTGCTaATATACCTTTTATTTGAAATTGAAATTGATATAAACG
ATATCCCTCATATAAGACTTGATAATAAATCTGATGGAACTCTCAAACTA
AATTATGAAAGGAATAATAAGAAAATAAATAAAATACTCTCAGTTCCAGA
AAAACTTAAAGTATTtTGTATTGCCATGATGAAAAGTGAAGATTTAAATG
AATAATCATTTATAGTTAAAGAAATTAAATCAATTAGAGATCTATAATCT
ATGTTAGATTAGTTAAAAAAAGAGTATTAACTAAATAATAAATAcAATAA
TGATCAAACATTTCTTGATTTCTTAAgGAAGTTTAAATTGTCGCATATAA
AAAATATAAACGATTTTTCAAAACTTAATAAGAAGGTAAATTATTATTTT
ATTAAagTGATTTAATCAGATAAAGCAAACACTAGTTCAATTAAATTTAT
AAATCTCcATTTGTTGTTTCACAAATATTTGGAAGACTACATTAATTACA
TGAAGCTCAGTTTGGAATAACCAAAGTTGTCTCTTTATTAAAAAAAGTCA
AAATCTGAAATTAATCTGATAAGACATCAAAACATTTTGAAAATAGAAAA
AGCTTGTGATCAAATAGTCAATATAGAGGATTAAACAAATCAAGATAATT
TAATTCATAATTTgTATAATTAATTGATTATTAATAGAcACATTAATGAG
AATCTTAAATAATACAATCAAGACTTATCAAGCcTACCACAACCTGAAGA
aATTAGATAATTCTAGCATTAATAAAATCATAATCAGGAATGAACAATTT
AGATATCCATATTAAATAAAATTAAATAAATAAACTTATTTGAACAAAAT
AAACTTTGCTTATGAATGaaattttcaATATAACCTCATATCAAATCAAT
TGGGCTAAATATTAGAAACtTTTTCATGAATTGATACAATTTCTTTATTG
AATTCCTCAATTTAGGATTTTTTTCTCGACATTTTTTAAAGAAGAGCCTT
CTTTTTTATGAATTATCGTTATTTTTCAAGTTCAATTTATTTTTCTTTCG
ATATCTTAAAGAAgCTTCTAACATTTGATTTTCTTcCCATTGATAAATCT
AGTTCTTTGATTTTGCTTTGTATAAAGAAAAGCATcTACTTGAtTTATTC
AATACTAAATTTCTTCATATCAAATTAGGCAATCTCTGTCTAAGACTTAA
AGATGGCATGGTCTGGTTTGAGAGTTTTTaAAACTTTGACGATCCATTCC
TTATTTGGAGTATGCTTTAgATCAATTCCCCATTTTTATCCTTGAATCTA
GATTTTTATTAACTCATCAATGAGTTCTAATTTcTTAATCGGTTTGAGAA
GTACACCAATATTGATATCcTCCACTTGAGGAACATAATATGTATCgAAA
AGTACACCTAATAAATATTCAGAAGTAATTATTGAAGAATTTAATTTAGG
CAAATATTTTCCTTGCAAAACTAGACCATAGTATGCAGATTCTAAAGAAG
GAATTAATTAATTCGCTTGTTATCTTGATAAAGCTACAAATTCTTCCTCT
TAAATTTAGTTCATAATTATTACTATTATTGATTTTTATTAAtAAATGAT
AAaATATCACAACAAACAATGAATTTTCGAAAGTTTCATATTTCCgAAGC
CAAGATGAtTTTTTTAGGAAAGATTTTTTTTAAGCTAAGTCAATCAATTT
AATTTTAATATTTTAATGATGTAAGAAGAAAGTGATTCTGATTCAGACTA
TTCCCCTAGAAAGCCTTAATTCAGCAAATAtAGAGCTTTGAAAAGTAATG
TTATTTAAATAAAAAAGGCATGAAAATTGAAAATCGATAAATCACATATA
AATGTTAATAATTACTTTCAAGGCATTAAATGTGTGACAGTGAGTGTTTA
AATTTCAATTTGCAAAAATATCAAAATTAACAGATTTATAGAAgAAATTT
TAAGCATGAACCTTTGCCTTTAATTGAATGCAAAAAAATGATTTAAATTa
TTGTAAATAATAGATTAGCTCAgAAGGTACTTCTTAATTAAAAGGACATT
TCAAGAATAACTAAAAAAAGAATAACTAAAAGATCATCTATTTTAACATA
GTTTCAAAGAAATTAAGTAGGAAAACTTTAGGAATAAGGATTTAAAAATT
GTGTAATTGCTGCTATTgTGGGAATCTCAACACAGTAAGTCAGAAAAAAT
AAcACGATAAATGAAAGAATTACTTCAAGAGAGTAAATTTAATTGTCAGA
AATTTAAAATAAATGGATTCAATAACAAGCTTAAAAAGAATCGAACTCCA
TTTTATTCAATTCATTATCATTTAAAAATGCCTTTAATGCTACTTTTCCT
AATAGTAAATTcAGTACCTAACAATTTcGAAAGATATTACGTTTAAACTA
AATCAGATATAGAATTCCATCATTAAAACCTTTGTAATTTTTTgAAAAAA
ATGGTAAAAATGAAGAATCAAAAAAGTTTATATCAATTTTATGTGGCTAT
CTAAAAAACAATTATAAATTGATATTCATAGAcGAATGTTAATTAGGAAA
TATCTCAAAATCAAGTCATAAATAATGGCATGTAGTAGGcTCTTTTAAAC
AAACCTCTCATAGAATTTCATCTTTCAAATATTTAATTGGTGCTTTGGGT
TTTGACAATTTTTTGTTTTTTTAGCTTTTTGAAGGCACTGGTAAAGCCTT
TATATTTTAAGACTTTATAACATCAATTATAAATAAAGCTCGAGACTTTT
ATTAATAAGATGAATTTGTTTTCGTCATGGATAATTGTTCTGTGCATAAA
TCACTTGAAATGAAATAAATATATAGCAGAGTTCCATGCATTTTCACTCC
AGCTTATCGGCCAGAATTTAACGCTATTGAACATATGTTTGGCTGGATAA
AAAGAAAATTAGTAATATCATAACCTTCaATAACTTCTTAATATATATAT
TAGATCCACCGAATCATAAGTGAAATCAATGATTAGTTGATTGAAGAATG
GTGTAGCAGCATATTTAAACCATTACTTTAAGAAATATCATTTATAGAGT
GAAAgAATTATAAGCGCTCTAAAGCAAAATGAAAAAAAATATCAATCTTT
TAATTTTTAATATTTAATATTTTTTTATCTATGTAATAGAACAACAATTC
AATGGTGGAATAGACCGAAAAAGAAAATAATGAGAACACTTTAGAGGATT
TTATCAATTCTTTTTAGATTGATTTAATTTGTAAAAGATGCAATTAAAAA
ATTGCAAGAAGTGAAATTAATTATTCTTTATCACACTATTTTTAATGCAG
ACAAGAATTCTTAGCAGAATAATTCCAAATGAAGTTCTTACCATAAAATG
TTTTAAGTTAATATGTTATCATAAATAAAGTTGAAAATGAATCTCAGATT
AATAATGAGAAAAATGATAAAATCATATAATAGTTGTGTGATTAAATTTT
GAATCAAGCAGATATCACAACCAGTAGCAAAGGCCAATACAAATCAACGA
TTTATAAATTTATaagAAGCGAAAGAATATTAGATATTAAGGAAATAACA
AACAAttcacttttcaattatttaaaaaattcgaagcttagtCTGCAAAG
AATTAATTCAATTTAATAATTAAGTAAAGTATTAAATCTGTCTTTGACAC
AATAAATGAAATTAAAATACAAGGAAcTCAGAAAATAAGCAAAAGCAAAA
TAGTCTTAAAACCCTCATTAATCTTGGAATTTGGAACTAATTCAACAAGT
AATTTTACTTCTCAATCTAGTTTTTAGATGATTTATGTCGTAAATAATAT
GAGATACTTGCTTTTCGTATTTATATTCTATATTAATTGGCAGGTAGAAT
TTCTGAACTTGAATAAATTACATTTGAgATGGTgGTTAATGGTTAAATAA
AATATTTACCAATTAAATATAAAAAATGTGGTTAAAAAGCGCTTTGTAAT
TTTATAATAAACGAGGCTGTGCAAGAGGgAACTAAGAAATTTATGAAGAG
GAATAACATTAAATTAGtTTAGACTTTAAATGTTGGCTTTTAAAATATGA
AGATTAAATCTAAATCATTTTAAAAACAATTAAGGTTAGCATGCAAATCC
GTATTAGCTTAAGACAATAATTGTAATCCACTTTATGAACAATTATTGAA
AAATATTAAGTATCATGATCTTCGATATACAAAGTTGTGCGAGATGTATA
AaTCAGGAGTGGATTAGAAAATAATTTAATAATTTGTAAAACACTCAAAT
ATCAAACTCACATAGATGTATTTGAGAAATACAGAAATTGAATCAGTCAT
TGATTTCAAAAATGGATGTGTTCTTAGAGAGGAATtTTCATACAAATCcA
TAAACTTAAAGTTAAATTATATATGAATATACAAtAtAACAttAtttGGT
CTTCTATTTAATTAATAATGAAAGTCATTGATTTATCTAATCAATTGAAA
GgTTCTCTCTAAAGTAAATTAATGACATAAGATAATCCTcTTTGCTCTCT
GAGACTAGAATTTTATGAAACTTTGtTCTGTTAAGGATGGACTGAGATAT
CAGGAATCACATAGCCCAAACCAGTAATTATTTATAAAATATAATGAATA
TTAAAATAATTAATCAGATAAGGAGATAAAATATACCTGTTTTATCTCCC
CTAATATAAATTAATATATATTGGTGAAAATAGGAAAAATTATTTTCAcC
AATacATATTActtcaatctcacaacctcttgtattgataacattcttta
tccaaacttctcaatattgtttatatttgtataaagcttcattttattca
gcttaaaagacattcacgtatagtctagcaaatcggtgaatttaggaaat
attattttcacccattatttattaattaataattgatttataaaaaatta
ttcttcataaaaaaaaaattgaaatggtgaaaataatttttcctattttc
actgatttattggtgaatttaggaataagtattatcaccaatatatatta
atttatattaggggagatacaacaggtatattttatctccttatctgatt
aattattttaatattcactatattttataaataattactggtttgggcta
ta
>NFB (Baudroie) Composite Tc1/mariner with Y-recombinase
TATAGCCAAAGTAATATATTTTTTATAAATTCCTTTGAAAAGATAAACCA
AGATCTCGTTTGTATCTGAATCGAACAACTTTGCTTGtATAAATTGAAGG
AGTTGATTCGTTTCTTTTGCCAAAATtTTGGCTACTTAAATATTGGGCAT
TTATAAAACTCtCATAAGCGAATAGATTTTAGCAAGTGCTTCCTaAATTG
TGCTAAGCATTTCAAGTAATGATAGTTGGCATTAAATGTATTATTcGGAT
TTCCTCGCAATTTAAGGCATATCTGTTAAatTTAATACTAATTTTACATT
AGAATTACATTCTTAATATTATACCAAATATTATAAAAAGTAGGTAAAAT
AACGTTATTTTACCTACTTTtTATAATATTTGGTATAATATTAAGAATGT
AATTCTAATGTAAAATTAGTATTAAatTTAACAGATATGCCTTAAaTTGc
GAGGAAATCCgAATAATACATTTAATGCCAACTATCATTACTTGAAATGC
TTAGCACAAtTTAGGAAGCACTTGCTAAAATCTATTCGCTTATGaGAGTT
TTATAAATGCCCAATATTTAAGTAGCCAAaATTTTGGCAAAAGAAACGAA
TCAACTCCTTCAATTTATaCAAGCAAAGTTGTTCGATTCAGATACAAACG
AGATCTTGGTTTATCTTTTcAAAGGAATTTATaAAAAATATATTACTTGG
GCTATgTaTAAGTATAGTCACATATGCCATGGTCAAAACTGAAATGCCAA
TAAAAATACTcAATGCTCAATTTTATTTAAAATGTTGACTTTATAaAAAA
TTTCCATTTGTGAATATGGCTTTAAGCAAAATGTTATAATACAAAAAATT
GGTAAAATATTACAAGGAAAATTGAAGAAAGAAAATTATTGCCAAGAATA
AGTGGAACTTAAATTCAAACATTTTTCAATGGATTTGAATAAATATTATT
TAGACAAGATCATATCGTTTTATGAGAGCGCAAcCAACAACAATCAACCG
ATTTTAGGAAATGTTCTAAAAGGAAAAAGATGGAATGGCTTATTGCCATG
TTTGTTAGGAtCACATTTTATTAGTAGAAAGTGACTCATGCGAATTCTGG
CAGCATCAACATGAAAAAAGACATcTTTCTTTGCTCATAGATTGTTTCAT
CTAAAATTTAAAAAAAAATAGAATGAGTTAAAAacAgGTAAAATCAGATc
TGCCAAAAAATGTTAAAAATGCACAATAAGaGAATTAgCaCAAAAAgAAA
GTTTAATGTGTGGATAACGATGTTATAGAAATACTTGAAAGCAAAGAATT
AGAAGGTAATCAAAAGGAAGAAAATTAATCATTAAAGTCTGATGATCAAA
GTGATGAGTCCATATTAGAACTATCCTCATGCGTTTCTAGCGTTCATTAG
TTTAAAAAAAATCATGAAAAtTAACAAAATGGAAGGTCAAATATCAAAAA
ATTGAGGAATGCCAAAATTTTAAGAAAGGAATTTAATGTTTTGGATATTG
ATTTTTATAGCGACCATTCTTTCATTCAAAGTAAAAATAATAAgAAGGCA
AAAGTGAAAAAGGAgGcAAAGGTTAGATATGCCAAAAGATTTTTTGGTTT
CATTTCTGAATTATTGAGAAATTCTAAATATGACAGGGCAGTTGTATGCT
TTTTGCTAGGGAGATTGGGCACATCTATAAATGCAATTCATTAGATTACT
TTTGaAGAAATTGACAATaTTACTCAAAATTTGAAAATGCCAAGATAAGA
TTTAAAATGGGTGGTTaAACTTTTGAAGaAAAAATCAGTTGTATTATATG
AACAATCAGAAGATAAAATTCATTTATTTAATCAGGCTTTAACTCCTAAA
AGCTTAAGAAGAGCAATAGAAGAAGTCAGAAAATAGATTATGTTAGAATC
TGAATCTTCAGAGCTCAAGGAATTTTTGAAAAAATTAACTATTAAATAGT
TAAATTCAGTTTATAATAAGGAAAAAAAACTAGAAGAAAGAGAGAAAGCa
TAAAAGCCAAGAATCCAtTAAAATcAGATTGAGAATAATGTGATAGAGAA
TAATTATTTAGGTGGAAAAGATTAgGAGCAACAAATAAAGAATCTGCTTC
AACCTTTACCAAtAGGTTAAGAATCCAaTAATATCAAATAACAACATGAA
GTTGGAATTGAGAAAATTGTTTAAATAATGGCAATACCAGAATAATCCGT
TGATGTTGCAGGCATaCATGACAGAGAATCAAAGGAAGTAGAGCAGTTAA
GGAAATAAAATCATTAAAATATTTAATAATCAGATCAGATCTAGGAATGC
CAGGCAAATCCATAAAAGGCTGGGTTATTCCGATATTGGAAAGTTAATTC
TGGGCAATCCTAAAAGTATGGCTAACTTGAAGGATAACAATGTGAAAAAG
GGTCTTAACTTAAGGAAGAAAGCAAATCTGACAAAAGGACGCCCAATGAA
GTACCATATGAGAAATAAGGAACTGATTGATAACCTATATACACATTAAA
CATAAAATAAAATATGATATATGTATATATATATATAGAAGTCTTAAGAc
ATGTTTTCTAAAGCAGAAAAtTATAGAAAATGCTGAGCAAGTCCTCCCTA
TCAAAAAAATGATgTTGTCCTTCAAGTATTTGAAAATCAAAATATTAATT
AAATCATTTGCAAATTTAAATAAAGGAAATGCCAGTTTTTTTGAGAAATG
CCAATTGGCATTTcTAAATATGACTTCAGAAATTAACTTAATTTTAACAG
AAAATTAATTTGTTTCACCAACTTCGAAAAAAAAGAACAaTGTCTTCTAA
AAATaATatAATTGAATTCTTTTCATATTTATTACATTTTCTCtCCCATT
TCTAAAATTTCTTTTTAGGTCCAAACCAAGGATTATTTTTTTCTCTCAAT
TTTTTTCTCCAAcTCTTTTTTTAACTAaAGCTATTTCTCTAACTTTATGT
CATTTTTCTTATCCTTTGgAACGCGGAAAAATCTTCTAACACTTCCTTTT
TTGCCTTAAGTTATATCAAGAGACTTGATTTTCCTAGTTTATATAATTAA
TTTACTCCATCTACTCCGAAGTGAATTGTTTCATGTCAAATTTTTAAGGG
CTATATTTCTTAAATATATCTGAATCAGGCTTGATTGATTTCAAAACATT
tACTGCCCACTATTTATCAGGTTAATGTTTTTCATCTATGCCCCAACTTT
GATTTTAGTTCAATTTGACTTTCATCAATTCAAATATCACATCTTATTTT
TTCACTCGTCTCAAAAGTACACCAATTCTGACATCTTCTGTTTCTGGTAC
ATAATATTCATCGAATAGCACCTTCAATAAATAGTTTGATGTTATGATCG
ATGAAGTAATCTTAGGCAAATATTTACCTTAAATTTAGAGACCAATATAA
GCTGACTCAATGGAGGGAATCAGCTGATTAGCATCAACCCTAGATATTAA
aAGTGGAACTTCCTCAGCAATTTATTAATTCATAATGTTCAACAGCAAAT
ATATTAGATAAAAtATATATATTATTTATCAATTTTAGTTTTGATTTCAT
CAGGCATCTAAAAAATGTTGCCTTCCCGAAGGCATCTTCTAATTTTTAgT
TGTCCATAATTCTTACCTAAAATTCTAAAGTAATAATTTAAGTTTTTATA
AATTATATTTATTTAACGAATATGAAATAAAAATTAATCAAAGACTATTT
CTCATCTAAACAAACTAATAAATTAATTCAgATAGAAAGGTTAGAGTACT
TAAATGAATTAAAACTAGAAAACCCAATTAAATAACAATTTTATGGTTAA
ACCTTTCAAAAAAGACATAAATATTGTACTGATTAATGTCTTGAATTCTA
GAATATTATCGTCAAAAAcGAAAgTCAAATTACAAATTATAGGTTGTGCT
tACCTTTGCCATTAGATGAATGCGCTTGCTTTATTGAATAAACTATTTTG
CACATCAAGAAATGCCATCTATTAAAGAAATGCCCAATAAAAAAATAAAT
AAAAAAGAATATTAAAAGAACAAAAGCTTTAACTTCAGATTAAAGAATGA
aGATCAGATAACTTCAGGACGATGGATTCAAAAATTCAGTTATTGCATAT
ATGATGAATGTGACATCTGGTTAAGTGAGAATGAATAACAGAATGCTCAA
AATTAAAAGATGCACAGAAGATgCTGAAATAACTTTTGAACAACAGAAAT
GGATCACATCTGAATGTAGTAAAAGTACTAATGTAGCCCTcTTTAATGCA
GCTATTCTTTTAAAAAAGTTTAAATCCACCTTTGGTATTAAAAAGTTAAG
CATTTTTCAATTTCGGAAATTACTTCATGAATTAAATATTAGTTACAGAG
TtCCATCTCTGAAACCACTCTAATATTTTTAAAAAAAGGAAAAGAATTAA
GAAGTATACAGATACATTGAATCAATGTGTGGATATCTCTCATAAGGTTA
AAAGATGATATTTATTGATGAaTGtTCCATAGGAAACATTTCcAAATAGA
ATCATAAGTAGTGGCATCAATAAGGATCATTTAAATAATCATTTGAACGA
AACAGACTATTGTTGACTTTAATTGCAGCAATTGGAGATAATAATTTTTT
ATGTTTTTAATTAATTGAAGAAACTGGCAAATCTCATATATTTAAACATT
TTTGCCAAAATTTATTGACGTATGCCAATTAGCATTACTAAGAGTAAAAC
TTTACACTTGTACTGGATAATGCGACAATTCACAAAAATTAGACTGTAAA
AGGTGTGTTGGATAGAATTCCTCACGTGTTTACACCACCTTATAGACCAG
ATTTGAATCCTATTGAGCATATGTTTTCTTGGTTAAAATAGTACTTGGTC
AAAGAACAACCACTTTTATTAAGCGCATATCAAGCTgTGATTCATAGAGG
ATTAGACAAAATAAATGGATAGATGATCCAATCTTGGATTAACAGcGTAT
TTCCCCCAATGAAAAGAGAATTATAATATTTAATTTGATTTTGTTATAAT
TGGCATTCTATATATTTTtTGGCATTTCTAGTAATGCCctAGCATAGTCG
AACCATTGACTTTTTTATgAAAATCATTTATgTATTTTTCTCTTCTCATC
ATGCtTTTTTTTTATTTTTATGAGCTTCTTCCATTTTACTCTTTACTAAT
TGGAATAGTAGtAAAGCAAAGTATATGATTATTATAGACAAAATTCAACG
AATAACATATATaAAAATAGGCTCTCAACTTCTTTGAAGTCAACATCTAT
ACAAGAGGCATAATGGGATTCTAAATCTTTGCTCTAACTCTTGTATTTCA
CGCaATGATCgCTTCTGATGATCAAAACTGAAGTTTTAAATCTCTGAAAA
AAGTTTATTATAAAAAGTGGGTAAAATGTGCTTATTTTACCCACTTTTTA
TAATAATAATTATAAAAGAAATTAAAAATTTAATGAACGTTAAATTTTCA
GAACATTTGATGTTTGATCCTTTTAATGAAAATATACAAAAGCAAGGTTT
TTCGATAAATGACCTTTAACAAAATTTTATTATTATTTGGTAATGcGTGC
ATTGTGAACAAAATTGGAAAGATCCTCTTAACTTCAACCTTTTCTAACAT
TTACAGGAATGCCCAAAAAAAAACTGGTCCTTTGAGTAAAATATTCCACA
ACCTATTCAAAATCTATTACCTTAGAAGCTAAAACCAATATAATTAAGAA
ATGAAAATGAGAATgATTTCTAATCAATTAACAATCTAGAATAACTCTTA
TtATTTGATTCTAATGATAATGTTGAGGATGAAGTTGAGCGAATTTTAGA
GGCTGGAAATTTATCTGATGGCAGCAAAAAATAATATAAAGGACCGCTCA
GGCGTTTCTACAAATGGTTATGGCAAAAGTAGAAATgCCAACCATCTTGC
ATgaATATTTTgAATTACATATAAACTATGAAtCCTGGTCTTCATGATAT
AAAAGCTTTAAGCAGGCTCAGAAAAATAGAAAGAATAATTTTAAAAGAGG
ATGAGCGAATTTTTTTTAAAGAAACAAAGCAAATTTTAGTCGAAGGCAAA
AAGCAAAGACCGAATACAAGCTGGAATTAATAAACAATTCAAGAAGTATT
TGTAATATCAAATTTTAGTTTATAGATGATCTTGTATTACATAAAATGGA
AACTCTAGCATTTCGCATTTTTATATTGTATTATCTAGGAGGGCGTATTT
CAGAACTTTCTTAAATCACTTTTGAGCAGATATGCTCTGGAGTTGTCGTA
TACTTACCAAAAAAATAAATTAAATAAGGTTCAAAAGCAGAAAGAATTTT
AGACATTCCAGTTCATATAATTAAAGTTACTCAAAAATATATGGAATTAA
AAGGTATtTCACCAGACCgACAACTTAACATCGGCGAATATAAAAAAAGC
ATTTCATACAATGCCATGCAAAAGTAATTATAACTGGCACTTGTATTTTT
GCAaCAATGCAAATCTAATAAAACAAAAGAATATCTTTAACTTCTTTAAC
ATTTCAGCTACCATGACCTGAGACATTCTAAGCTTAGTCATCTTTATGAA
TAAGGAGCTGGCATACCTTAAATTTAAGAATTTGTCAAACATAGTGATTA
GAAATGCACTAAGGCATATCTAAAATGCGTCAAAAATAGAAAAATGAATT
TAAGCGCAGAAATTATAGAAATGGACAATACCAAAATTCCATACTTAAAT
ATTGAATTcTTTTAGAATGAAAATTGAAATGCTCCCAAAATAAAATGTTg
TGTTTTCTTTCATTAAATTTTTAATTTCTTTTATAATTATTATTATAAAA
AGTGGGTAAAATAAGCACATTTTACCCACTTTTTATAATAAACTTTTTTC
AGAGATTTAAAACTTCAGTTTTgATCATCAGAAGCGATCATTGCGTGAAA
TACAAGAGTTAGAGCAAAGATTTAGAATCCCATTATGCCTCTTGTATAGA
TGTTGACTTCAAAGAAGTTGAGAGCCTATTTTAATATATGTTATTCGTTG
AATTTTGTCTATAATAATCATATACTTTGCTTTaCTACTATTCCAATTAG
TAAAGAGTAAAATGGAAGAAGCTCATAAAAATAAAAAAAAAGCATGATGA
GAAGAGAAAAATACATAAATGATTTTcATAAAAAAGTCAATGGTTCGACT
ATA
>RT32989 Group 1 non-LTR retrotransposon
ttattattattatTATTTTTtGAATGCTACAGTTAAAAAGAGAAAATTTT
aGAATGCAAACTAGGAATGCATCATTGAATACCCTcTTCTCTCAAAAACG
gTAGaTATCATAAAATAGAACACCaGATAAACAcTTAGGGAATACtTTTC
CATTACCAACAAATAATAATCAAATAAAAGAAAAAAtAAAcAAATCATCA
GAAcTAACCATTTACTAAATTATATAGAATGTAACCTATGGATTCATAGA
TTCATAAACTCTTAAAAATTAaGTAGAAGATTTGcTGAAAAAAAAAGCCT
TTAAAAATAAATAcCAATATAAATATCTTACCTATGCCTCTAGACTTGCA
AAAATGTAATTTAAAGTCTTTAACAAAATTAAaAAAAAATATTTTATTTA
TGGTaTATAATTTAGCGATAAgATCAATCTAATTTAAATTAACCAtAGAT
ATTTTCTTGATGAGATaTAcAGCATTAAAGtAACTcCAACAGACACAAAA
ATACATAAGAATAAAACTGAATAATAATAAaATTTTCAAaAAGTAgTTAA
TAATCAACCTTTTAAAAAGTCAAAATAACCGgGAATgTAGAACACATAGg
ATAAAcTTCATaAtAAGgAATAAACATCTAACTTATcAATTGATCAAAAa
AATTATGTCAATAATtTAACATATGAAGAACTTTAATAACTAATATTTGC
AGCAGATGAAAGATTGAgCTAGATCATATCAAACTAgCAAGAATCTGAAT
TATAGACTTaTAAATAATAATAGTAAAAATTTGAAATAAAGGAAGTTTAG
GCATTAGAAGAATAACAATTCTAATAAGAAAAtTAaGTTATACAAGgTGA
CAAAATAGcCATCTTTAAGTAACCAAAGGAATAGAAATAAGTATTTTAAT
AAAGTCAGAATTcACCAGTcTTACCCTAACCATAAAATCAAAAGGAAACT
TtGCTCACATGTGAAAATTGTAACTCTGGCCCATATAAAAATCTAGAATC
CTACCGTTCACATATATATTCTCGACATTAAGGAAAAACTCCTGATAAGA
AtCTTTGCTCTAAGTCTGGAAATTTATAGGGGAGTAATTGATAGCATTAG
TAATAAAGCCCCTtaATAATAAATACATTAATAATAATAATAACTTCAAA
ATAACTAAATCCAcTTTAGTTAAAACcAAAACAATATAAACTCACAACcc
CAGTTAATAAgcaTAGTGTGTTGGAATATTTCCTCTCTAAAACCAACCAC
TTTACAATTAATTAAAGAAtATGATCCCCACATAATTTGTCTTCAAGAAA
CTCGATAGATTATAAACACATCTCCTAGATACAATTTCATTAATAAATTA
CGTAGCGAACATTCcTAAGGCGGAGGAATAAGTATAGGTATACATAAATA
ATTCATATGCAGAGATATTTCTCATATATTAAAATTAGATGAAATTGAAT
ATTTGTTAGTTTAATGCACAAAAAATAATGTAGAACTATATATTTTGAAT
ATATACTCTGCaAACTCTAAATCTTTCAGAAACTAATAAAATAAATTGCA
AAGCTTCATTATTCAACTTAgAATCAAGAAACCAAATGCTCTTcTgATGA
TTGTTGGAGATGCTAATAATAGTACAGTTGAGCTCAAAGGTATGATAGAT
TTgATCCCAGAATATTAAATTACATACTAAAGATATGTCAAGAACAAGCT
TCGATAATCAAAAACAGACATTTTTCAAATCAATTAAGAGCTTTCATATT
CAATTAtCTTTCAGGAAAATAATCTATCTGATCAcACATTAATCAtCTGt
TAGTTAAAATTGGAAAAAAACTTAAGAAGTAAAAAGCAATATAATTTCAT
AATGAACAAGGAGTAGGTTTACCTATTGAATTTGAATTgCTCTCaCAGTG
AGAACTTCGGAGAATTTATCTAGAAAATTCAGGAGAATAAAGGGAGATTC
TAAtTATATAGAAGAATAAGGTAAGGTCTAGAATCAATAATACATAGAAC
TTCTTAAGAtTTTTTAAATATATTCTAATTAATTAATAGCAATATCAGAA
CTAAGAAAAATAAGATAACTCATAAACTAATTAAtAAGCTAGTTATAGTT
AATCCAAATAAAAGaGATGGTGAAATTATGAATTGTTACATTGATAATTT
AGATAACTTAATCACAGACTAACAGACAGTGAAAAATAATGTATTATAaA
TATTAgGAGATAATTAAGGgCTtATAAATTTCCAACCTCTTCCACTCCCA
GAATTAGAACCTATTACTTTTcAACAGTTTTTATATATGAAATCAAGAAT
TAGTtAAAACAAAGCATTAACGAATGTTTTAATTTCAGACACTTGGATCT
CCAAATATGGATCCTTCATTATTTTGAATGATGTTTGGAGAAGTAGTACA
TAgGATcTAGTTAAAAACTTCGGAGAGTTCTTTATAATCCCATTAAATAA
AAACTAcCCAAACATTCCACAGGCTAgCGAATTTCGACCAATTACAATAT
TAAGTCCCTTATATAAGTGGTTAGAATTGCGATTTGAAAAATCTTTAAGC
AGATACTGcGAAAGCAAAATTATAAAACAATAAGTTGGtTTTATAAAAGG
ATTCGGGACTTAATTTCAgATTTTGAAATTAATAAAGGATATTTCAAGAT
TAAGGGCTTATGATAATAAAtTAGTAATATTCATTGATTTTAAATCgGCA
TACAATACTGCTAATCTAGATCTACTATATCGGTATATGTAGGAGAAAAC
AATACTTGCAATTAACGAACTAAATTTTCTAAAAGCATTAATTAGTAACT
AATACTATGACAATAATGGAGTTAAATATTCTTTTAgAAAtGGAGTACCA
TAAGGAAGTATTCTATCTCCTTATTTATTTGACATcTATACAGATTTATT
CATgGCaGAAACAAAGAAAATAAATATTGATGAAAAATTCGATAACTACT
ATTTCTATGCTGATGAtTTAGCAATAATATGCAGTGAAcAATATGCACCA
GAAgTAATAAAAGGATTGGAATTAGTAGCTAAATAACTgAGCTTGATAAT
CAACACGAAGAAATGTGCTATTATGAAACTACATTAAGGAAAaAAAAATT
TTTAgGAAAAGGTGATGAATGGATTTTCATTTGTGAGAACtTACAGATAC
CTTGGAGTTGAAATTGATAATAAAGGAAGAATAGGgGAGCATCTTGcAAA
AATAcAgAAAAGAATGAACTATTATAAGATAaAGTTCTTAGGAATACTGA
AAAATCTTGAATTTGGTAACAGATTCTTGTTATGGGTTAATTACATGAAA
CCCTATTTTTCATATATCTTAAGCATAATGTAAATTTAGAAGTAGAAAGA
ACAGAATAAgtTGAAAaAACTCTGGAAACGAAGTTTAAAGGAATGGCTAC
TATTACCAAAAATCACCAGCGATATATTCCTAGAAGGATTAACAGGTAAA
TTGCAAGATATTGCCAGCTTCCAATATGATAAGATTGATCATCTTATTGA
TTtAAGGTATAATCAAGAGgTCACATAAGAAGGCCAATTAtATTAAaTAA
ACtAATAATAAAGGAGAAGATTAAAGGGAATTAAAAATATACCAGAGAAT
ATTAGAGAGCTATTCTTATTACCAATAAGAATGTGCAGcaTACATAAAGA
GAGGATGACTTTTTCACACCAAAAATAAATGCATAAAAGCGATTTAATAA
GTGAGGCTCTCaGaTTAATAAAAAGTAATTATAAGCTAAAGAAGAAGAAA
ATATTTGAAaAAAAAATTAaAGATATACAAAAAGAAGCAGGAGATTTTAT
AAAATAAAAAGAGATAAAGTGAGTAAATGATTATGTATGTATGTATGTAT
TATTATTATTATTA
>RT49653exp Group 1 non-LTR retrotransposon
TTTAATTGTGATTATAATGAGTTCAGAGCAATAAATTCATGAACCTAATC
AAATACAACTTATTGTTGGGGCTTTAATTTAAGCCAATCAAATAGCATAA
TAAATAACGGACGAAAATATCAAAACAGTGTTATTGAACACAACCCATCA
TACAGTTTCTCTAATTAATGTATTGAATAAACAATTCGACATTcTGTTTA
AAAGAATTTCAGAGTTAGAAGAAATGCAATAGAGATCTGTTTAATAAGCg
ATTAATCAGCCCCCTATAAGAATGCCAATTTTGGAGGAGAATCCAGGTAC
TTATGATAATATTTATGAAATAATTTCATAATTCCTAAAAATCGCTCCTT
AATAATTGAAAGAATCTATTCATAGATCTTTAATTGTAGAAGACCCTGAA
GAGGATAGTAAAATAACTCTGAAATTGGAGAAAGGGAAAGTTAACAAGCT
AATTTTAGATACTATATGTGAAAAATACCAAATCAGATTACTTATATTTA
ATGGGAAAACCAAGTTGAAGAAAATTTATGGGAACcAAAAAGATAATACT
TTTGGAATTTATCAAATtAAAAATTAATATTCTGTATTAATAAAAAAGAG
AAGAAATGATTAAGAGTAAAAACAAAAGAATGTAAGAAAAGGAAGATAAA
ATATTTTCCAAAAACCCCCTTTAGAATTTAGAAATACATAAAATAAACaT
TTAAAAACTGACTAAAGAAaCCCCTAATAAATTTAAGGAATAATCAAACA
TGAGGTGGAGAAAGCTCTTTAATTTCGATCTTAATAAGATAGGAAAGAGG
GGATAAGGGAAATTTTTTGTGAACAATGTGGGTCAGGACCATACATATCT
GgACAGTCTTATAGCACACACATcCACTACAAACATCTTGGGAAAACACC
TAATAAAAATAAATTAGGAAAAAACTTAAAACCCAATAAAAATTATGAAT
GATACCATTCATTAAGATCCaATATAGTCATAAGAATAACAATATTATGA
CTAAAGCGGAAAATAATAACGACAACTTAAATAAATAACCCAGGAGAAAC
AACACCCTGGTAATATAAATTCTCAATCTACTAAAACCATTAATATTGTA
AGTTGGAATATATCCTCTCTAAAACCAACTACAATGTAATTTATCAAGGA
ATAAAATCCCCACATAATATGTTTGTAAGAAACCAGATAAAATATTTAAT
CAAGTCCTAACTATCATTTTATTAATAAATTACGAGACACTCACGATCAT
GGAGGTGGAATTTGCATTGGAATTCACAAGTAATTTATAAGTAGAGATAT
TTCATATTTAATTGATTTAGATGAGTTAGAGTTTATTTTAATCTAATGTG
TAAATTTGACTACTGAAATATTCATCTTCAACTTATATTCAGCGAGACCT
AGAGGATTCAGATAATAATTAATAAAAATTGAGAAGTTTATAATtTCCTT
AAAAATTCTGAAACCTAAAGCACTTATATTAGTTGTTGGAGATGTCAATA
ATAGCAATGTGAAAATATGCGACCTGTAGGATGTTATTCCATAAAGTTAA
ATGACTTTCTGCAGAAATTACAACAATGAAATAAGATAATCAAAAACTGA
TATCTTTCTCTTAAACTCTGGAACTCAGTATACTACTTAATTTAAGAAAG
TGGACATATCTGATCATACTCTAATTTGCTGTTAAATTAAACTAACAAAA
AAGTTAAAAAGTAAAATAGAGTACTAGTTTAATATtAATAAAGCTGCTGT
TTACACAATTAATACTATGTGCCAATAAGCTGAAAATTTCGAATCATTTT
ATAAATAAATAcTGGAGAAATCTCATTAAGTTTAGATTTATAGAAGAAAA
CGTTTGGGATTATAATCAATCAAACATAAAACtTAAAAAAATTTTTAGGA
AATTTTAAAATCAATTGATAATAAGCTCAGAACTACCGATAGTAAAGTAG
CACATCACTTGATTAACAAACTTATCATCGTAAATCCCAACAAACGGGAA
GGAGGTATTATGAACTGTTTTATTGACAAAGACAATTAATTAATCACCAA
ATAGATCTTAGTGAAAAAAAaTATTTTAACTGTTCTCGGAGAATATTAAG
GTTTGTGCGAATACCAACCTGAGTAACTACCTAATTTGGAcCCTATTGAT
TTTGAGTAATTCTAATACATGCAAAAAAGGATAAGCTAAAATAAAGCAAT
TACAAATGTCCTTATCTCAGATACATGGATTTCAAGAAATGGATAATACA
TCATCCTAAATGATCTGTGGAACCAAAAGACTTAGAATTTAGTAAAAGAC
TTCGGAGAGTTTTAGATCATCCCTCTAAATAAATGCTATCCCTAAATTCC
CTAAGTTGGTGAGTTTAGACCGATAACGATCTTAAGTCCATTATATAAAT
GGATTGAACTGAGATTTGAGAAAGCACTACGTCAATATTGTGAAAGGAAA
ATCATAAAGTAGTAAGTAGGCTTTATAAGAGGATTAGGAACTCATGTTCA
GATCCTGAAGCTTATTTAGGATATTTAAAAATTTAAGGCTGCTAATAATC
GATTAGTGCTATTTATTGACTTTAAATCTGCTTATAACACCGCAAATTTG
GATACCCTATTCTAGTATATGTAAGAAAAATAAATTTTAGAATAAAAGGA
GCTTTAATTCTTAAGAGCTCTAATTAGCAACTAATACATATAGTATGAAG
GAGTCAAATACTCTTTTAAAAATGGAGTTCCCTAGGGTAGTATATTATCA
CCTTATCTGTTCGATATATACACTGATTTATTTATATCTAAAGCAAATGA
ATTTAACCTTGTAAATTTATTTGATCATTACTATTTCTACGCTGATGACT
TGGCAATTATTTTGGAAGAAAAAGCCGCAAAACAAATTATTGAAGGCCTT
AAAATAGTGTCTACCTAATTAGGTTTGATCATGAACTTCAAGAAATGTGG
CTTATTGAAACTTCACTAATAgCAATCCAAGGTTGATACCAATTCTTCAA
TCTTAGGAATATAATTTGTAAAGTCTTATAATTATCTTGGTATCTAAATT
GATAGTAAAGGTCAAATGAAGGAACACTTACTCAAATTGGAAAGAAAGAT
AAATTATTTTAAAATTTAATTTATGGGAATTCTTAAAAGGCTAGAGATAC
CTAATAGACTTCTCCTATGGTTCACTTACATGAAACCTCATTTTTAATAC
TTAATGAGCATTTTAGAGGTTCAATAATTGTAAACTTAGCAAAAGTTTAA
GCTACTTTGGAAACGGAGTTTAAAAGAATGGTTATTTTTGCCTAAAACGA
CTCCTGATCAATTTTTAGAATCCCTAGTAGGAAGAATAGTTGAGATTGCA
GCTTTCCAACGAGACAAAACAGAATATTTGATTGAAAAAAGATATTAAGG
ATGTAATTAATATGACTACTTgTTTAATAAAGTGATCAAAAATAGAATAT
AAGGAATAAAAAATATTCCAAGTAATTTGAGAGAACTATTTTTGTTACCT
CTTAAAATATGTTTAACTCATAGTGAGAGGATGAGCTTTTAACATATAAT
TGAAAAACACAGGTGTAATCCGTTAAAGAAGTTGAGGGAAGTAATAAGAC
AAAAGTTCAAACtAAATAGAAGGAATAAAGTAGAATTAATGGTAAATTAA
TTGATTCAAGAAGCTGGAGAATTCATTTCAAAAAAACCTAAGTAAGATAA
GAAAAATAAATGAGGATTGAGAATAAATAAATTTGTTGTTGTTGTTGTTg
>RT49653old Group 1 non-LTR retrotransposon
TTTAATTGTGATTATAATGAGTTCAGAGCAATAAATTCATGAACCCAATC
AAATACAACTTATTGTTGGGGCTTTAATcTAAGCCAATCAAATAGCATAA
TAAATAACgGACGAAAATATCAAAACAGTGTTATTGAACACAACCCATCA
TACAGTTTCTCTAATAAATGTATTGAATaAACAATTCGACATTTTGCTTA
AAAGAATTTCAGAGTTAGAAGAAATGCAATAGAGATCTGTTTAgTAAGCg
ATTAATGAcCCCCCTATAAGAATGCCAATTTTGGAGGAGAAacCAGGTAc
TTATGATAATATTTATGAAATAATTTCATAATTCCTAAAAATTACTCCcT
AATAATTGAAAGAATCTATTCATAGATCTTTAATTGTAGAAGACCCTGAA
GAGGATAGTAAACTAACTCTGAAATTGGAGAAAGGGAAAGTTgACAAGCT
GATTTTAGATACTATATGTGAAAAATATCAAATCAGATTACTTATATTTA
ATGGGAAAACCAAGTTGAAGAAAATTTATGGGAACCAAAAAGATAATAtT
TTTGGAATTTACCAAATTAAAAATTAATATTCTGTATTAATAAAAAAGAG
AAGAgATGATtAAGAGTAAAAACAAAAGAATGTAAGtAAAGGAAGATAAA
ATATTTTCCAAAAACCCCCTTTAGAcTTTAGAAATAcGTAAAATAAACAT
TTAAAAACTgATTAAAGAAACCCCTAATAAATTTAAGGAATAATCAAACA
TGAGGTGGAGAAAGCTCTTTAATTTCGATCTTAATAAGATAGGAAAGAGG
GGATTAGGGAAATATTTTGTGAATAATGTGGGTCAGGACCATACATATCT
GCAtcaTCTTATAGCtCACACATCCACTACAAACATTTTGGGAAAACACC
TAATAAAAATAAATTAGGAAAAAACTTAAAACCCAATAAAAATTATGAAT
GATACCATTCATTAAGATCCAATTTAGTCATAAGAATAACAAaATTATGA
CTAAAGCGGAAAATAATAACGACAACTTAAATAAATAACCCAGGAGAAgC
AACACCCTGGTAATATAAATTCTCAATCTACTTAAACCATTAATATTGTA
AGTTGGAATATATCCTCTCTAAAACCAACTACAATGTAAATTATCAAGGA
ATAAAATCCCCACATAATATGTTTGTAAGAAACCAGATAACATATTTAAT
CAAGTCCTAACTATCATTTTATTAATAAATTACGAGtCACTCAtGATCAT
GGAGGTGGAATTTGCATTGGAATTCACAAGTAATTTATAAGTAGAGATAT
TTCATATTTAATTGATTTAGATGAGaTAGAGTTTATTTTAATCTAATGTG
TAAATTTGACTACTGAAATATTCATCcTCAACTTATATTCAGCgAGACCT
AGAGGATTCAGATAATAATaAATAAAAATTGAGAAGTTTATAATtTCCTT
AAAAATTCTGAAACCTAAAGCACTTATATTAGTTGTTGGAGATGTCAATA
ATAGCAATGTGAAAATATGCGACCTGTAGGATGTTATTCCATAAAGTTAA
ATGACTTTCTGCAGAAATTACAACAATGTAATAAGATAATCAAAAACTGA
TATCTTTCTCTTAAACTCTGGAACTCAGTATACTACTTAATTTAAGAAAG
TGGACATATCTGATCATACTCTAATTTGCTGTTAAATTAAACTAACAAAA
AAGTTAAAAAGTAAAATAGAGTACTAGTTcAATATTAATAAAGCTGCTGT
TTACACAATTAATACTATGTGCCAATAAGCTGAAAATTTCGAATCATTTT
ATAAATAAATATTGGAGAAATCTCATTAAGTTTAGATCTATAGAAGAAAA
CGTTTGGGATTATAGTCAATCAAACATAAAACtTAAAAAAATTTGTAGGA
AATTTTAAAATCAATTGATAATAAGCTCAGAACTACtGATAGTAAggTAG
CACATCACTTGATTAACAAACTTATCATCGTAAACCCCAAcAAACGGGAA
GGAGGTATTATGAACTGTTTTATTGACAAAGACAATTAATTAATCACCAA
ATAGAgCTTAGTGAAAAAAAATATTTTAACTGTTCTCGGAGAATATTAAG
GTTTGTGCGAATACCAACCTGAGTAACTACCTAATTTGGATCCTATTGAT
TTTGAGTAATTCTAATACATGCAAAAAAGGATAAGCTAAAATAAAGCAAT
TACAAATGTCCTTATCTCAGATACATGGATTTCCAGAAATGGATAATACA
TCATCCTAAATGATCTGTGgAACCAAAATACTTAGAGTTTAGTAAAAGAC
TTCGGAGAGTTTTAGATCATCCCACTGAATAAATGCTATCCCTAAATTCC
CTAAATTGGTGAGTTTAGACCGATAACGATCTTAAGTCCATTATATAAAT
GGATTGAACTGAGATTTGAGAAAGCACTTCGTCAATATTGTGAAAGGAAA
ATCATAAAGTAGTAAGTAGGCTTTATAAGAGGATTAGGAACTCATGTTCA
GATCCTGAAGCTTATTTAGGATATTTAAAAATTTAAGGCTGCTAATAATC
GATTAGTGCTCTTTATTGACTTTAAATCCGCTTATAACACCGCAAATTTG
GATACCCTATTCTAGTATATGTAAGAAAAaTAAATTTTAGAATAAAAGGA
GCTTTAATTCTTAAGAGCTCTAATTAGCAACTAATACATATAGTATGAAG
GAGTCAAATACTCTTTTAAAAATGGAGTTCCCTAGGGTAGTATATTATCA
CCTTATCTGTTCGATATATACACTGATTTATTTATATCTAAAGCAAATGA
ATTTAACCTTGTAGATTTATTTGATCATTACTATTTCTACGCTGATGACT
TGGCAATTATTTTGGAAGAAAAAGCTGCAAAACAAATTATTGAAGGCCTT
AAAATAGTGTCTACCTAATTAGGTTTGATCATGAACTTCAAGAAATGTGG
CTTATTGAAACTTCACTAATAaCAATCCAAGGTTGATACCAATTCTTCAA
TCTTAGGAATATAATTTGTAAAGTCTTATAATTATCTTGGTATCTAAATT
GATAGTAAAGGTTAAATGAAGGAGCATTTACTCAAATTGGAAAGAAAGAT
AAATTATTTTAAAATTTAATTTATGGGAATTCTTAAAAGGCTAGAGATAC
CTAATAGACTTCTCCTATGGTTCACTTAcATGAAACCTCATTTTTAATAC
TTAATGAGCATTTTAGAGGTTCAATAATTGTAAACTTAGCAAAAGTTTAA
GCTACTTTGGAAACGGAGTTTAAAAGAATGGTTATTTTTGCCTAAAACGA
CTCCTGATCAATTTTTAGAATCCCTAGTAGGAAGAATAGTTGAGATTGCA
GCTTTCCAACGAGACAAAACAGAATATTTGATTGAAAAAAGATATTAAGG
ATGTAATTAATATGACTACTTATTTAATAAAGTGATCAAAAATAGAATAT
AAGGAATAAAAAATATTCCAAGTAATTTGAGAGAACTATTTTTGTTACCT
CTTAAAATATGTTTGACTCATAGTGAGAGGATGAGCTTTTAACATATAAT
TGACAAACACAGGTGTAATCCGTTGAAGAAGTTGAGGGAAGTAATAAGAC
AAAAGTTCAAACAAAATAGAAGGAATAAAGTAGAATTAATGGTAAATTAA
TTGATTCAAGAAGCTGGAGAATTCATTTCaAAAAAACCTAAGTAAGATAA
GAAAAATAAATGAGGATTGAGAATAAATAAATTTGTTGTTGTTGTTGTTg
>RT43898 Group 1 non-LTR retrotransposon
TTATTATTATTATTGTGTTATTAATGAGCTAAGAACATTAAATGCAAGGA
ACTAATCAAATACAACTCATTGTTGGGGCATTAATATAAGCTAACCAATT
AGCACAATAAATATAAGACGAAAATATCAAAACAGTGTTAATGAATaCAA
CtCATCATACTGTTTCCTTAATAAATGTACTtAAGGAATAATTTGACATT
TTATTTAAGCGGATTGGAGAACTTGAAGAAATGAGTTAGAGATCTTAATA
GTAGGTTATCATTACCCCTTCATTAAGATAACCAATTTTAGAAGAAAATT
AAGGGACTTATTCTAATATgTATGACTTGATCTCCCTACACCTGAAAATT
ACTTCATAGGAAGTGAAAGAGACTGTTCATAAAACGCTAAATGTTGAAAA
TCCTGATGAAGAAATGAAACTCTCCTAAAtATTGTAAAATGGGAAAGTTA
ATAGAGTAATATTAGAAACTATATGTGAAAATTATAAgATAAGATTGCTC
ATATTTAATGGAAAAACTAAACAGAAGAGAACTTATGGTAAGTAATAAGA
TTAATtACTTGGGATTTACCATCTCAAAAATATATTCAAATTCTTAATAT
AAAAGAAAAATAAATCAAACATGCAAGAAAATAAGAAAAACAGAGATCAG
AAATTAAATTAATTTAAATAACCTAAGTTAGGTTTCAAAGTGGAGCAAAA
AAATCATTCAAAATCTAAATAATTTTAAGGTTTGATTAAACATGAAGTTG
AGAAAGCCCTATAATTTCGATCCTAAATAGAGAATAATGAGGGGATCTAG
AAGATCTTCTGTGAATAATGTGGATCAGGGCCTTATATATCAGCTTAATC
CTATTGCTCTCATATCTACTACAAACATTATGGGAAAACACCTAAtAAAA
AcAAATTAGGAAAAAATTTAAATCCCAAGAAAAACTTCGAATGAGACCAT
TCAAAATATAAATCACCCACTTTAATATAGCAATTAAGATTATTATTAGA
GTGGTTAATAATAACAACAATTTAATTAAATAACCCAGGAAAAACAACTC
CTTGGTAATATAAATCCTTAAACTCGCTAAACTGTTagcATCGTATGTTG
GAATATTTCCTCTCTCAAGCCAACTACTATGTAAACTGTTAAAGAATATA
GCCCTCACATAATATGTTTATAGGAAATAAGATAACCTATAAAATCTAGT
CCGAACTATCATTTTATTAATAAATTACGAACAAGTCATGAATAAGGAGG
TGGAATTTGTATTGGAATCCACAAACAATTCATAAGTAGAGATATCTCAA
AAATAATTGACTTAGATGGATTAGAATTTATCTTGGTTTAATGTGTAAAT
TAAAcGATCGAAATATTCATACTCAACTTATACTCAGCAAAAGCAAGAGA
ATTTAAACATTAATAGCAAAAAATTgAAATGcTCGTAATCTcACTAAAAA
TCCGAAAACCCAAAGCACTAATATTAGTGGTCGGAGATGTGAATAATAGT
AAAGTGAAGTTATGTGgTTTAaAGGAAGTTATTCCATAAAATTAGATGAC
TTTCAGAAGAAATTACAATAATACAATAAGGTCATCAAAAACTGATATCT
TTCTAATTAACTAAGATACTTAGTATAGTATCGACTTCAAAAATGTGAAT
TTATCAGACCACTTACTAATTCATTGTCAAATTCTAATATCCAAAAAGTT
AAAGAGTAGGACAGAGTATTAGTTTAATATTAATAAAGCTTCAGTCCTCT
AAATCAATACAATGTGCTAAAATTCAGAAGACTTTCAGTCTTTTTATCAA
TAAATAATGAAAAAATCTCATTTAGTGTAAAtCTACAAAAGAAgACGACT
AGGATTATAATCCCTaAAAAAAAGAACAAATAGAGACTTCTCAGATATTC
TAAAGTCAATCGATAATAAATTAAGAACAACTGAGAGCAATGTAGCACAT
CACTTAATAAACAAGCTTATTATTGTTAATCCTAATAGACGcGAAGGAGG
AATTATGAATTGTTTTATTGACGATGAAGATTAGTTGATTACTAATAACA
GCTTAGTTCAAAAAAGTATATTAAGTGTTCTCgGAAAATACTAGGGTCtT
TGTAAGTATAAACCTGAATAATTACCTAATTTAGAGCCTATCGATTTTGA
aTTATTTAAATACATGTAAGGAAGGATAAGCCAaAATAAAGCATTGACTA
ATGTTCTTATCTCAGATACATGGATTTCTCGGAATGGATAATACATAATT
tTGAATAACATATGGAATGAGCATACTTAGAAAATCgTATAAGATTTTGG
AGAATTTTACATTATCCCCCTCAACAAAcGTTACCCCAATATTCCACaAG
TTGATGAATTCAGACCTATAACTATTCTGAGTCCATTATATAAATGGATA
GAACTTCGTTTTGAAAGATCACTTCGACTTTACTGTGAAAGGCACATTAT
TAAATAGTAAGTTGGCTTCATTAAAGGCTTCGGAACTCATGTTTAGATAT
TAAAGCTCATTTAAGATATATAGAAATTCAAGGCTAGGGATAAAAGgTTA
ATACTCTTTATTGATTTCAAATCTGCTTATAACACTGCTAATCTAGAACT
CCTTTTTTAATATATGGACAAAAAATAAATTTTATAAGAAGCAGAGCTTA
AATTTTTGAAGGCTCTTATTAGTAATTAATACATcGTTCATGAAGGAGTC
AAATACTCTTTTAAAAATGGAATCCcGTAAGGGAGCATATTATCACCCTT
CCTATTTGATATATACaCTGATTTGTTTATATCTAAAGCCAATGAAATAA
AACTAGTTGATCTTTTTGATAAATACTACCTTTACGCTGATGACTTGGCA
ATAATTCTAAAAGAAATAGATGCCACAAAAATAATTGAAGGTCTATAATT
GTTAGCTCTTTAATTAGATTTAAAAATCAATTTAAAAAAATGTGGATTAA
TGAAGCtTTTCTCATAAAAACAAAAGTTGGATGAAAATTCTTAAATTTAA
GGGATACCTTTTGTAAAATCATATAAATACCTTGGTATTGAAATCGACTG
TAAGGGCCAGATGAAGgATCATCTACTTAATTTAGAAAGAAAAATGAACT
ATTTCAAGATTTAATTTCTAGGGATTCTGAAAAGTTTGGAaCTACCTAAT
CGGCTTCTCTTATGGTTgAATTATATGAAACCTCATTTTCAGTACCTTAT
TAATATATTTGATCTTCAGCATAAGTAAACTTAATAAAAGTTTTACTACC
TTTGGAAACGAAGCTTAAAAGAATGGCTGCTATTGCCTAAAATAACTGCG
GATCAATTTTTAGAATCTCTAGTAGGACGAGTTGTAGAAATTGCAGCTTT
TCAATTTGACAAAACATAGTATTTGATCGAAAAGAGATACTATCATAATA
ATTAAGATGACTAATTGTTCAATAATGTTTATAAGTAGAAAATTTAGgGA
CTTAAGAATATGCCAAATAATCTGAGGGAATTATTgTTACTGCCTCTTAG
ATAGTGTTAAGTTCATAATGAGAGGATGAGCTTTAAACATATAATAGACA
AACATAGgTGTAACCCGCTAAACAAaTTAAGAGAGGTGATAAGACAAAAG
TAtAAATcAGAAAGAAAGAATAAATTAGAATCAATGGTGttCCTGTTAAt
AGATTAAGCAGGAGAATTCATATCAAAGAAAAAACCtAGGTTgAAGAGAG
AAgAAAGTGAAGTTTGAGAATAAATATATTTGTTGTTGTTGTTGTTgTTA
TTATTATTATTATTATTATTATTA
>RT48569exp Group 1 non-LTR retrotransposon
ATTATATTTTAATTAAAATTTAATTATGATTGAAATATCAAAACAATAGG
AAGAAGTTTCTGTTTCAGATTAATAACATACAAACTCTGAATTTATATCG
AGCAAAAGAGAgAAATTTAGAGAAAAAATCCGAAATCAAGACTTGAATAG
AATTTTTAAAAAGAATAGAGATTACTaAAAGTAATCACCCTAATATTAGT
AACTTTGTACtATCCACTAAAATAGTGAAGAATGCAAATTTCATGATATC
TACACAACTATAAAAATAcTCACATATGGGTATATTGATGATTTCATATT
AAAAAGATAAGTTGATTATTTAGTACTTTAAAAGAGGAcCAACAGATAAA
AATATTCTCATTTTGAATTAATTGCACGATTATCAAAACTCAAGATAATT
ATCCAAAATGGAAAATACACCTACTAtTATGGAGGATCCTTCAAATAGTc
CATTTTTCTGAAATTAATTCAGAAAAATGGACTaTACTCCTTAGATAGTC
CATACGTTATCAAAAATAGATAGTAAAATGACCATATATATTAAATGGAG
AATTTAGAAAATTCACTCTCTTAAATAAACTAAAACCAAAGAACCAATTA
ATTCCTCGAGAAAAAGTAAGAAAGAATAGTCAATAATAATAATGATAATG
GAATCAATTTAATAAAATAAGAAAAGgCCAATTTAAGAATTGtTTAATAA
aTtAAcTAGTTAGGTATATCATAATAAGAATCCAACAATGATTTCTAGAT
AGACCTGAATAGATAtTGCGATATGTGTAAAGTTGTCTTTAAAAgTTAGA
CAGGGTTAAAACAACACATTACaAAAAAACACGCTTCAACTTCGCATTAA
AAAAAGGATAATAATAATTTTTGAGGAATCAACTCAGaTAAGTCAGATCT
GTGCTGCTGACCATAATTAaAAAAGCACAAAAACCACCACGAGCATATGC
TCGTAAACTATAAAATCATAAACTCCAAATTAATTAATcGTCCTtACATG
GAATGTATCTTCAATGAAATATGATACACTAAGAACAGCCAAATAGACAG
GAGCACATATAATGTGTTTTCAAGAAACCAGAAAAGAAATACTAAGCTCT
CCTTCCTACACATATTACAATAAATTAAGAAAAGAAAATCATACTAGGGG
AGGAGGAATAGCAGTCGGAGTTCATAATTAATTCTTCACGAAAGATCTTT
CAAATAAACTTCCTCTAATAGAtAAATAATTAGAATGCTAACTGATCTAG
ATAACTGGATAAAGATTAGAAATATTCTTgTTGAATATCTATTCACCAAA
AAAAAAATTCTTCTAAAAATCAAAAAAACAATTAGAGAATTTTTTAATCA
ACTTATTtAGGGTTAAACACAAGGCTATTCTTATTGTCTGTGGCGACATA
AACCAATCGAAAATCTAACTATTGCAACTAAAAGATCTTGTaCCATAAAC
CCAACATACTTTCAgCAGAACTATTTAATCAAAGGTAATAAAAAGCAAAA
CGGACTGCCTACTAATAAACGCAGATCTAGAAAATAAaTGTACGGTtGAA
gAAAATTCTCTCTCAGATCACCTAATAATAGTTTCTAAAATATATATCCA
ATAGTCGCACCTCACTCCTAAACGATATTAATTCTATCCCATAAAACACA
ATATTCTTTCTCTAAATATCGAATACTGCAAATCTAAAACCTTTGCTGAT
TTCTATAACGATTTGAAATAGAATTCTCACCGTATCAAATGCTTTAATAG
AACAAGAGAAAAATTGAGGCAATTAAACCAGTATGAAGAATCATCAACTA
ATGACATACTGAAGGAAATAGAGAAAAACCTTAGAAGTAATTTTAGCAAA
GAAGCCTTTCGCAGCATTAATAGGTTCGTAATCATGAAACCAACAAAAAG
AGATGGAGGCTTAATGAAATGTTATCTTGATGGAAATAACCTAGTCACTG
ATAATGAATAAATTCTTTCAAATTGCCTAAAaTAACTTGCCATTTTCTAA
ACAATTAAAAAcTATTAACCAAAATAACTTCCgAAACTGTAATAAATCAC
CCTAGAAGATTTCTAATTTATGAAAGAAAAAATGTCCCAAAACAAAGGAT
TAACTTTTGATCTAATTTCTGATACtTGGATTAAATAACATAGTACATAT
GACTAGATGTCTGATTTGTGGTAGCAATCAACAGCAGATTTAATTGAAAA
cTTTGGGGAAAACCGACTGATTCCACTCAATAAAGCCTTTCCAAACATCC
CTGAAAAAGATCAATTTAGACCTATCATAGTGTAAAGCCCTATAATGAAA
TGGCTGGAAtTGAGGTTcTTGAAGAAACTCTAATAATACTGTGAAAAAAA
AATTATAAAAGAATAATTTGGTTTTGTACAAGGAGCTGGAACACAaCCAC
AGATATTAAAACTTATTACAAACATGTAATAATTCAAGAAAAAAGATAGA
AGAGTCGTTATATtTATAGACTTCCGTTCAGCCTATAACTGtGCAtAAAt
AGATGATTTATTTAATTTCCTCAAAGAAATGGCAGTACTAGACGAAGATG
AATTAAATTTCCTACAATcCCTTAcGAGTTGGCAATACATCAAAAGtAAA
AATTAAAAGATAGCTTTTTTAAATGGAGTACCATAAGGAAGTGTTTTATC
TCCATTTCTTTTTGATATATACTCACACATCTTAATaAAAAAAATGGAAC
AAATTTATGAcTTCAGCAGAATTGACCATTACTACTTATACGCAGATGAT
TTAGCTTTTATATGCAAGGAGAAGTATCTTGATTCTACACTAGAATGTCT
TAATAAAGCTTCTTAGAATCTAAATCTTCAAATAAATACATCAAAATGTG
CCATAATTAGAATAACCAGAAGATTAATGAAATTAGAACCATAAGAATAA
AAAAACAATTTACTTGGTATCTCTTTTCAAAGAAGTTATAAGTACCTTGG
AGTAGAaATCGATGGAAGGGGGTATATTAATAATCATgCTAATaCAATTA
AATCAAAAACAAACTATTTAGAATTTTAAATAAAGAAAcTATCTAAAGGC
TTCAGTCTAGGAACCAAAATTTTACTATGGAATGTTTATATTAAACCTTA
AATCTaATATATACTTCCGTTTTTATTCACTTAAACAAAAGAATTATAAA
ACAAAATTAATGCTATTTGGAAATAAAGCATGAAGAGGATTTTATAATTA
CCCTAATGTACAGATGATTGGTTTCTTCAACTAATTTAAGGATCATGTTT
gGACATAGCAATTGAAAAATAATGGGAAACATCAATAAAaAGTTTATTTA
GACACGGAaAGGAAGAACAAATTATgGATATTAAAAAAAAAGgTAAATAA
ATCTACGGATTTATGAATTTACCAAATAATCTTAAATGTTTATTTCTATT
AAATTTAAGCAAATGtAAAATTCATATCAATAGGAGATGTGGAtTTTTGC
AcTTATCTGAATATCATGGAATAAACTTCTAgGATATATTAGAAAAAGCC
ATTAAAAGCAAACCTAATACGGATCTGAAGAGAAGCCTGGAACAATAAAT
AGAGtAGATACTAAAAGATGTATAAGAcAAgTAAgTGGAGTTATGATTTA
TAAAATAAATAAATAAATAA
>RT48569old Group 1 non-LTR retrotransposon
ATTATATTTTAATTAAAATTTAATTATGATTGAAATATCAAAACAATAGG
AAGAAgTTTCTATTTCAGATTAATAACATACAAACTCTGAATTTATATCG
AGCAAAAGAGAgAAATTTAGAGAACAAATCCGAAATCAAGACTTGAaTAG
AATTTTTAAAAAacATAGAGATTACTCAAAATCCcAAACTAATGTCTAGT
AATCACCCTAATATTAGTAACTTTGTACTATCCATTAAAATAGTgAAGAA
TGCAAATTTCATGATATCTACACAACTATAAGAATACTCACATATGGGTA
TATTGaTGATTTCATATTAAAAAGATAAGTTGATTATTTAATACTTTAAA
AGAGGATCAACAGATAAAAATATTCTCATTTTGAATTAATTGCACGATTA
TCAAGATTCAAGATAATTATCCAAAATGGAAAATACACCTACTATTATGG
AAGATCTTTCAAATAAACCTTGAAATTAATTCAGAAAAATGGACTTTACT
CTTTAGATAGTCCATAcGTTATCAAAAAAAGATAATAAATTGACCATAAa
TAATAAATTGAGAATTTAGAAAgTTCATTCTCTTTAATAAACTAAAACCA
AAGAAcCAATTAATTCTTCAAGAAAAcATAAGAAAGAATAGTCAACAATA
ATTATGATAATGGAATcAATTTAATAAAATAAGAAAAGCCcAATTTAATA
gTTGATTAATAAATGTCCAACTAATTAGGTATATCATAAtAAGAATCCAA
CAATGATTTCTAGATAGACCTGAATAGATATTGcGATGTgTGTAAAGTTG
TCTTTAAAAGTAAGAcAGGGTTAAAACAACACATTACAAAAAAACACGcT
TCAACCTCgCATTAAAAAAAGGATAATAATAATTTTTGAGGAATCAACTC
AGGTAAGTCAGATCTGTGCTGCTGACCATAATTACAAAAGCACAAAAACC
ACCACGAGCATATGtTCGTAAACTATAAAATCATAAACTCCAAATTAATT
AATCGTCCTCAcATGGAATGTATCTTCAATGAAAAATGATACTCTAAAAA
CTGCCAAATAaACAGGAGCACATATAATGTGTTTTCAAGAAACCAGAAAA
GAAATACTAAGCTCTCCTTCCTACACATATTACAATAGATTAAGAAAAGA
AAAtCATACTAGGGGAGGAGGAATAGCAGTCGGAGTTCACAATTAATTCT
TCACGAAAGATCTTTCAAATATACTTCCTCTAATAGACAAATAATTAGAA
TGCTAACTGATCTAgATAACTGGATAAAGATTAGAAATATTCTTATTGAA
TATCTATTCACCaAAAAAAAAATTCTTCtAAAAATCAAaAAAACAATTAG
AGAATaTTTTAATCAAtTTATTAAGGGtTAAACACAAGGCCATTCTTATT
GTCTGTGGTGACATAAACCAATCGAAAATCTAACTATTGCAATTAAAAGA
TCTTGTGCCATAAACCCAAcATACTTTTAGCAGAATTATTTAATCAAAAG
TAaTAAAAAGCAAAACGGACTGCCTACTAATAAAtGCAGATtTAGAAAAT
AAGTGTACGGTCGAATAAAATTCTCTCTCAGATCACCTAATAATAATTTC
TAAAATAGATATCCAATAGTCaCACCTCAcTCCTAAACGATATTAATTCT
ATCCCATAAAACACAATATTCTTTCTCTAAATATCCAATACTGCAAATCT
AAAaCCTTTgCTGATTTCTATAACgATTTGAAATAGAATTCTCACCgTAT
CAAATGcTTTAATAGAACAAGAGAAAAATTGAGGCAATTAAACCACTATG
AAGAATCATCAACTAATGACATACTGAAGGAAATAGAGAAAAatCTTAGA
AGTAATTTTAGCAAGGAAGCCTTTCGCAGCATTAATAGGTTCGTAATCAT
GAAACCAGCAAAAAGAGATGGAGGTTTAATGAAATGTTATCTTGATGGAA
ATGACCTAGTCACTgATAATGAATAAATTCTTTCAAATTgCCTAAATTAA
CTTGCCATTTTCTAAACAATTAAAAAATATTCACCAAAATAACTAccAAA
ATTaTAACAAATCACCcTAGAAGATTTCtAATTTATGAAAGaAAAAATGT
CaCAAAACAAAGGATTAACTTTTGATCTAATTTCTGATACTTGGATTAAA
TAACATAGTACATATgACTAaATGTCTGATTTGTGGTAGCAATCAACAGC
AGATTTAATTGAAAATTTTGGGGAAAACCGGCTGATTCCACTCAATAAAG
CCTTTCCAAACATCCCTGAAAAAGATCAATTTAGACCAATCATAGTGTAA
AGCCCTATAATGAAATGGCTGGAATTGAGGTTCTTGAAGAAACTCTAATA
ATACTGTGAAAAAAAgATTATAAAAGAATAATTTGGtTTTGTACAAGGAG
CTgGAACACAACCAcAGATATTAAAaCTGATTACAAACATGTAATAATTC
AAGAAAAAAGATAACAGAGTcGTTATATTTATAGACTTCCGTTCAGCCTA
TAACTGTGCATAAATAGgTGAATTATTTAATTTTCTCAAAGAAATGGCAg
TACTAGACGAAGATGAGTTAAATTTCCTACAAAGCCTtATGAGTTGGCAA
TACATCAAAAGTAAAAATTAAAAGATAGCTTTTTTAAATGGAGTACCATA
AGGAAGTGTTTTATCTCCATtTCTTTTTGATATATACTCACAtATCTTAA
TAAAAAAAATGGAAaAAATATATaATTTCAGCAGAATTGACCATTACTAC
TTATAcgCAGATGATTTaGCCTtTATATGCAAGGAGAAGTATCTTGATTC
aACACTAGAATGTCTTAaTAAAGCTTCTTAGAATCTAAATCTCCAAATAA
ATACATAAAAATGTGCCATAATTaGAATAACCAGAAGATTAATGAAATTA
GAACCATAAGAATAAAAAAAcAATTTACTTGGTATTTCTTTTCAAAGAAA
TTATAAGTACCTTGGAGTAGATATtGATGGAAGGGGGAATATTAATAATC
ATGTtAATGCTATTAAATCAAAAACAAAtTATTTAGAATTTTAAATAAAG
AAAATATCTAAAGACTTTAGTCTAGGAACaAAAATTTTACTATGGAATAT
aTATATTAAACCaCAAATCTAATATATACTTtCGATTTTATTaACTTAAA
CAAAAGAATTATAAAACAAAATTAATgCTATTTGGAAGTAAAGCATGAAG
AGGATTtTATAATTACCCTAATGTaCAgATGATTGGTTTCTTTAACTAAT
TTAAGGATCATGTTTGGACATAGCAATTGAAAAATAATGGGAAACATCAA
TAAAGAGTTAATTcAGACAcGGAGAGGAAGAACAAATTATGGATATTAAA
AAAAAgacCAAATAAAtCTAtaGATTTATaAATTTACCAAATAATCTTAA
ATGTTTATTTCTATTAAATTTAAGCAAATGCAAAATTCATATCAATAGGA
GATGTGGACTTTTGcATTTATCTGAATATCATGGAATAAACTTCTATAAT
ATATTAGAAAAAGCCATTAAAAGCAAACCGAATACAGATCTGAAGAGAAG
CCTGGAACAATAAATAGAGAAGATACTAAAAGATGTATAAGgAGATTAAT
TaGAGTTATGATTTATAAAATAAATAAATAAATAA
>RT24068 Group 2 non-LTR retrotransposon
TATTaATGGATAAAATTTCAATTCAGATAAACACCATCATTTCATCtTTG
ACGAACTTACACCACTAATCaAAAAATATAAGTGATCAAATAACTAAATC
ACTTCTcGTGGATTCAACTCATTGGATGGTTGAAATTTCAAAGATATTGC
AATCCACATTTGAATAAATAAACCAAAAATTCATAAAGGATGAAGAAATT
ATTAATAATGAAATGGCTAATATcAAACGTGAATTGAAATAGGAAAGAGA
TAAAAgATTATACAAAGACTTAGGTAAATCTATTTACACCATTATATCAT
AAATTTTAGAAATTGAAGAAAAGGAACTTAGGGATGGTATCGCTCAAgCG
ATTTTATCACTCAACAATGAAAGACAAATTTAGACCAGCATAAAATGCCT
AGAGGAAGGAAAATATAATAAAACTATCTTATACTTAATAAGTTAAcAAT
TTCAAAAGTTCATAATTATTTATCATGTTAACAAAAGGAAATCCAATTTC
ATGGGAGACAAAAATAATGAAGCAATtGCCCTTTATGAAAAATTTGGATA
ATTCTCgCCTCTAAAGAGAAAACTACATAACAATCATTAGGGTGAACAAA
AAATCAGTAATGAAAATAAACGAATCCAAACATAAAcAAAACATACATAG
AAAACAAATAAAgTTGAATATTAATAAATGAATAAAAGTAATAAGCTTTA
AGAGAAACAAAAGTAATTATAATACCAATCATCCCACAAATAATTTTCAG
ATAATGATACCTCAAATGATAGCGAAGAACAATTCGAAGTTTAATTACTT
TGTAAAAAATGCTAAAAAGGACCATACAAGTCATAGCACTCCTATTAATA
aCATATCAAGAAGTATCATTAAGGGAAAGAACCAAAGATCAATAAAATAA
ATACATTTTAAAAAGGAGGGAATAAAATATGAGAAAAACAAAGTTTAAAC
ACCCTCCATGAATGATACAAATATATAAACAaAATTAAATGTCGTTAACT
GGAACATCAGTTCTTTAAAAATGAATACCTTATCTATAATAAAAACACAC
TGTCCACACATAATCTGCTTGTAAGAGGTGAGAGGCTAACAAGTAGAAAA
CTCAGTTAGATAcACATATTACTATGCTCGTCAAAATACTGAAAGATCTG
GAGGCATAATAATAGGAGTTCATAAATAATTCTATTCACAAAATATAACT
AACTATTATTATCCTTAgAATAATTAACCATATGATATTCTAATACTTAG
AATAGTAAATCAAATTATAGAATTGGTTACCATAAATGTCTACTTTCACA
GTAGACAGGAGTTTTAAAATAATATGCAAAACTTCAAACAAATAATTATT
TAAATCATAGAATAAATAGGATAATAAACGACTTTACTAATaTGTGGAGA
TTTCAATTATGATAAAAAcCCTATTCCATTCCTCAATGATTTAgTCCAAA
ACACAATAACATTCTAAAGATAAAATTTAAATAGAATTATACGATCATAA
ACTGATCACATTCTAACTAATCAAAAAATGAAAATGAAAATTTAGTCTTA
TTGGTACAAAGAATCcGATCATTGTTTGATTGAGACAAAATTAGAAATAG
AGAAAAAGCAAAAGAGAATCGACTCTGAAATAATATATATTGATAAACAA
AAAGCAATAACAGAATCTTAAAAAATATAGAATTTACATGAAGACTTTGA
TTCATTTTATAAACACTACTTAAAGAAGATATATAAAAAGAAGATAATAA
ATAAAAAAAGAATCAGACTAcAGTAAATAAAACAACTTCATAAAACCATC
TCGCTcTAGGATTAATTCAGAAATCTATTTTCAGAAAATAGAAAATCCTT
TTTTAAATTATTGAAGAAAACGATCATAACAAATAAAGAAAAAAGAGATG
GGGGATTCTAcAATTGCTTTTTAAACGAAAGTTAAGAACTGATCACTGGC
TCTAAAGTATTTTCTAATTGTTTCGAGCAATTAGGAAAATATTCAAAAtT
AATAAAATATGAACCCCTAACTgTTCCcAAGCTCCAAcCTTTAACATAAA
ATCAGATTTTAGAATTACAGAAATAAATAGCATTTGACAAAGCAATATCA
TACgATTGCATAACTCATTAGATGATAAAGAATTGTAAATGGAACCTTTT
AAgAGATGTcTGGGGACCTAAGACTTTTGAAGTTAACAAAAAGTTAGGAT
GGGTAAGACTAATTCCCCTAAACAAAGTTCATCCAAAAATTCCTACAAAA
GAATAATTTCGACCACTAGTGATaCTAAGTCCCCTCTTTAAATTcaTAGA
GCTcAGATTCTATTAATAATTAATGGATTATATGATACATAAAATAAAAA
AAGAATAAACTGGTTTCATAAAAGGGTACGGCACTTAAACTAATTTGTTG
TTAATTAAGGATATATaaAAAAATTACACaAAAAAAGATCAAAAAGTCAT
AATCTTTgTTGACTTTTCcAGCGCATATAACACCATTGACAGATATCGAT
TATATTAATTATTGTcAATGAATAACATTTTACCTGAAGAAGAAATAAGA
TTTTTACAAGCAATACACAGTAGGATATTATAtATCCATCCACACAATAT
GTAAGAAAAATTTCATTATAAAAATGGAGTCCCgTAAGGCTCTCCTATAT
CCCCTCTATTATTTAATGTATACATGgATAATTTTCTGAAAAAATTATCT
gAAAAACTTGGATATGCAGTACAAACATTAGGTTATGCAGATGACCTGGC
ATTTATATTACgCAAATGCCAAATACAAGGCTTTGTACAAATTTTAAATT
AGCTTTCACAAGAATGGGAACTGCATATTAACAACAcAAAGTCgGGAATA
ATGCCAATCAAAtACAAAATGAAATAACTAGAAATGAACgATCTgCCTAT
AATCTATAAATATAgATATCTAGGTATAACTATGGATTATAAAGGGAATT
TAAAATAACATATAAAGAACcTAAAATAAcATATCAATTATAAAGTGCAA
AAAATTCGACAAATAACATATAAGATGGATTTCAAACATAGATTAATCAT
GTATAATATCTATTTAGAACCATATTTTTCTTATTGCTACATTGTATCAT
AATTCgAAAAGAAAACATAAAAACAGATCATCCAAAGAATAAGAAAGAAA
ACAATGAAAGCTATTCTAAGACTACCAAAATAAACATCAGATAGATTTaT
AGAAATTTTCTTAGAAAAAATGGATATCAGTAACAAAACATCGATTTAAA
GAGTATACAAAAAAGCACTAGACAGAGGTTTTGATTTAAAGACGAATCTC
AATGATTTAgCAATCCTTAGCGATcGAACgAATATCTAAAAACAAATTAA
AAcATTAAATACACtACCTAAAAACTTAGAATACTTGTTCAAATTAGGGT
GGTGTTATTGCACAACTCACAGcAATAAAAGAATTACATTtAAtCATATA
CTaGAAGACCATTTAGGCCTCACCTACTAAATGTTCTTAGAATCAATAAC
ATCAAATGGATTCAATGATTATAgTAAGGACAGAATCGAGaAAGAACTTG
ATAAGTTATATAAATAACACATTATAGATAAGAGAATTTGAGTATTAATA
TTTGTATCATTCCCTGAAATATGGGTGCAATAATAATAATAATAA
>RT48639exp Group 2 non-LTR retrotransposon
TTTAatTTATGGCTCAAAATGAAAATAAcATACCAAATGCTCAAATGTTC
ATAGCAGCATTTACATAATGCAATGTAGCTGCAAAAGGTGTTGCTGACTA
GTTGATTAGTGGAATCTTACTAGATACAACACATAACATGGTTTAATTAA
TATAACTACTTACCTTATAATTTGACAATTTGCTTAAGCAAATTTAAGAA
CTATAAGCAAGAATCGAAACCATAAACAAAACTAAATAAGAATTACAGTA
AAAACACGATTAATATACGCTTGCTGAGGAAATCTAATCAGATAATATTT
TTtAAAATTTATATGGAATAATTGCAAAATAACTTAAAGTTAGCCCAACT
GAgATGAAAAATGTTATACATCGAAACATCGTAGCGGAAGATTCAGAAAA
GGATCTTAAATATGCCTAGTTATTGGATAATAATAAAGTAAATACGCAGA
TTTTGTAGACTTTATGCATGGCATACAAATGCAAATTATTTATATACAAT
GGAAGATCAAAGTAAAAAAGCTATTATGGAGAAAGTGATGAAAAAATCAT
TAGAATTTTCCATATCAGAAACAAGTACTCTTTATTCAAGAAGTAAAGTG
ACAGATTCCAAAAACATCAAGCATCAAATTATTAAAAATATAAGAAATCT
AATTAAcATAAATACATAAATAATAGATAGAAGTTCAAGGAGTAGGAGCT
GGCCGATACTATAAAATAGGTAGTCAAGGAGGTCATTGCTGATGTGAGAG
TCAACTAATATAAAAAGAAATAATAATAGTAACAACTTAATGAGGATCCA
CAGACATACGATTAAGAAGAAATATTCTGCTAAAAATGTGGTTCGGGTCC
TTATGCAACAGCTCAATCCTATAAAAGCCATATCCACTTTAAACATGATG
GGAAGACTCCATCTAAGAACAAATTTCATAAAAATTTAAGATTCACTGGG
AAATGAAGCAGATAGCTTACACCAAATACCCAATGAACAGGATGAGAATG
GTTTGGAAAATCAAAAAAGAATAAAAATGATTAGTTGGAATGTTGGCTCG
CTGAAACCAAGCACTTATGAAATAATTAAATAGGAAACAGCACATCTTGT
ATGTCTCTAAGAAGTGAGGAAATAGAACATATAAGATTCTGTAAAATATA
AATATCACTATAAAAAGAGAGATACTTCTAATTCTGGAGGTATAATTgTT
GGAGTTCATAAATAGTTCTAAAGCAAAAACATCACTGAGTTCTATTTTAA
TAATTCAGATGAAGACTTAATTCTGCCTGAGGTTTTAGTTATCTAAATAA
TAAACCCTATTTTAAACATGATTTTAATTAATGTCTACTTTCACAATCAA
AATGAATAgAAAAAATATAGAATTTACTTCTGGGAAAGGGTAGCAGAAAT
AGTTAATTAGTTATCAAATAATTAGTAACTTATCATTTGCGGAGATTTTA
ACTGTGAAAACCTTAGAGCTGGGTTCATGATTGACACCACATAGGATAGA
ATAACTTTCAGAAGAAAATAAATACATCGCATATTATCTTCTCTAACTGA
TCATATcCTGTTATTaAGATAAACCAATCACTCGGTGTCAcAACAGTGGA
TAGACTCATATGACCACTGCATTTTAAGATTAGAATTTCAAGCTCTTTCT
CATTGCAATGAAAAACCTAAAAACAAAAATGAATATTATATTGTATCGAA
ATAGAAAGCAATAAAATGCtGTTAAAGCTTTATGGAAAATAAAGATGTTC
AATCTTTCCAGAACTTCTACATCAATTACAAAAAAATGCTCTGGAAGAAA
AGAATTATATGCAAAAATAGAATCAGAATATCACCTGTCAAATATTAGAA
ATCTGATgATTACTTTAGTAAACTCAAAGCCTGTcTGAACTAAGATAAGA
ATGAATTCTTTAAAATGTTGAAAAATACTTTAATACTCCACTAGCAACAA
AGAGATGGAGGAATCTTCAATTGCTTCATTAATGACAATAACCAATTGTG
CACAGGAAAGGATATATTTATGAACTGTATCGAAATATTAGATAGATTAT
CATGTAGCTAGTAATAACGTCCGAAACCAATTCCGTCACTATGTGAGTTA
AATTAAGAAGAAACAGAAAATATACAAAATAGAATTGCAGCTGATAAAGC
AATATCATATGATGGAATAACACACTAATTTGTTAGGAATTGCAGTTGGA
AAATCTTAAATAATATGTGGAACGAAAATACTTTTATAATCAATAAGAGA
TTAGGATGGGTGAGATTATGCCCTCTAAACAAATGCCACCCTGAAATACC
TTCTAAAGAACAATTCAGACCTTTAGTCATCATGAGCCCATTATTTAAAt
TTTTAGAGCTGCGATTTTATCAGAAGCTTCAAGACTATTTAAGATATAAA
ATTCTTAAACCTTAAATAGGTTTTATTTCAGGTATGAGCACTCATGTTAA
TATCTTTCTGATGATGAACTGGATAAAATAAATGGAcAACAAAAATAgAT
ACTGCTTGATATATATTGATTTTACAAGTGcATATAATACTATAGACAGA
TAGAGATTGTATGGGATAcTAAAACAGAGGAAAATACTGGATGATTAAGA
AGTTGATTACCTGGAAGCTATACACAGTAGAATTGTGTATgTTGATGCAT
ATAATTTTAAGAACATAATTTACTTCTAGAATGGTGTTCCTTAAGGCTCT
CCTATATCACCAGCTTTATTCAATATATATCTTGATGAATTTCTAAAAGA
ATTACAAATAACAAACGACTCCTTTTAGTTCCTCGGATATGCTGACGATC
TGGTTGTATTGACTGAATAGCcAAACCTGGGTATCTTACTACCCCAATTA
AAAAATcTATCCTCTTAATGGAATCTACATATAAATAACAAAAAATGTGG
TATAATGGCAATCAAACGAAAAATAAAATAGTTATCAATTTGTGACTTTC
CTATTGTGTAAAAATATAAATATCTAGGAATAGAGATCGACTACAAAGGA
ACGACCTTGTTTCATGTGAAAAGTCTAGCGACGAAAACTAACTTTCTAAA
CTATAAACTCTGCTCTGTTTCAAGAGACATGGAATTTGCTTAAAGGCTTT
TCTTATATAgAGTTTACATTGAACCGCACTTCaTATATTTAGCTGTTGCA
GCTTCATTCGATAACAAGTCGCTCTCATAAAAAGTAATTAAACTCAGAAA
GAAATCATTTAAATAAATCTTAAGGCTTCCTCCTAACACTCCAGACATAT
TCCTCAGATACTTTCTAATTGCTTATTAATCTATAATAAACCATAACTTG
ATTTTAACATTAAAAAAGATATCTGAAAGAGGAATAGAGAATCAGACGAT
GGATCTACAATAGATTGCCGAGGATATAAAACAACCAGAATTAGATATAA
TACCTATAAATTTATAACTCCTATTCAAATTTGCTTGGGCTAAATGCCCT
ATACATAATTTAAGATGTACATATAAACACATACTAACTAATCATCTTTC
CCTCACTTCGGATGATTTAGTTACAGAATTGTTAACCAAGCTAAAAGACA
AGGACTTCAAAATACAAATGGAAAAAGAGCTAGAAGAACTGAAGCGTGAA
ATCTTTGTCTAGGATACGTTAACGAATAACGACTATAAAGAAAACCATGA
ATCTAGAGACTGAAACCAAAATGGCCAACTTAATCCAACCAACCAAAAAA
TTTGATTAAACATTAATTCTCATCCCCGAAAGGGTTTATAATAATAATAA
TAA
>RT48639old Group 2 non-LTR retrotransposon
TTTAatTTATGGCTCAAAATGAAAATAAcATACCAAATGCTCAAACATTC
ATAGCAGCATTTACATAATGCAATGTGGCTGCAAAAGGTGTTGCTGACTA
GcTGATTAGTGGAATCTTACTTGATACAACgCATAACATGGTTTAATTAA
TATAACTACTTACCTTATAATTTGAcAATTTGCTTAAGCAAATTTAAGAA
TTATAAGCAAGAATCGAAACCATAAACAAAACTAAATAAGAATTACAGTA
AAAACAcGtTTAATATACCCTTGCTGAGGAAATCTAATCAGATAATATTT
TTtAAAATTTATATGGAATCATTGCAAAATAACTTAAAGTTAGCCCAACT
GAAATGAAAAATGTTATACATCGAAACATCGTAGCGGAAGATTCAGAAAA
GGATCTTAAATATGCCTAGTTATTGGATAATAATAAAGTAAATAAGCAGA
TtTTGCAGACTTTATGCATGGCATACAAATGCAAATTATTTATATTCAAT
GGAAGATCAAAGCAAAAAAGCTATTATGGAGAAAGTGATGAAAAAATCAT
TAGAATATTCCACATCAGAAACAAGTATTCATTATTCAAGAAGTAAAGTG
ACAGATTCCAAAAACATCAAGCATCAAATTATTAAAAATATAAGAAATCT
AATTAACATAATTACATaAATAATAGATAGAAGTTCAAGGAGTAGGAGcT
GGCTGATACTATAAAATAGGTAGTCAAGGAGGTGATCGCTGATGTGCGAG
TCAACTAATATAAAAAGAAATAATAATAGTAACAACTTAATGAGGATCCG
cAGACATAcGATTAAGAAGAAATATTCTGCTAAAAATGTGGCTCGGGTCC
TTATGCAACAGCTCAATCCTATAAAAGCCATATTCACTTTAAACATGATG
GAAAGACTCCATCTAAGAACAAATTTCATAAAAATTTAAGATTCACTGGG
AATTGAAGCAGATAGCTTACATCAAATACCCAATGAACAgGATGAGAATg
TATTGGAGAATCAAAACAGAATAAAAATGATTaGTTGGAATGTTGGCTCA
CTGAAAcCAAGCACTTtTGAAATAATTAAATAGGAAACAGCACATCTTgT
ATGTCTCTAAGAAGTGAGGAAATAGAACATATAAGATTCTGTAAAATATA
AATATCACTATAAAAAGAGAGATACTTCTAATTCTGGAGGTATAATTGTT
GGAGTTCATAAATAGTTCTAAAGCAAAAACATCACTGctTTCTATTTTAA
TAATTCTGATGAAGACTTAATTCTGCCTGAgGTTTTAGTTATCTAAATAA
TAAACCCTATTTTAAACATGATTTTAATTAATGTCTACTTTCACAATCAA
AGTGAATATAAAAAATATAGAATTTACTTCTGGGAAAGGGTAGCAGAAAT
AGTTAATTAGTTATCAAATAATTAGtAACTTATCATTTGCGGAGATTTTA
ACTGTGAAAATCTTAGAGCTGGGTTCATGATTGACACCACAaAGGATAGA
ATAACTTTCAGAAGAAAATAAATACATCGCATATTATCTTCTCTAACTGA
TCATATCCTGTTATTGAGATAAACCAATCATTCGGTGTCACAACAGTGGA
TAGACTCATATGACCACTGCATTTTAAGATTAGAATTTCAAGCTCTTTCT
CACTGCAATGAAAGACCTAAAAACAAAAATGAATATTATATTGTATCGAA
ATAGAAAGCAATAAAATGCTGTTAAAGCTTTATGGAAAATAAAgATgTTC
AATCTTTCCAGAACTTCTACATcAATTAcAAAAAAATGCTCTGGAAGAAA
AGAATTATAAGCAAAAATAGAATCAGAATATCACCTgTCAAATATTAgAA
ATCTgATgATTACTTTAGTAAACTCAAAGTCTGTCTGAAcTAAGATAAGA
ATGAATTCTTTAAAATGTTGAAAAATACTTTAATCCTCCAcTAGCAACAA
AGAGATGGAGGAATCTTCAATTGCTTCATTAATGACAATAACTAATTGTG
CACAGGAAAGGATATATTTATGAACTGTATCGAAATATTAGATAGATTAT
CATGcAGCTAGTATTAACgTCCGAAACCAATcCCATCACTAAGTGAGTTA
AATTAAGAAGAAACAGAAAATATACAAAAAAGAATTGCAGCTGATAAAGC
AATATCATATGATGGAATAACACACTAATTTGTTAGgAATTGCAGaTGGA
ATATCTTAAATAATATGTGgAACGAAAATACTTTTATAATCAATAAGAGA
TTAGGATGGGTGAGATTATGtCCTCTAAACAAATgCCATCCTGAAATACC
TTCTAAAGAACAGTTCAGACCTTTAGTCATCATaAGCCCATTATTtAAAt
TTTTAGAGTTGCGATTTTATCAGAAaCTTCAAGACTATTTAAGATATAAA
ATTCTTAAACCTTAAATAGGTTTTATTTCAGGTATGAGCACTCATGTAAA
TATCTTTCTGATGATGAACTGGATAAAATAAATGGACAAtAAAAATAGAT
ATTGCTTGATATATATTGATTTCACAAGTGCATATAATAcTATAGACAGA
TAGAGATTGTATGGGATACTAAAACAGAGGAAAATATTGGATGATTAGGA
AGTTGATTACCTGGAAGCTATACACAGCAGAATTGTGTATGTTGATGCAT
ATAATTTTAAGAACATAATTTATTTCTAGAATGGTGTTCCTTAAGGATCT
CCAATATCgCCAGCTTTATTCAATATATATCTTGATGAATTTCTAAAAGA
ATTACTTCAAATAAcAAACGACTCATTTTAGTTCCTCGGATATGCTGACG
ATCTGGTAGTATTGACTGAATAGCGAAACCTAGGTaTCTTACtACCTTAA
TTAAAAAATcTATCCTCTTAATGGAATCTACATATGAATAACAAAAAATG
TGGTATAATGGCAATCAAACGAAAAATAAAATAGTTATCAATTTGTGAcT
TCCCTATTGTGTAAAAATATAAATATCTAGGAATAGAGATCGACTACAAA
GGAACTACtTTGTTTCATGTGAAAAgTCTAGCAACgAAAACTAACTTTCT
AAAtTATAAACTCtGCTCTGTTTCAAGAGAcATGGAATTTGCTTAAAGGC
TTTTCTTATATAGAGTTTACATTGAACCAcAcTTCCTATATTTGGCTGTT
GCAACTTCATTCGATAACAAGTcGCTCTCATAAAAAGTAATTAAACTCAG
AAAGAAATCATTTAAATAAATCTTAAGGCTTCCATCAAAcACTCCTGACA
TATTCCTCAGATACTTTCTAACTGCTTATTAATCTATAATAAACCATAAC
TTGATTTTAACATTAAAAAAGATATCTGAAAGAGGAATAGAGAATCAGAT
GATGGATCTACAATAGATTGcCGAGGATATAAAACAACCAGAATTAGATA
TAATACCTATAAATTTATAACTcCTATTCAAATTTGCTTGGGCTAAATGC
CCTATACATAATTTAAGATGTACATATAAACACATACTAACTAATCATCT
TGCCCTCaCTTCGGATGATcTAGTTACAGAATTGTTAACCAAGCTAAAAG
ACAAGGACTTCAAAaTgCAAATGGAAAAAGAGCTAGAAAAAcTGAAGCGT
GAAATCTTTgTCTAGGGTACGTTAACGAATaACgACTAcAAAGAAAACCA
TGAATCTAGAGAtTGAAACcAAAATgGCCAACTTAATCCAACCAACCAAA
ACATTTGATTAAACATTAATTCTCATCCCCGAAAGGGTTTATAATAATAA
TAATAA
>RT43773 Group 2 non-LTR retrotransposon
TTAATTATGGCTaAAAATGAAAATATCTTGCCGAACGCTTAAACATTCAT
AGCAGCATTTACACAATGTAATTTTGCTGCTAAAGAAGTTGCTGACTAAC
TAACGAGAGGTATACTACTTGATACTACTCATAATTTGGCACAATTAATT
AATCTGCTGACCTTGTAATTTGATAATTTGCTTAAGCAAATAACAgATCT
ATAAGGGAGAATTGAaGCCtTACCTCcAAGATAGTAACAAAtACAACCTA
ACTAATCTGCAATAGTAGTaGAGCAACAATCAAAAACtTTCACTAATTTA
TATGAAATTATAGCaAATCAACTTCAAGTGACCcCAAAGGAACTAAAGGA
TGTTATTCATCGCAATATTGCAGCAGAATATCCAGAaGAGGAGCTCAGAc
AGGCTCAGCTAATTGATAATAATAAAGTCAATAATAGGATATTGGATACT
TTATGCATGGCATTcTAATGTAAACTTTTCATATTCAATGGGAGAACAAG
ATAAAAAAGcTAACAcGGAGAAAATGAtTAAAgAGTCATAAAACTGTTCC
ATATAAGAAATAAATATTAGgTATTTAAAAAGAAATCTTATAAAAATgAT
AgCACTTATCCTCCCTAGcAAAATCTTAAAACAAAATCTTACAAAAGAGA
TCAAAATAATttATAGTAACCTAAAAGAAAGTAATATTAGAATGAAGGcG
ATTTAATTCAAAAAATAAAAACTGTTTTCAtCAAAATGTTTAAGGATgGC
TAAATCATGAATAATAAAGAGGTGAAAGCCACCAcTCAATAAGAATTGAC
ACCAGAAGATGAAGGTATTTACTGTGAGAAGTGTGGaTCAGGCCCATATG
CATCTGCCTAATCATACAgATCTCACATACAcTTTAAGCATGATGGAAAA
ACACCATCTAAGAATAAATTTCACAAAAAtTTTACAGTTAATGGGAAATG
AAGCTTATAGCTAAATTGAAAcCCCCATTACACAAGATGAGAATTTGATG
AAAAAaTTAATaAAAGTAATTAGTTGGAATGTTGGATCATTAAAACAAAG
AGCaTATGAGGAAATAAAATCACAAGCAGCACATCTTATTTGTCTCTAAG
AAGTGAGGAATTAGAGCATATAAGACTCTGTTAAATATAAATATTACTAC
AgCAAGAGGGATACTACAAACTCTGGAGGTATAATTACTGGAGTACATAG
GCAATTCCAAAGCaGAGATATAACTTCATTTTACTTCAAGGAAACTGAAG
AAACcaTAATTCAcCCAGATAcTCTAATAATACACATAATAAATCCTATA
ATAAAtTTAATCTTGATTAACATTTACTTCCACAATCAAAGCGAgTATAA
AAAAAGTAAAAAcTACTTCTGGAATAAAGTAtCTGAAATTGTGAGTTAAT
TATCATtGAATCAATAGTTAATCATATGTGGTGATTTTAAcTGTGAGAAT
GTCGGAGTTGACTTCATGACTGATGTGTGCAAAGATATGATcACTTTTAG
AAGAGAATAAAAAAAGAGAATACTATCATCGACAACaGATCACATTTTAA
TATTGAAAGAAATCAATTGCTCTTCTAATTAAACATGGATAGATTCATTT
GATCATTCTATCtTAtCATTGCAATTCTAAGTCGATtAAAACCACTTAGA
AAAATCAAAAGGGAATGAGTATATGACTATCTCAAAGCAGAAAGCTATAA
AATATTGTCAATTAATCTCATAAAATGGGCAAATTtAATCATTCTCTAtC
TTTTACAGCCAATACAAAAAACTgCTATGGAAAAAATAAATTATTAGCAA
AACTAGGATAAGAATCAAACCAATTAAGCATCAATAAAAATCAAAaTACC
TTGAATTGtTTAAAAATTACtTGAATGATAGTAAGACAGAATTCTTTAAT
CTATTaAAAAAAACTGTAATTCTGCATTAATTACGCAGAGAcGGCGGAAT
aTTTAACTGTTTTATCAATGAAACTTAGCAAcTATGTACAGGGAAAGAAA
TATTTATAAACTGCACTTAGATCTTAAATGAATTATCaCtTATTTAAcAA
TATaATCCTAAACCAATCCCACATTTATCAAGCCTGAGTCAAGAAGTAAT
AGAGGCTATGCAAAAAAAAATGGCATATGATAAGGCCATATCCTACGATG
GtATTACTCATCAATTTgTAAAACATTGTAATTGGTAAATAATTAGTGAT
ATATGGAATTCAAATACTTTTGTTGTTAATAAGAAGcTAGGGTGGGTAAG
ATTATGTCCATTAAATAAATGTCACCCAGAAATaCCCAGCAGAACTTAAT
TCAGGCCACTCGTTATAATGAGCCCcTTGTTAAAGTTTCTTGAACTTCGC
TTTCACAATCAACTACAGGATTACCTTAAAGATAAAATACTCAAGCCTTA
AACTGGTTTCATATCAGGATTAGGCACCCAATTAAATATATTCTCAATAT
TAAGCTGGATTAAACAAACCACTATCAGCAATAATTAATGCTTGTTATTT
ATTGACTTCACAAGTGCTTATAACACTATTGATAGGCATAGATTATAcGG
TATACTAAAGGAGTAACAAGTCCTTACTGATTTAGAAGTAGATTATTTGG
CTGCTATTCACAGCAGAATCATTTATGTAGATGCTTACAACATAAATAAT
AAAATTCAATTCAAAAATGGTGTTCCATAAGGCTCACCAATTTCACCAGC
CTTGTTCAATATATATCTGGATGAGTTTATTAAAGAACTaCTGAAGGCTT
CTGGGAATTCATTTAAATTCTTAGGGTATGCTGACGATcTAGTATTATTG
ACAGAGCGTCgTAATCTAGGCTTTCTAATATCTGAATTGAAGAGGCTTTC
CACAAATTGGAACCTTTAGATAAACAATAGGAAGAGTGGCATCATGCCAA
TTAAAAGAACTGTTAAAAATGAcTCTATATGTGAACTgCCTATTGTATAT
AATTACAAATACCTTGGgATaGAGATTGACTATAAAGGATCTATATCACT
TCATTTGAAAACTcTAATGACTAAGATTAATTATtTAAATTACAAGCTAT
ATTCCATATCATCAACTATGGATTTTCCTcAAAGGGTGTTCTTATATAGA
GTATATATAGAACCTTATTTTATTTATATGGCTGTGgcATTATCCTTTAA
TAATAAGGCACTGTCCTTAAAGGTAGTCAAATTCAGAAAGAAAGTTTTTA
AATAATTAATTAGGGTACCAAGTAATACACCTGATGCAATAATAGAATGC
CTTTTGCCcACATACTCTTCAACTATTAAAGATTAATTAATATTGACACT
TGAAAAGTTAACCTAGaGAGGCTTGTAACACCAAAATGAGCAATAcaGTG
GAAGAATTTAATAAAATAATTcACTAgACTTGGAGATTATACCAcACAAT
TTTTAGTTGTTATTCAAGTTTGCCTGGATAAATTGcCCAGAACACGAAGC
AAGATGCACGTACAAACATATACTGACTAGTCATCTTAACCTCACTTAAG
ATGATTTAGTGACTAATCTAATCAATTTGCTTAAAGATAAGGATTTTAGA
GCTTAGATGGAATCTACCTcAGACGAGCTAAAACGAGcTATaTTCAACAT
AAATGCAAACTCATAAAATcATTATTTAAGCAAACCAAACaATCAAAAtA
AAaTGATAAAAAATATATAATAAAAACCTGCAATAGATTTAACTAAAAAA
AAGAAAAAGATCCAACATTTCCAACCAACCAATATATGATATATAATTAT
TCTCATCTTCCAGAAATGGGTTAATCATCATCATCAT
>RT43775 Group 2 non-LTR retrotransposon
TAATTATTTAATTTTTGTGAATTTAATTATGGCgGAAAATGAAAGTAATA
CATCAAATGCCCAAAATTTTATTGCTTCCTTCACCTAATGCAATATTGCA
GCgAAGGAAGTAGGTGACCAATTAATTAGAGGGATTTTACTTGATTCAAC
TCATAATATGGTTCAATTAATAAATCTGCTtACACTGTAATTCGAAAATT
TGCTTAAGCAAATTTAAGAATTGCAAGGAAGAATTGAAACCATAAACAAA
ACCTAATAGGAATTATAGAAAAAAAGAGAGTAAAGATCCATTGTTGAAGA
AAGCTAACCTAACAATTCATTTCAAAATTTATATGGAATTATTGCAAAAT
TCCTAAAAGTAAGTCCAAATGAGATGAAAAATGTCATCCATAGAAATATC
ACAGCAGAAGACCCAGAATCGGAAGTTAAATATGCCGAGCTATTAGACAA
TAATAAGGTGAATACACATATATTGAACACCTTATGCATgGCATATAAAT
GCAAGTTATTCATCTTTAATGGAAGAACGAAGTAAAAAAGTTATTATGGG
GAATGTGATGATATTATCATCAGGATATTCCATATTAGGAACAAATACTC
AATTCTTAAAAGGAAAGGTGAAAGAAGTCAAAAAGCTCAAGCTTTAAGTT
AATAAAAATAGAAGACATCTAATTAATAgCAGAGTTAAAAGAAACAAGGC
CAAAGTCAGAAATAAGTAGATTTGGTTGAGGAAATTAAGAAAGTTGTTTC
TTAAGTTATTCATGATTAAAGGTCCAATGAAAAAAGAAAAGTGAAAACCA
CCTCTTAATAACAAGAACCTTTATCTGAAGAAGAACAAGATGCAATCTAC
TGTGAGTAGTGTGGATCAGGTCCATATGCAACACCTCAATCTTATAGGAG
TCATATCCACTTTAAGCATGATGGGAAAACTCCATCAAAGAATAAATATC
ACAAGAATCTGAGAATTAATGGGAATTGAGGCCAATGGCTTTAATCATAT
ACCCATTAAACAAGATGAGAAATAATCAAAGAATCAAATTAAGATTATAA
ATTGGAATGTTGGATCATTAAAATAAGcTGCTTTTGATTAAATAAAAGCA
TAAAAAGCACATCTTATATGCCTTCAAGAAGTGAGGAATAAGGTAATATA
AGACTCTGTTAAATATAAATATTATTATAGCAAAAGAGATACCTCTAATT
CAGGAGGTGTTATTATTGGTGTACATCAATAATTTTAAAGTAAAGAGGTA
ACTTCTTACTATCTGAaCAATTTAGATGTATAGATTGTATTCCCAGACAT
AATAATTGTTCATATTATAAATCCTGTTTTAAACTTGATAtTAATTAATG
TGTACTTTCATAGATAAAGTGAGTATAAAAAAAGCAAATTATACTTcTGG
AATAAAGTATGTGAAATCATAGCTCAATTATCAAGTAATCAATAGCTGAT
TATTTGCGGAGATTTCAATTGCGAAGATCTTGGGGTAGGATTCATGATTG
ACACTATAAAAGATGTGGCTACATTCAAAAGAACACAGATGAATAGAACA
ATATCATCGATAACTGACCACATCTTATTGTTTAAAAATGTAGAGCATCA
AACTTCCCAAACATGGGTTAAATCATTTGATCATTCAATACTAAGTCTAA
ACTTTGATACTTCCTTACTCTTTGATACAGCACAATAAAATGAATATGTA
ACTATCTCGAAATAGAGAGCGATTAAATGTTGTGAATAATTCCTAAATAA
AGGAAACATCGAATCATTCTCATGTTTTTATTTATAATACAAAAAGTGTT
TATGGAAGAAAAGAATAATCAGTAAAACTAGAATCAGAATCAAGCCGATC
CAATACAAAACAGGAAATAATTATCTTGAATAGCTCAAGACCAACCTCTA
GAATGATAAGAAAGAATTCTTCAATGTAATCAAGAAAACCTTAATTCTCC
ATTAATAAAGAAGGGATGGCAGCATTTTCAATTGTTTCATCAGTGATGCT
AAACGATTATGCACTGGTAAAGAAATCTTTCTGAACTGCACTCAAATTTT
AGACAAATTGTCAAACATTcAGCAATAAGAACCTAAACCAATTCCTTAAT
TACCAGAATTAAGTCAAGAAGAAGTTcAAAATATGTAAAATAAAATGGCA
TATGATAAAGCAATCTCTTATGATGGAATCACCCATTAATTCATTAGAGA
TTGTAATTGGAAGATCATCAATGATATCTGGAACAAAAATACCTTCGAGG
TTAATAAGAAATTAGGATGGGTAAGATTATGCCCACTAAATAAATGTCAT
CCAGAAATTCCtAAAtGTGATTAATTTAGGCCTCTTGTAATTATGAGTCC
CTTATTAAAGTTTCTTGAACTTCGaTTCCACGATAAGTTATAAGACTATT
TGAAAAATAGAATACTtAAGCCTCAAACAGGATTCATATCTGGAATGGGA
ACTCATGTCAATATATTCTTATTACTGGATTGGGTAAGGCAAACAgAAAA
AAGAAAtAATCAATGCTTAATATTCATTGATTTTACAAGTGCATATAACA
CTATTCATAGATAAAGATTATATGAAATACTAAAGGAGAGAAGAACTCTT
AGTGAAGTGGAAGTAGATTATTTAGAAGCTATTCATAGCAGAATTTTATA
TGTTGATGCCTATAACACAGAGAATAAGGTCTATTTCAAAGATGGGGTTC
CCTAAGGTTCACCAATATCACCAGCTCTATTCAACATATACTTAGATGAA
TTCTTGAGAGAATTGCTACAAGCATCAGGGAATTCATTTCAATTCTTAGG
ATATGCTGATGATCTTGTATTACTCACAGAGTAAGGTAATCTAGGTTTCC
TTATCCCTCTAATAAAAAGTCTTTCTGTACAATGgAATCTCAGAGTAAAT
AATAAGAAGAGTGGTATAATGCCAATGAAATTTAAAGCAGCAAGTGCTTC
AATCTGCGAACTTCCAGTTGTATATAACTACAAATATCTTGGAATAGAAA
TTGATCATAAAGGAACCATATCATTACATTTATAGGTTTTAAAATAAAAG
ATTAATTACATAAATTATAAACTTTATGCGCTGTCGATAACTATGGATTT
TGCTTAAAGGTTATTCTTATACAGAATATATATAGAACCTTATTTCATTT
AtATGGCTGTCGCATCATCCTTTAATAATAAGACGATGTCTGACAAGATA
ATCAAATTCAGGAAAAAAGCCTTTAAACAGTTATTGAGACTACCATCAAA
CACTTCTGATAAGTTTCTTGAGTGTTTCTTAGCTAATTATTAGCTCACAA
TCAGAGATAGTCTCATCACAACTCTTAAAAAGATAACAGAAAGAGGATTA
GAACATTAAAATAACCATTTAAATGATCTCTTTTAAGAAGTTAAACAACC
TAATTTAAGCATCATTCCAAGTAATTTTCAATTATTGTTCAAATTTGCTT
GGGCTTAGTGTCCAATGCATAAATTAAGATGTACATACAAACATATTCTA
ACTAATCATCTATCCCTCACTTCGGATGATTTAGTTACTGAATTGCTAGC
CAAACTGTTAGATCAGGATTTTAAAGAACAAATGGAAAAAGAGCTAGAAC
TCATGAAGAATGAAATTTTTCAAAGTCCACAAGCTAATGCTAGCAAGTAC
CAAAACtGCAATAGAGCCAACAGTCATTTCAAAGAATGAAACCAAAATGT
CCAAATATATCCAACAAACTAAAACATTTGATAAATTAATATTCTCATCT
CCAATAAAGGGTTAATCATCATcATCAT
>RT3220 Group 2 non-LTR retrotransposon
TATAtATTAtaaAATTTTAATTTATGGATCAAATTTAATAAGTTCAATTA
ACACCTATTCAAGAAGTCCTATAAGCCTTAACTCAAGCAAATATGTTATC
TTAAACAATTTAAGATgATAGTATTAGGACAATTATGAATTAAGTTACAC
ATCAAGCTGTTCAATTAATAAATATTCTTAATCATCAATTTGACCTTTTA
CTTAAGTAAATGGGATAATATGAAGATAGACTTAAACAGCAGATGTAgCC
ATTAATCCATAATAACCATACACTAAACAATGTTcAAAATAaGAaTTCAG
GtGAAAATATCTATCACAATTTATATGAACTGATAGCCAAAGAATTAAGA
TTAGAACCGATAGCAATTAAGTAATAgTTACATTAACATATAAACATATT
AGCAGAAGAcCAAGACCAAGAATAAAAGGTTACTTAAAAaATAGAAAGTA
ACAAAGTAAGTGAATAAATATTAGAGGGCATATGCCAAcTTTATAaCTTA
AAATTATTTCTATTCAAcGGAAGTAATAAATAAAAAAGAACATATGGtAA
GGGaGATAAAACTATTGCAATATACCACATACGGAATAATTATTAACTTC
TAAAAAAAAAGAAAAAACCtAttCAATAGCGAATGAACAATAGAGTAATT
CCAAGAGAGAAAATATCAAATTAAATgTTAATAGAAACaCCAATAAAATA
AAAaACAAAAATCTtCCcGAATTCAATTAAATAATCaGAAGCCTAATAAG
CATTAATTAACTCTAGTTAAAAAATTTTGAGGTAGAcGATTAAAGATGAA
ATAAcAAAAGTtCTAGAGAAGAACTCCTAATAATTTCAAGAAGATATTGA
AGAAAAATCCAGCTCAGAAAATGAGCAAGGGAAtGAAAGCAAAATATGGT
GcGAATAATGCGGTTCTGGACCCTATGCCTCAGGGCCTTCATAcTATGCC
CATATCCGCTCCAAACATTAAGGTAAAACACCTAtAAATAACAGATATCA
CAAGAACCTCAAGCTCAATAGAAAATGAGGCTTAAtGTCTCAAAgACCCT
ATTGAGAAAAATTAAGATACAAAACTCAGAATTCTcAGcTGGAAcGTCAG
TTCTATTAAAAAAAAtACATTTAAGGAAATTTAATAATAAAAACCTCACC
TAATATGCTTACAAGAAGTAAGGAACAAAGCATTGAAGGAtTCAATAAAA
TATAAGTACTTATTTGATCAGAAAAGATCTCACCATTCTGGTGGAATAAT
CATAGGAATTCATAAATAATTTTAAAGcAGAGATATAACCCAaTATTACT
TTGACTCAGAGATGAATCATGAAacTTAgCCTgATTTGTTAGTAATGCAA
ATCATaTCATCTAAcATAGAATTAATTCTTATAAATGTATATTTTCATAg
TAAATATGAATATAAGAAATATCAgCAATtTTTCTGGAATAAaATCACAT
AAATATTAAATTAACTAATTCATTCaTAATAACTAATAGTCTGTGGGGAC
TTTAATACTCgTGAAATAGAAATTCCTTATATGACTGATATAACTAAAAA
TACATtCACATTTCATAGgGTAATTATGGgAAAaCAAGTTTACTCACAAA
CAGATCACATcTTAATATTCAAAAAATACAAAAATGAAGTATAAGTACAT
TGGAATAATTAATCTGACCATgCAATATTGGTAGTTGATCTAAcCCTGAA
cTATAACTTgACAGAgAGAATACCACAACACCTAATTAAGATTGATAAAT
CAAAAGCAGTAAATTCTTGTAATcAAATATTAAAcgAAAAACATTTTAAC
TCATTTAAACAATTCTATACAATtTATCTGAAGGATATGTGGAAAAAAAG
AATAATTACTAAAGAAAGATTAAGGATAAGGCCTATcAAATAAAGCTAAA
gTATAGATATGGCCGAGAAATGCAAAGAATTGTTAAAAGGcGACAGAAGT
CAATTTTATAATCTTATTAAAAGGGCTATTATTATGAATTAACAAAGAAG
AGACGGAGGGATATTTAACTGTTACATAGATGATGACAACAAATTACAtt
CTGGGAAGGATACATTTACAAATTGTATTAAAGTTCTAGGCAAATATTCT
AAATTACACAAATATGAACCCACTCCTATTCCTTttCTCGAAAAGCTAAG
TTAAGGAAATACCTAAGAATTACAAAGGTTAATGGCTaaGGACAAAGCCA
TCTCTTATGATGGGCTAACACATTAATTCATCAAAAATTCTTCGTGGGAA
CTGCTACAAGATTTATGGAGGCCAGATACCTTCCAAATAAACAAGAGATT
AGGATGGGCACGATTGCTGCCCCTAAATAAAATGCATCCAAATATACCTA
AAAATGACTAATTTAGGCCtcTAGTAATATTAAGCCCTTTATACAAATTT
TTAGAATTAAGATTCCATTCTTAATTATAAGATTATCTCAATAATGaTAT
ATAAAAgCCTTAAACAGGATTCATCAATGGACTAGGAACTTAATTAAACA
TATTTATGATACTTAACTGGATCAAAAACATCAAAGGCAAGGATAATAGG
ATACTAATCTTCATTGATTTCTCAAGTGCCTATAAtACAATCTGCAGATC
AAAACTGTATGGAATATTAAAAAaACAAAATATTTTGAAACAAAATGAAA
TAGACTTTTTAAAAGCCTTACATAGcAGAATGCTATTTATTAATCCATAT
AACATTAGCGAAAAATTtTACTATTCAAAAGGAGTACCCTAGGGATCTCC
AATCTCCCCTGCCTTATTTAACATTTACCTTGATGAATATTTAAAAGAcC
TTTTcAATCTAATTTCTTATAAaGTCAGATTTTTGGGATATGCTGATGAC
TTAGTTCTAGAGACTGAGTATAGAAATGTtAGTGATCTTATCTAATAAAT
cAGCATTCTTgCTGACcGATGGAACtTAGTTATCAATAAAAAGAAAAGTG
GCATCATGCCCATAAAATTTATTATTTAAGAAGAGCAgTGCGAAGGATTT
CCAATACTCTAcTCATATAAATATTTGGGAATTCAAATCAATAACAAAGG
AAATATCATGATGCATATAAAATAATTGGATCACAAAATAAATTTCATAA
ACCTAAATTTACTGCAacTGTCCTCTAAAATGAATTTCTAACAAAGACTA
GCGCTCTATTAGGCATACATTGAGCCaCATTTTTTATACTGTGCAgTTGC
GGCTTATTATAACAATCAATAGTTATCCAAATTACTGATCACTtTGAGAA
AAAAGTAcTTTAAAAgGATTATGAGGTTACCATTtAACACACCAGATAAc
TTCGTTAAATTGTTATGCAAAGAATATGATAACTTAATAAAATTTTATAT
ACGAATTACAATCAACAAAATTAgTTGAAGAgATCTAGAATGCAAAGAAT
TAGATATACCACAAACTGATCAAACAATCTAAGATGAtTCAGAACTTGCT
TGGATTCCTGATAATATCCATTTACTATTCAAGTTcGCATGGGCTATATG
TTAACAACACTAATAAAGAATGACATATAAACATATAAcAGAAGTTCATC
TATCCCTTACAATGGATGAATTGATTACTTAGATGAGAATAAAATAAACT
GAAAATTCCTTAAAAATcAAAGTAGAAAAAGAATTAGACAAATTAAAAAG
AGAACTGATTGAACCTTAAAGAAAAGAAAGCAATCCTTGAGCCgAGACAA
CCGAATgAATGAGATTTTGAATTTAtTTTTGTATCTTAATTTCCAAATTT
GgGCAAATAATAATAATAA
>RT21873 Group 3 non-LTR retrotransposon
ATTTTATTTTAATTTGTGATGAGCAGCACAAATTTGGTTTAGACCAATTT
AAATCAATTCTTCTCACACCAATAGGTGAATATATAACCTAGTATGCATC
CTATGCTAGAAGAATAATTTAGATTAGTCAGTAAGATAAAAGAATAAATA
CAATTAATATAAGATGAATTGGCTAGATAATTATTTACGAATTTCTTAGC
TGCACTTGAACAGACATGGAAAGTAATCGAATTTGTTGAAAGAAGTAAAA
CGAATGAGATATAATAAATTAATGAGAAAATAAAATAGGTTGAAGCAACT
TAATTAAAACATGGAGAAGAAATATAAGACTTATATGAAAATATAGGTAT
GATAACAAGGGAAAATCAGGATGAATAAGAAGAAGAACAAGGAAATAGTA
GACATGCTGAGGAGCCAGATCAATAAATTTAAAGTGAAATTGAAAGGAGA
AGTGAGATAATACCGATAATTGCAGAAAAATTGCAGATGAGCAGACAAGA
AATATAATAAAACTTAGATAAATTTTTGGACAAATACAAGGAGAGAATAT
CATTGAATGTACTTGAAGGGGAAGTTAATAATGAATATATTAAATGGCTG
GCACTGAGCTCAAAAATTTATGTAGTGGTTTTTGATGGAAATATGAGGAG
ATACTTTAATTTTGGATCACCCTAATAATAAAAGTAGATATACTTATACA
GAAAAAATGGATATTATAATGAATTAAAAAAGAGATAAAATAAAAATAAA
AACAACACAAATAGATAAATTTAAAAGAGTCAGTGGTAAAATAGTAGATA
TAAACAGAATTATAACTAGTAATGGAAGCCTTACAATAACTACCAGAATC
GTAATATGCAAAGcTAGGGAAATAGGCCATaTATTAGAGCTAATAATAAT
AATATTAATAATTATCAAGGATATTACAATAATGGGAGAAATAATGGAAT
ATAAAGGAATTAATATTAAGGATAAAGCTGGTAATAGGAAAATAGCAATG
GATGGAATTAATATGTGTGAGTGAGCAGAAATAATGCTCAATAGTTCGTT
TTATGGCAAAGGAACCCTCCATAAAATGACTTAAAAAATAAATAAAAAGG
GATCCACATTCAAGATAAACACATAATCAAAATTTTAAATTGGAATGTTA
GCTCTGTAAAATAGCAAACGTTTGAAGAAATTAAAATAGAATAATGTCAT
ATTATTTGTTTGCAAGAGACAAGAGGAAAATAATTTAATAACTCACCTAG
TTACTCATATTTTCAAAAATTCGGATTGACAAATTAATAGGGTGGTGTAG
TGATTGGTGTACATAAGGCATTTTGTGTTTCTGATATAACAGAAAAGTAT
AACTGTTTTTAAAAAGAGGATTGTGAATTCTTAGTTATGAACATTAGAAA
TGAAATTGTAAACTTGATAGTTTTTAATTTTTATTTTCATTCAAATGCAA
AGTTCAATTAGTCTAAAGCAAAATTATAAGATGCCCTTTAGTAAACAATA
AAACATTTAAAAGTAAATCAAAAGATCATTGTATGTGGCGACTTTAATTG
CAAAAAaGTGTAAATTCCAAATTTTGTTCAAATTTTAAGTGATGATGAGA
TAACCTTTTAAAGATAAAATTTAAAcTAATAAAGGAAATCTAAAACAGAT
GAAATTTTAACTTTTCCAaagTTGGAGAATGAATATAGAATTAAATCGAC
TGAAATATCAGACCACGTTAAAATTATTGTGATATTTAAAGTAGAAGGGT
AAATGGATAGAAAGGAACATTTTGAATAATATAATAAATAAAAGGCATAC
TAATTGAATAAGGAAGCAGAGGCAAAAACTGAAaATTTCTCATAGTTATA
aAATTATATTAGAAAGAATTTAAGGAAaAAAGCAGTGATATCTAAATGTA
GGATTAAAATACCCCAAATTAATTTTTAGAAATAAACTTTGAATGAGACT
TTAAAATAATTGGCTCAAAAATTTGAAAACGGAAAATGCAGGAAGCCAGC
CTTTAACATGATGAAAAAGATTAAAAATTTTAATCCTAATAAAAAGGAGG
GAGGAATTATGAGATTTTGTTTGGATGAATAGGAAAATTTAGTAGGAGGG
AGATTTGTGGTTAGAGAATGCTTAAAAAGGCTTGGTGAAATATCATAGTA
GTAAGAATATCAGCCAAAAATGCTTCCAACTCTGCCTATGCTGAATTATA
AGTAAATCAAAGAGATGTAAGTAAAATTTGCGAAGAATAAAGCAATaGGA
AAGGATGGAATTTCAGATGTATGGATTAAAACAACCAGAAAATGGGAATT
GTTATCAAATCTATGGTGTTAAAAGACTTTGGAGGTTAACTAGAAATTAT
GCGAAGCTAGATTAATTCCTTTGAATAAAGTTTATCCATTAATTCCAAAA
ACATCCCAGTTCAGGCCAATTACAGTTTTCAGTGCTTTATATAAATTTAT
AGAGCTCAGATTCTTAAATAAAATTAATGAATTTTTGCAAAATTAAGTAT
CAAATAGATAAAATGGATTTGTCAAAGGAGGAGGAACTTAACTTAATATA
ACATAGATAATTAAATTAATGAACTAATACAATAAAGATGATAATATGGA
CTTTATATTTATAGATTATTCAAATGCTTATAATACGGTTGATAGGAATA
AGTTGTACGATATTATGAAGAAGAAATAGGTATTAAATGATTTAGAGATT
TCTTTTATTCAAGCCTTATAAGACTAAGTATATTATGAAGATCCAATAAA
CAAGAAAAAGATATCTTACTTAAATGGCTTACATTAAGGCTCAATTTTAT
CACCAGGATTATTTAACATCTATTTAAATGAAGTGATAAATCAACTTAAA
GAAACTTTTAACAGGGAACTGGACGATTATGAGTATGCTGATGATATAGT
GCTTATTACTAAACATACAAATACTAGAAAAGTGCTGGCAGAATTATAAa
TGTTGAGTTAATAGTGGAATCTGAAGATAAATAAATAAAAATCTGGTATT
ATTAGGTTAAAGAATCAGGTAAAGACTGGGGATATACTGGGTTTCCCGAT
AGTAACTAAATATGTATATCTTGGAATTACAGTAAATAGGCTTGGCACTT
GTAAAGATTAAATTGAAAAAGTTAAGAATAGAACAACATTTTTAGCAAGA
TAGCTAAAGTGGATAGGATAAGAAATGAACTTTAAATTAAAACTATAATT
ATGGAATATTTTTATTAAGCCACATTATGATTATTCAGCATCCGCATTCT
GGTAAGAAAAACGAAAAACCTATTAAAGAACCATTTAACTTAGTTATAAA
AAGTCGATCAAAGTTATTGGAAATCTACCAATGAATACATCTGACAAATT
CGTTAATAGTTGTGCTAAGAAAACAAATAACATTTATCAACTAAATAAAA
TATTAATATACCAAAGATTAGCAAATAGAGGGTTTAGCTTAGATCTAGAA
TAATAAGATTTTGAGGATATCAAAGGTGATTAAATAAGAGTGAAATAATT
ACCAAATAATATAGTTTAAATCTATAAACTGTGTATGCTTAGATGTAAAA
AACATAAGGTAAGAGCTACAGCGAAACATTTAATAGAGAGACATTTAAAA
ATATCGGAAGACAAATTATTAAAATTAATTTTTAGTAATCAAGGAAAGAA
GAAAAGAATTTAAAAGATGGAGCGTTAGATTGAGGAGTGTATTTAAAAAA
GTAACTTTGAATAAATGTGAATTAATTTATATATTTTGTGTTTATCTCCC
TTGCAGGGAAGAATGTAATGTAATGTAATgTAATGT
>RT46341 Group 3 non-LTR retrotransposon
aaAAATTTCCAACGGATATCAAaTATGATTCCTGATTTCAATAATGGGGA
TAGCCAGACTGAGAGTTTGATCCCAAATTTATTGGAAAACTCAAATAATA
GGGACAACTTGATATACAATATTAGGGAAAAGTTTAGGAGAGAAATTAGA
AAGGATTAGTTGAAAAAAATATTCTCAATAAAAAGAGATTATTTTTAAcA
CAATCACTATGAAaTTAACTAGCATGAAAATAATGAATGGGATCGATTTT
AAAACATATATAAAGTTTTTTAAATTTACTCATATGGATTCTTTGATTCA
TTCTGTTTATAAAGATAAGTTGAATGGAATCAGTTAGTTGGAATAAACAA
GAAATAGAAGAAAAATATAAATGAATACGACTACCTACATTATGTAGCTA
TGTTAACTTAAACCTAATTAAGAATTTTTAATATGAGAAGGAAAAAGACT
TTTATTTATGGAGGCCAATACAAAAATCGGCTTCATATGTATTAAATAAA
TCACACATTTAAAATAAAATTAACTTACTGCATGAGATAAATAGATAATT
TATAAGAAAATAGAAATATTAATATGAGAGAAAAGCCCAGTAcATTAATC
aAGAATATTAATGGGTAAAAACAGTGCAGCCAaAACTTATATAATATTGA
AGATAAGGAAGAGTAGTAAGAAGCATAGGAAGATTTAAGGGAAAGTAATA
AGAAGTAAATATGTGTGATATGCTCATAAGTTTTAAAAAATGAGAAAGGT
TTAAAATAACACATAACGAAGATGCATAAAAAGGAAAGCGAAAAAAAAAA
AAATATATGATTCGGAAAATCTAATTTTCCATCATAGGTCTTTGAGGAAG
AATCCTCGACTCAAAGATCTCAAACATTAAATAACAGAGGAGATATTATA
GAAGAGAAAATTAAAGTATTAACGTGGAATGTTTGCTCAGTTAAAGCTTA
AACATATGAAGAAATTAAGAAAGAAGGATGTCATATAATATGTCTATAGG
AAACAAGAGGTAGGGTTTTTTAAAATAGTCAATCATTCACATATTTTTAG
AAATTTGGAAAATCAAATCATTAAGGAGGAATAGTGATAGGGGTACATtC
AAGTTTTTCCTGCAACAATATTACTGAATCTTTAAATATATTTAATGAAG
AAGTTGAGGTTTTAATTGTTAACGCAAGAAATTAGTGTTGTAATtTGATA
ATCTTAAATGTATATTTCAATTAGGCCTCTGTATATAAAAAGAAtTCAAA
AACATTAAAGTAATTGCTTTATAtGCTAATtgAcAAGGGAAAAGATAATC
AAgTGATTATTGTATGTGGAGATTTCAATTAGAAGAGTGTTAAAGTTAAA
GATTTCTAAAATATATTGAGTGAAAATGAATTCACATTTTTTAGAAAGGT
AATGGGTAAGGAcAGATAATCTAAAACAGATGAGATGTTGGTATTTCCAA
AAGTGAACTTTAAAAAATATTTAGGTATTACTAAAGTGTCAGATCATTTG
AAAATATGTGTGGAATTTAGAGTAAAAAGATAAGCAAATAAAAAAGAGCA
TATAACAATGTATAAAAAATAGAATGCTTATAAGTTAAATATGAAGGCTT
AAGATTAATAGTCTTTTAAAGAtTATTATGAATATATTAGAAGGAATTTA
AAGAAAGAATAGGTAATATATAGATAAAGAATAAAAATACCTAGAATTAA
TAATAATATTTAACCTATTTAGGTAATGCTTTAAAATATTGCTGATAATT
ACAGTtATTAATAATAAAAGGCATATAAAATGATCAAATAGATCAAAAAC
CTTAATCCTTAAAAAAAAGAAGGCGGAATATTTAAATATTATTATGAGGA
GGATGGAGAATTTTGTTGTAAGTAGGTAACTAAAAACTGTTTGGATTAGT
TAAGTTTAATATCAAATAAAGCTCCATATATGCCATTAGAATTACCTAAA
TTAGATAAATTAtCTATATAAGAAATTTTAAAATTATAAAGTTATATGTC
AAAcAATAAAGCTATTAGTTGTGATGGGGTGTCTGATACtTTCTTAAAGA
AAACAAAAAATGTACACaTGCTAGTAGATCTATGGTAAGATGACACAGTT
AAAATTAATAAAAAAATTGGAGAAGCAAGGCTAGTACCTTTAAATAAAGC
ATTTCCGTAAATACCTACTAAAGGATAATTTAGACCAATAACTATTTTGA
GCAATTTATACAAATTTATGGAATTAAGATTTAAGGGAAAGATTGATGAT
TATATGTAGAAGAGAATGACTATCAAACAAAATGGATTTGTAAAAGGAGG
TGGAACTTCAATTAACTTATTTAATATATTTTAATAGATATAGAAATACA
AAAAATAAGATAAAGTTAGCTTGTTATTTATCGATTTTAGTTCAGCGTAT
AACACAATAAGAAGAGAAAAACTTTACTAAATTcTGAGGAATAAAAATAT
TATGGAAGAAAAAGAAATTTAATTTTTAGAAGCTATGCATTCACAATTAC
ACTATAAAGAACCAGAGTCAAATAATATGTATTATTTTAAGGATGGGGTA
CCTTAAGGATCATCTTTATCTCCTGGTTTATTTAATATTTATTTAGAAGC
ATTTTTGGAATAAATCGGATTAAAGTTAAATATTTAATATGAAGATTATG
AATATGCTGATGATTTATGTGTATTAATAAAGAATAAATACCTAAAATCT
TTTATCTTAGAATTGAGTCAAGAAAGCGTTGAATGGAATTTGATATTGAA
TAAAGCTAAATGTGGGATTATTAAACTAAAATAATAATAAGAAAAGTAGA
AATATATTGAAGGAATACCAATTGTTGACTAATATACATACCTAGGAATT
AGTATGAATAGATAAGGAAATTTGAAGAATCATATCATTAAATTGAAATA
AAGGATTAATTTTTTAGTCAAAGAATTAAAATGGATAACATAtTTTATGG
GGTGCAAAGAAAGAATTAATATTTGGGTTGTATTTATCAAACCGCATTTC
TAATATACTTTGGCAGCCTTACATTTTAATTAAATCAAAGCTTGTTTTAA
GGAAATTAATCAATTATATAAAGGATCTTTGAAATCATTAATGAGAGTTC
CTAAAACTACTTCTGATTAACTTATTAATTATTTTTTAAAGCCACTTGAT
GTTTTTATTAAGGAAGAAATAGAGCAGATCAAGAGAAAGATAGAGGTAAG
ATATAATTTATAGTCAGAATTTAATAATGTATATGAAATGGGAATCTCCA
GTAATGTTAGGGGAAATAATATAAATATTCCTAAGAATTATGAGTAATTA
TTGAATAAAGGAGGATAGAGATGTAAAAAACATTAAGAACGAGCTACATA
TAAACATTTAGTAAATaTCCATCTGAAATAAAATCTGAATACATTTCACA
GAAAAATTAGTATTGGAATTAAAAGTAAAAAATGGCGTAAACGTATAGAG
TAGGGGATAGAATAATTAAAAGAAGGTAATTAATTTGAAAAAATATGATG
ATTAAATAATTTATGTTTTCTCTTCTCCTTAACAGGGTAGAATAATAATA
ATAATAA
>RT12275 Group 3 non-LTR retrotransposon
aAATTAaTTtAAATTAATCATTTTTGTGGCATGGAATAATTCTCCCCTTA
ATAAGCACTTAATGCACTTGTGGAGATTCATCAGTAAACAAAAAACCTTG
AGGATCCCTCCTTGCAAAATATTCTAGTAAATCTAACACATTGGGTTTTT
GGCATGTTGAATTTTTTGAATAATAGCTTAAATTCACTACTACCATAATT
ATCTGCACTAGAATAAAAATTCAATATTTAAATAGATTCAATCAATAATA
ACTTGTCCCAAATACAGAATCAAAAGACTTCCTTGTTTCCAAAAACAAAA
AGTAATATCATAGAAGTTTTGGAAGAATCCTTTGGGCTTCAGAATTGTtC
TTCTGTCATTAATTAGAAAGCTCAAGATCAAAATGATAGTTTATGCATAG
AAATTATGAAcAATGGATACTTTTATCCGAAAATGGTTTAATATATAGCA
GAACATTTTAATCTACATATTGTTATTTATAATGCTAAAAAAtAAAAATA
TTTTAAATATGGGCAAAGGACTGAATAACCTATATTCATTTATTAAAAGA
ATTCATAAACATTTAATGCTATGAAAAAGAAATTAAAAAAAAcAAAATCC
TTAGCAACCCCACCTAGAATTCAAAACCACCCAAAATCTGCAACTAATGC
TCAACTTCCAACAATATTCTCTAAATTACCAATTCAATAGGATCAGATTA
TAAAATCAATTGAATAAAAAGTTATAAATGATTTGTAATCATCCATTAAA
AAGTAAATTTCAGCTCTAAAGAATGTTGTTCCCCAAATTTAAGATTCTAC
AAAATAGGTTTAATTTAATACACCTTATAAAACGAGCTAATCTTAATAAT
AACAATCCCATTAATTATCTGAAGAAGATGAAGAAGCAGATGATTAGATA
TTTGTATGTGGTGGAAAACTCTAATTATGCAAGAACGTCTTTAATAATAT
TTAAGAGTATGCATAACATATGAAAAAATATCATAAGAACAAAGTGCCTA
AAGAAAGTTCCCATACCATAGATGGTTAAATAATTGTATGAGTGAAGCCT
TTACATGGCTCCACCAGGTCTAAGAGTTAGACACTCTCTTAAGTTCCTGG
CATTAAAAATAAcTAGTGTCTTAATTTTAACACAAAAATCCCAATCAAAT
TAGTCTCTTGGAATATTTCCTCTATAAAAGAAAACACACTTAAATAAGTT
AAATTTTGTGGCCCTCATTTTTTCTGTCTATAAGAAAGTCGCAATGCTAA
GATTTCATCTTCACCAAGTTATTAGATTTATCTTCATCATCATTCATCCC
ATGAGAGATCTGGTGGAATAATTACTGGTATTCACAATAGTTTTGCATCT
AAAGATATTAGTGAAATTCTCTAAATTGAAAATTAAGTTGAATTTGACTA
TCTAATTATTAACGCCAGAAATGAATACTTTGATATTTTCCTGTTTAATT
TCTACTTTAACAAAAAGACTACATTTTAGAAATCAAAGATCTATCTTGGG
AACTGGTTAAAATCATTCATTTTAAATATTAAACCAAACTAGCAAATTAT
TATTTGTGGTGACTTCAATACAAACTAAGTTCCTTTTGATTTTCTAGCAT
CAGCTCTTCCAACAAACCTAATTACATTTAAGAGAAAAaAATTAAATAAA
ATAATTGAAAGTAGAACTGATCATGTTTTATTACACCCCTCAGTCTAATC
TAATTTAGATATTTCTTTTAATTAACTCTCAGAcCATTCCCTAATAGAGC
TTGAGCTAAATCTCTAACCAAAAGTTAACTAATAATTCTATTTTTATAAA
TTCAATAAAAAAAGAGCTCAAAATCTAAATAACTTAGCTTCAAGTAAATT
CTCTGATTTTACATGCTTCTATAAATTTATACAAAATAATCTCAGAAAAT
CAAAAGTTATTCAGAAAATTAAAAAACAGGTTATACCAAAGCTAAAGATT
AGTTTCACCCATAATAATTAGGATATATCTTAAtATATAAAACAATCCCC
TAAAGATGATTTATTCTCTAAGATAgCATTCTTTTTCGAGACCGATAAAA
ATAGTTTCTATAAATTACTCAAAACTATTACTATTTTAAATCCATTTAAA
AAGGAAAATGGAATTTATTCATACTATCTTGATGATTCAAATGAGATACA
ATTTGGAGATGCAGCCATGAACAACTGCCTAGAATAACTTAGCCTAATAT
CTAAGGGAGAACGACTTAATCCTATTCGCTTACCAACACTACCACCTTTA
ACCCATATAGAAATTCTGGAAATTCAAAAAAGAATATCTTAAAATAAAGC
AGTGACATTCGATGGAATATCAGATAATTTTCTTAGAAATACTAAAAATA
CTAATATTTTGAAAGATATTTGGAACAACTCAACGATTGAAACCAATCAA
AACTGTTGTAGAGCTAGAATAGTTCCCTTAAATAAAGTCTATCCTAGTAT
TCCTAATAAAATGTAGTTTAGACCTATTTCAATATTAAGCCCACTTTTTA
AATTGTTAGAATTAAGATTCTTACCTAAATTGTAAACCTATTTGACTTAA
AAATTATCCAAAGAATAAACTGGATTTATACCATTCTCCTCAACATAAAT
TAATATCACCAATCTACTGAATAGAATAAATGGTTTTACAAAACGTGATA
AAATGAACTGTATATTTATTGATTTCAGCAATGCTTTTAATAGCGTAGAT
AGAGGAAAGTTATTCCAAATATTAAGGCAAAAGTAAATTCTACCTTAATA
AGAAATCCATTTTTTACAAAATCTTTACTAAAATGTATATTATATATGTC
CATTAACTAATAAAAAATACCATTTTGCAAATGGAGTTCCATAAGGCTCT
CCGCTATCACCTGCCTTATTTGATATTTACCTAGAAAATTTCTTAATAGA
GCTTAAAAAAGCTTCTCTATTCGACTATGAAAGTTATTAATTTGCTGATG
ATTTAGTTTTCTTTGTAAGATAAAAAGAAATAAATAGTTTCCTAATTTAG
ATATAAGAAATTTCTATCTTGTATAATCTtTTTATTAATAAATCAAAGAG
TGGTATCTTTTATATCAAAAATCATTCAGTACCAAATAACATCAAATAGA
TTTAAGATTTTCCTATTGTAAAACACTACAAATACCTTGGAATAACTATA
TGTAACAAAGGTAAGATTAATCTGCATTTGGATAAGCTTTAAAAAAATAt
TGATTATATATCTAAAAAGATAAAATGGATCTCAAAATCTTTACTTTGGA
AGTAAAAACATTAACTCTTTCAAATATTTATCCTACCTCATATTTTATAT
ATATGTCCTGCAATCAATACCTAAAAATATTAAAAAATGTAAAACAGACT
ATTAATGATCTACAAATAAAGTTATAAAAACATTtGTGGATTTCCAAAAT
CATTACCAAATGATATATTAAACATTTTAATAACCCCTTTGGAAGAAATA
ATTGATAAATGTGTAAATAATGTAATTTGTAAAATTAAgAATGGAGGATT
TATTGAAACAAAATTTTATAATTCAGTCAAACCAtATATTGAAAAATAAT
AATCCATTGTGTGCCAAAAAATTCTACCAAATAATTTTAACAAATTATTT
ATATTTAGCAATAAAATATGTTATATCCATCAAAAAAGACTATCTTTTAA
GCACATAATTAATTATCATACGAATACGAGTGTAGAATAATTGATGACAA
AGTGGAAAGAGAATAGAAACTAAAAAGATTTACTAAGACTTAAGAGGAAA
ATAGCTAAAGTAACTGACTAAATTTAAAACCTATATGGAAATGATTATTG
ATTCTGATAATTGTGTTAAATAAAAAtAATAA
>RT33971 Group 3 non-LTR retrotransposon
TTTAAAATTTAATTTTGTGGTATGGAATAATTCTCCCCCTCATCAGCACT
TAATGCACTTATTGAGATCCATCAATAAACAAAAAGTCTTTTAGATCCCT
CCTTACAAAATATCCTAGTAAACTTAACACACTGGGTCTTTGGCATGTTG
AATTTTTTAAACAATAGTATGAGTTAACTATTACCATAATTGTCTGCGCT
AGAATAAAAATTCAACGTTTAAATCGAGTAAATCAATAATAACCTATcTC
AAATACAGAATTAAAAGCTCACCTTGCAACCTAAATAGAAAAGCAATATA
ATAGACATCTTGGAGGAATCATTTGGATTGCAGAATTGCAAATCTACTGT
TATTTAGAAAGCTAAAGATAACAATGACAACTTATGCATAGAAATTGTAA
ATGATGGATACTTTTACCCTAAAATGGTTCAATATATAGCTGAACATCTG
CATCTGCACATCATTATCTATAATGCgAAAAAAAAAAAGTATTTCAAATA
TGGGTAAAAGAATGAATAGCCTATATTCATCTACCAAAAGAATTCACAGA
TATTTAACGTTATGAAAAAAAAAAATCAAAAAAATAAACCTTCAACACCT
TCACTTCGAAATTCAAATCACTCATTACCTGTAAATAATGCTCAGTCCCC
AACAATATTTTCTAATTAACCCATTTAATAAGATCGCATCATAAAATCTA
TTGAACAAAAAATTATAAATGACTTATAATCTTCCATTAAAAAACAAATT
TCTGCTTTAAAACTTGCTGTTCCTTAAATTCAGGATCCTATCAAATAGGT
TCAATTTAAAACACCTTGTAAGATGACACAATCTTAATAATAATCATTTA
ATTAGATATCTGAAGAAGAGGATGAGGAGGATGATTAGATATTTGTTTGT
GGTGGAAAACTCCAATAATGCAAGAATATCTTCAAAAACACTTAAGATTA
CGCATAACATATGAAAAAGTTTCATAAGAATAAAGTGCCTAAAGAAAGTT
cCCACACACTAGATGGCTAAATGATTGAATGAGTGTAGCCTTTACACGGC
TCCACCAGGACTAAGAATTAGACGCTGTCTTAAGATCCTGGCAATAATCA
TATTTAGTGTCTCAATTTTAACAATaAAAAAAAAAACCCAATCAAATTAG
TCTCTTGGAATATTTCCTCTATGAAAGAAAGCACGCTAAAATAAGTTAAA
TTATGTGGCCCTCACTTTTTCTGTCTATAAGAAAGCCGCAATTCgAAGAT
TTCATCATCACCTAGTTATTAGATTTATCTAAATCATCACTCAACCAGTG
AGAGATCTGGTGGTATAATCACGGGTATTCACAATAGTTTTGCTTCTAAA
GATATTAGTGATATTCTCTAAATTCAAATATAAGTGGAATTTGACTACCT
TATAATTAATGCTAGAAACGAATACTTTGATATTTTTTTGTTTAATTTCT
ACTTTAACAAAAAGTCcACATTCTAGAAATCAAAGATTTAGCTAGGTAAT
TGGTTGAGATAATTCATTCTAAATATTAAGCCTAACCAGTAAATTATTAT
TTGTGGTGACTTTAATATAAGCTAAACCCCTTTTAATTTTCTAATACCaG
CTCTTCCATAGCACTTAATTACATTTTAGAGAAAAAAATTGAACAAAATG
ATAGAAAGTAGAACTGACCATGTTTTATTACATCCCCATGTCTAATCTAA
GAATAATATCTCCTTTAATTAATTATCAGATCACTCCCTAATAGAGATTG
AGCTTAACCTTCAACAAAAAGTCAACTAATAATTCTATTTTTATATATTC
AATAAAAAACGAGCTCAAAACTTAAATAACTTGGCATCTAGCAAATTTTC
TGATTTTACATGTTTTTATAAATTTATACAAAACAATCTCAGGAAATCCA
AAGTTATCCAGAAAATTAAAAAGCAAGTTATACCAAAATTAAAAATTAAT
GCCACCCATAATAATTAAGATATATTTTAACATATGGCTGACTTATTCTC
TAGAGATAAAGTAACATTCTTCCAAGCTCTTAAAAAAATAACTATATTAA
ACCCTTTTAAAAAAGATGGTAGCATTTTTTCATATTTCATTGATGACTCT
AATTAACTACAATTTGGAGATATTGCAATTAGAAATTGTCTTACCTAACT
TAGTATCATATCAAATGGTCAAAAATTTCGCCCTTTAAAACTTCCTTCTT
TACCCCCTTTAAATACGCTTGATATAATCGAGCTATAAAGAAAGATGTCA
CGAAATAAAGCAATTAGTTTTGATGGTGTATCTGACAATTTTATTAGGAA
TTGTAAAAATATCCATATTTTCTGTGATATATGGAAATAATCTACAATTG
AAACCAACTACGCATGTTGTAGAGCAAGACTAGTACCTTTAAACAAGGTC
TTCCCCGATATCCCTACTAAAACTTAGTTTCGACCTATTACAATTTTAAG
TCCCCTATTTAAGTTGCTTGAATTAAGATTTCTCCCAAAACTATAACAAT
ATTTGTCCACTCGCTTAACTAAAGGTCAAGCAGGATTCATTCCTGGTTCT
TCTACTCAAATAAATATCATTAGACTCTTAAATACTTTAACTGGTTACAA
GAAATAGGATAAAATGGATTGCATCTTTATTGATTTTAGCAATGCCTTCA
ATAGCATAAATAGATAAAGATTATTTAATATTTTATCTTCTAAATCAATT
TTGGATGGCATTGAAGTAAAATTCCTTAATCACCTCTATACAAATCTACA
TTATATTTGCCCATAAATGAATACTACATTTTACTTCTAGAACGGTGTTC
CTTAAGGATCTCCACTGTCTCCTGCACTTTTTAATATATATCTTGAAGAT
TTCCTAGCTTCATTAAAACAAAATTGTAATTTTAACTATACTTCTTACGA
ATTTGCAGACGACATTGTAATTATTATTGCTCATAGAAATATTCAATCCT
TTTTATAAcAGTTGGTTTTAATTTCTGAAGAATATGAACTTAGATTAAAC
TAGAAAAAATGTGGAATCTTTTTCATCCAAAATCATAAGCGCTGTTAATA
TAACAATATATAAGGCTTCCCTATTGTGAAATCTTATAAATACCTCGGAA
TAAATATATTGAACAATGGAAAAATAAATCTGTAGCTTGATAAAGTAGAA
TAAACTCTAAAATTTTTAGGTGGAAAGTTGTTATGGGTTTCTTAAAAACT
TAACTGGAAACAGAAATATTAATTATTCTAAACTTTTCTCCTTCCACACA
TACTCTATATTTGTCCTTCAATCCCAACCTAGAAATACAGAAACATATTT
CAACGCTTATAAAAATTATATAAATCTAGCTTTAAGAAGGTTTGTGGATT
TCCTAAATGCTTACCTAACGAGTTTTTAGATCTGATATTACCCCCTCTAG
AACTTCTTATAGCAAAGCATACAAATAAGGTTATCAGTAGGATGAACAAC
GGAAACTTTGGTTAAACTATTTTTATCAATAATTATTTTAACTAGATAGA
AGAAATGAATTAAAATTCAATTTACAAATTTCTCCCCAATAAcTTTAATT
AGCTGTTCTACCTATACCCAAAAATCTGTAGGACCCACTAATGTAATCTT
TCATACCGTCATATAATAAATTTCCATTCCAATTTCCATATTTCAGAGTT
TTTAATAAACTTAAGAGGCATCTCCAATAATAACTAGTAAATACAATAAC
CAAAAAACTAATGTAATAGATTGGAAAAAATAATTGCAAAGCTTTTAACT
GACTGATTGAGTTATTTTTTATGTTAAATAGAATAATAATAATAATAATA
A
>RT23387 Group 3 non-LTR retrotransposon
AgTTAATTTgTGATTATGGATATATTTTCTCCTTAAcAAGCAATTAgCGC
TCTTGTAGAAATTCAcCAATAgTCAAAAACCATTCAGGATCCATTTTACA
ATAATCTCCTTaCAAATTTGACTCATTGGATGATTAGTATGTTGAATTAT
TTAGATGGAAATATTAATCAACTTTTACCTAAACTTTCTGCTCTAGAAGA
TAAATTCAATGTACAAATTGAAAACATAAACCAAATCATCACCtAATTGA
AAACATAGAAACCTcCCATTTTATCTAAAAATAAAAGCAATATAATATCA
ATTCTTGAAGAATCTTTTGGATTTTAGAACTGTACTTCAATTATATAATA
GTAAGCTCTAAATAATAATGATACTTTATGCATTGAAATTCTTAATAATC
AATAGTTTTACCCAAAAATGATTTAATATATAACAAACCATTTTAATAAA
TATATCATAATTTATAATGCATAGAAAAAGAAATATTTTAAATATGGCCA
AAAGAATGATaCACCTTTGTTtATTTATCAAAAGAATTCCTAAACATTTA
ATGTGATGAAAAAAAAAAAAaCAAACATACATACATAGTAAACTCCAGCA
AATCCAATTCAGCCAATAGTAATAGATCGTTCTCCTgAaCCAACTATATT
CAATAGAAATCcTATCTAATAgGATctAGTGTTAAAATCAATTGAAAAAT
AAGTAAcTGATAGTATCCAATCATCTATTAAAAAATAAATTGATTCATcG
CTcAAAAgTGCTATTcCCTTAATTCAAAACTCTATCAAAAAGCAACAATT
TTAAACACCACATTAAAATCATTTATAATAATAACATAATTCATTTTCGG
AAGAAGAATAAGAGGAAGACTAAGAAGAACAATTATTTGTTTGTGGTGGA
AAACTCCAACATTGTAAGGATGCTTTTgGTGAAATTGAATATTATAAAAA
ACATATGAAGAAATACCATAAAAATCAAGTGCCTAAAGATAGTTCCCATA
CCCTTAATGGTTAACTAATTGTATGAGTGTAGCCATAATAAGGCTCCACC
AGGTCTAAGAGTTAGACACTCTCTTAAGTTCCTGGCATTATAAATAATTA
GTGTCTCGATTTTAACATAAAACCCTCAATAAAATTAGTCTCTTGGAATG
TTTCCTCTTTAAAAACTGACACCTTAAAATAAGTTAAgTTAAATGGACCt
CATTTTTTCTGTCTAcAAGAAACTCGCAATAAAACAATTTCATCTTCTCC
AAGCTATTAGATCTATACTCATCATCATTCAACTCAAAATAAATCcGGTG
GTATAATTACTGGTGTTCACAATAGTTTTACATCTAAAAATATTAGTTAT
CTCCTTTAAATCCCATAGTAAATTTAATTTGATTACTTAATAATTAACAT
TAGAAATGAATACTTTGATATTTTTCTATTCAATTTCTACTTTAATAAAA
AATCTTCATTTAAAAAATTGCAATCTACTATTAGTAATTGGTTAAAATAA
TTTATTTTATAAATTAAACCCAACTAATTAATTATTATATGTGGTGAtTT
TAATACAAAtAAATCTCCCTTTGAtTACTTGGCTTCAaTTATACCTTCAA
ACATAgATACTTTTTAAAGGCtAAAATAAAATAAATTAATTAAAAGTAGA
ACTGATCATGTTTTAGTATAtCCACTAATAGACCATAATTTTAACTGTTC
TTTCAAtaAAtTATCAGACCATTCACTTATAACTaTTGAACTTGACgCAA
AACCAAaAGTTAATAAATAATATTACTTTTTTAAgTTCAATAAAAAGAGA
GCCCAAAATTTAAACAACTTaGCATCaAGTAAATTCTCTGATTTTaCTTG
TTTTTATAAATTTATTCAAAAGAACATAAGGAAATCcAAGGTTATTTAAA
AAATCAAAAAAAATATTATACCATAgCTTAcAAATcAATAGGcAgAAAAC
AgTATAGACTTATTTTAATATTTaGCTAACATATTCTCAAATgATAAAAT
AAAATTCTTTAAAACCTTAAAAAGAATAACcATCATGAACCCCCTAAAAA
AAGATGGTAGCATTTTTTCATATTATATTGATGATTTTGGAGAATTACAA
TTTGGAGATGCGGCtATTAAGAAcTGTCTTGAtTAACTTAGTATTATTTC
AAATGGCgAAaAATTTTGCCCACTAAAACTTCCTACACTtCCTCCaTTAA
GTGTTTTAGAATTAATTGAACTTTAGAtTCGTATGTCACgTAATAAGGCT
ATAAaCTATGATGGtATTTCTGACAATTTTATCAGGAGCTGCAAAAATtt
CAATATCCTTAAaGATTTATGGAAATAATCTACAATCGATACCAATTATG
CTTGTTGCAGAGCTAGACTAGTTCCtTTAAATAAAGTTTTTCCTAATATA
CCTAATAAAAACTAATTTCGACCAATAACAATTCTTAGTCCTCTATTTAA
ACTTCTAGAATTAAGATTTTTACCTAAATTATAATATTATCTATCCTTTC
GcTTATCCAAGGGTTAAGCTGGgTTtATTCCTAATTCATCTACTTAAATT
AATATaACCCGATTATTAAATATTTTAGTAAaCTTAAAAAAATAGGATAA
GATGAACTGTGTATTTATTGATTTTAGCAATGCTTTCAATAGTATAAATA
GACATAAGTTATTTTCTATTCTTAAATCAAAAGCAATATTGAACAAAATT
GAAATTgAATTTCTTTCTAACCTATACACAAACCTTCATTATATTTGTCC
TCAAACTAATACTAGATAcTACTTTGGAAATGGAGTACCTCAAGGTTCCC
CCTTATCACCAGGACTTTTTAATATATACCTAGAAGATTTCTTAAATACC
CTAAAATAAAATTGCCCATTTTAATACAATTCTcTTGAGTTCGCAGATGA
TATTGTAATtGTCATCGAACATAAATACACACTATCATTTCTACAATTAC
TAGCTTAAATTTCTGAACAATATGAGCTAAGAATAAATAAAAATAAATGT
GGcATATTTTTCATTCAAAATCATAAATATTGTAAATAaGACAACCTAAA
CGGATTCCCAATTGTTAAAAACTATAAATATCTTGGAGTAAATATCACTA
ATTAAGGAAAAaTAAACTTACAtCTTGATAAAATTTAATAAACTTTAAAA
TTTTTAATTGGAAAAATTTTATGGATTTCTAAATAATTGAATTGGAAATA
AAAgTATCAGTTATTTCAAACGTTCTTGCTGCCTCATATTATCTATATAA
GTCCCTCGATTTCTACTCAAAAGTATAAAAATGTGTTCTAACGCTTGACT
AAATTATATAAATCTAGTTTTAAGAAAGTTTGTAATTTCCCTTAAAGCCT
ACCTAATGAAATCTTAGATTTATTATTACCTCCCTTAGAATAACTTgTAG
CTAAGCATACTAAAATAACTAATGGTAAACTAATTAATGGAAACTTTGGA
TAAACTTCTTTCATAAATAATTATTTTATTTAGCTAGAATTTACTAATTA
TATTCAAATCTATAAAGCACTACCTAATAACTTTAATTATTTATTTAAAT
TTTACCAATAGAAGTGTGAGATCCATCAATGTAATCTTTCATATCGGCAC
ATTATTAAcTATCATACTAGCTTCCATACCTCAGAGTTTTTgATGaACCT
TAAATATTTAAATCACTCTAAGTTTTAAAGAAAATATAGTAAAAGACTTA
AAAACATTATTAAATTATTCATGACTGATTGATTGAGTTTATATTTATGT
TAAATAGCAATAATAATAATAATAA
>RT46222 Group 3 non-LTR retrotransposon
TTAAAAAAATTTATTTTGTGACAATGAATGCTTTTGAACCATTGGCTGCT
ATAAAAGTTCTAACAGAATTGCATCATCAATCCAAAAGTATTCCTGACCA
AAATATTTCGACTATTCTTGTCAATGTCACTCATTTTATAGTTTAATTGA
TAAACTATTATAATGAGTAATTCAATTTACTTCCTTTAAGCTTAAATCAA
TTGAATGAAAAGTTCGATTCTTCTTTTAAATTATTACGACTAGACATTGG
CAATTAAGTAGAGCTATTAAATGAATAAATTTCAAAATCACAAAAGTTTC
ATTCATTTCAACCATAATTCTAAACCAACTTATTTGATTTGCTTACCTCA
TCATTTCACCTTAATAATTGTAAAGAGCTTCTTTAAAATAAATTACAAGA
ACATAAGGATGATCTATGTCAATAAATCCTCAATAGAAATTAGTTTTATC
CCAAAATGTTAGACTATTTATCCTAGATATTCCACAAAAAAATAATTGTC
TATGTAGCAAAAAAGAAGCGTTACTTTGTCTATGGAAAATATGAAGAATT
AATTTTCCTTTATCAGAAGAATCCTTAATTATTTAATGTTATGTAAAAGA
AATAAAATAGAAATAACTCTGATAcAATTTTTAATAACAATTAACTAAAG
TAACAAAGCTCACAAAGAAAATAGCCGTAATAAAGTTCCTAAAATTGGTC
TTAATAAATAGAAAAGTCACTTTAAAAATCCATTTCTAAAGTCATAGCTA
ATTAAATATAATCTGTCCAAAAGTAAGTAGCTTTCTAAACACCTAAGTCT
AAATCTTTTAAAAAATAAAAATTAACTTCCTCAGATTCCTCACCTAGAAA
TTCGGACTTTGAGGAAAACATAAGATATTCATATATTTGTGGAGGTAAAT
TTGAATCCTGTAAGAAAGGTTTTTCTAACCTTGATGGATTTTAAAAGCAT
ATCAAAACTATCCATAGAAGTAAAACACCTAAAAATAGCTCTCATGATAT
TGCTGGCAATATATTATAATGAGTTCCACCCTAGCCAGGTGACACTCTTT
TAAAGGAACTGACACATTCCTTTAAATAGAGCATTATAAACGAGAAGTGT
CATAATACTAACACATTTACTATCAAATTAAATTCCTGGAATATTTGTTC
ATTCAAACCTCTAACACTTCATGAAACTAAGAAAAATGGTCCTCATTTTT
TTTGCCTTCAGGAAGTGAGAAACAAAAAATTGAGCTCTTCACCAAGTTAC
ACTATTTATCAAAATTAAGTCAAGTCTGGTACTCGTTCCGGAGGAATTGT
TACTGGCATACACAATAGTTTTACCTCTGTTAATTGCAGTGATATTCTAA
AACTTTCAAGTGATACGTTTGATTTTTTGATTGTTAATGCTCGTAATGAA
TTTTTCGACATTTTCATCTTTAATTTTTACTTTAATCATAAAAGAATATT
CATGAATATAAAAGATAAATTAACTATTTGGCTAATCAAATTTATAGAGA
CTATGAAAGGCAACTAAATTATTTTCATTTGCGGAGACTTTAACTACCCT
TCTAACCCTTTTTAATTTATGACTCCCTTGCTCCCCCTTCAATTCAAGAC
CTTTAAGAGGAAATGTCTCTACAAAACAGTAACTAGCCGAACTGATCATG
TTCTATCCTTTCCTGCTATTtgaAGTAACTATTCCCTTAATTTTAATGAT
TTGTCAGATCATAGTTTAATAACAACCTCCTTTTAATTAAATGCTAAGGA
AAATAAAAAATACTATTTTACAAAATTTAACAAAATGAATGCTTTAAAGC
TTAACTAATATGCTAGTTAAAAATTCCATGATTTTACCTGCTTCTATAAC
TACATTAAATACAACTTAAAAAATTACAAAGTCATCTAAAAAGTTAAAAA
AACAGTAATCCCATAACTAAATTACCAACTATAAGAACCATCACTTCTGT
TGAAAGATTTGGCTTCTCAATACTAAAATGACTTGTAATCTTTCTATAAA
AAAATAAAAAAAATTACAATCCTGAATCCCAATTAAAGGGAAGGTGGAAT
TTTCTCATACTACAAAGATGAGAATGGAAATCTTCATTTTGGATAGGAAG
CAATCTCTAACTGTTTAAATGTTCTTGGTTAAATTTCGCATAGAAAACAA
TTTACTCCTCTCTAACTGCCAACCTTAGTTCCGCTTAACATTATAGATAT
TTAAGAAATTTAATAAAACATGTCAAGTAATAAAGCAATTGGATATGATG
GGATCTCAGATATTTTTCTAAAAACCACCAAAAACTACAACTTATTATGT
GATCTCTGGTAAAACTCTACACTAGAATCCAATCCCTCTTGCTGTTAAGC
AAGAATAATCCCTTTAAATAAAGCTTTTCCCTAAATTCCTTCTAGTACTT
AGTTTAGACCAATTAGTGTATTAAGCTCTTTATTCAAATTTTTAGAATTA
CGATTTCTCCCATAATTGTAGAATTACATGGAAATAAAATTATGCAATTA
ATAAACAGGGTTTGTTCCTAAGTCTTCTACTTAAATTCACATAACTAATA
TTCTTAATTTAATCAATTCCTTTCGAAAAGCTGATAGAATGAACTGTATC
TTTATAGATTTTTCTAACGCTTTCAATAGTGTCAACCGCACCTTACTATT
CTAGATTCTAATTGATAAGTAGATTTTATTCCTCTAAGATATTCTATTTC
TAAAAAATTTATATACAAATGTATACTATGATGATCCTGCTACTAATTAA
GCTTACTACTTTGATAATGGAGTGCCTTAAGGCTCTCCTCTTTCCCCTGC
TCTATTTAACATTTATCTGGAAGACCTTCTGGATAAAGTACTCAATGAAA
GTAAACTAAATTATCATAGTTTTTAATTTGCCGATGATATTGCCACAATT
ATTCATCATAAAGATACTTCGAAATACTTATAGGTTCTTGAAAAATTTTC
TGCATAATATAATCTTAGAATAAACAAAAGAAAATGTGGAATATTCTTGC
TACATAATCATTCTTAACTTAGTGAAATAATGAATTATCCTGTAGTATAA
GAATACAAATACCTAGGCTTATTGATTAATTTCAAAGGAAAAATTAAATA
GCACATTCATAATTTAAAAATTTCTTTAAATTAAATCATTATGAAGATTA
AATGGATATCTAAATATTTTTCTTGGAAATAAAAGTTTCTTCTTTGGCAA
ACTTATATTGTTCCCCATATACTATATTCTTTAAGTGCAATTCCTTCCTA
AAAGTATTAAAATATCTTCAAAGAACTAGATAAGATCTATAAGGGCAGTT
TCAAAATGGTAGTAGGCTTCCCAAAATGTCTTCCAAATGAAATTACCTAC
TTATTAATTCCCCAGCTTTAGACTTTAATCATAAAAGCATATTAGTAAAC
TATTAACAAGATGTAATTAAGACAAATAAATTAAATTCCAACTTATAATA
TGAATTTGATAGAAAATTAAAATTAAGTTTTTAGATAAATCAATATTGAT
CGTCTTCCCAATAATTTCACAACTCTATTCAAACTATATCCCCAAATCTG
TACCGAGCACAAGTGTAACTTATCCTTTCAACATGTTATGAATTACCATT
CAAAAATATCATGGTCTGAAATACTAATTCATCTAAGAAACAAGGATGTG
AAGAAATAATAAATAAAAAAGAGGCTAGATAAATTAATTTCTAAAATTGA
ACATTTATGATTTGATAGTATTCGTGTGTTAATATTAATAATAATAATAA
TAA
>RT46728 Group 3 non-LTR retrotransposon
AATTTTATTTTAATTTGTGATAATGAGCAACTTTGATCCATTGGCATCTA
TTAATGCATTGGCAGAACTTCATCATTAAACAAAAACCATTCTTGATAGC
AATCTATCTTCATTACTTACTAATATCACTCATTATGTGGTTTAATTATT
TAACTATTTCAATGAGTAGATAATTAAAATTCCTCTAAACTTAGTTTAGT
TAAATGATCAATTTTAATTATCTTTTAGCTAATTAAGAGCAGATATTTGC
TAATAAGTTGATTTAATAAATACATAAATTTCTAAGTAAAAAAAAAtTCC
AAtataggTAAACTAACTTCAAACAAATTTATTTGAGATATTATCATCCA
CTTGCAAACTTGATGATTGTAAAGAATTACTAAGTAATAAACTAATGGAT
TAAAATGATGAATTATGTTTACAAATACTACATTAAAATTAGTTTTATCC
AAAAATGTTAAGCTATATATCTTAACTATATAACAAAAAAATTGTTGTTT
ATGTGGCAAAAAAGAAACGATACTTTGTTTATGGTCAATAAAAAGAAGTT
ATATTTCTTTATCAAAAAAATTCTTAAATTTTCAACATTATGTAAAACAA
AAAAAACTAGAATGTTAAACCTGAAACTATTTTCAATTAAAACCACCAAA
AATAAcAACAAtAATAATATTCTTAAGAAAAAGCCTCACAACTTTAGAAT
TCTTTAAGCTTAAATAAATTGaTTGAATCATCAATAAAATAATCTATCTA
AAAGGTCCTTtCCAATCAGAACTTATCTGAACAAAGATAaGTGACATTTT
AAACACCAAATCCTAAATCCTAgAGTAAACATAAATAATAAAGAACACCT
TCTGAATCCTCCAATTCAAATTCTGATATTGATGAATATTATGGATAATC
ATTTCTATGTGGTGGTAAACTGTAATAATGCAAAAAAaGTTTTTCGAATC
TTAACGATTTCTAAAAGCATATAAAATCATTTCATAAAGGGAAAACACCT
AAAAATAGCTCACATGATAAAGATGGCAATCTAATATAATGAGTTACACC
CTAGCCAGGTGACACTCTATCAAAGGAACTGACACATTCTTTTGATCTGA
GCAATATAAACGAgTAGTGTCATAATACTAACACACTTAATATCAAAATT
AATTCATGGAACATAAGCTCTTTTAAAACTTTAACTCTCTAATAAATAAA
GAAAAATGGTCCCCATTTTTTTTGCCTTCAGGAAATTAGAAATAAATAaA
TATGCTCATCCCCTAGTTATACAATTTATCTAAATTAAATTTAGTCTGGT
TCTCACTCTGGTGGTATTGCCATAGGAGTACATAATAGCTTTACTTCAGT
AAATTGTAGTGAAATTCTGAAAATATAATAAGTTAATTTCGACTTTTTGA
TTATCAATGCTCGTAATGAATATCTGGATATTTTTTTATTTAACTTTTAT
TTTAATCACAAAAAGTTATTTAAAGATAAAAAAAACGAACTATGTATTTG
GTTAACAAACTTCTCTACACATATGaAAGGAAACTAAATAATgTTAATTT
GTGGAGACTTTAATTATCCTTCTAATCCATTTGAATTTATGACTTCTTTA
CTTCCTTTAAAATTAAAAACTTTCTAGAGAAAATAAGGTCAGAAGAATAT
ATCTAGTAGAACTGATCAaATATTATCTTTCCCTGCTGTTGATAGTCTCA
TTAATAGTGAATTTAATGACCTATCTGATCACTGTTTAATTTAAGCCACT
CTGAAAATCTAAGCAAAAGAAAGGAAGAAATACTTTTTTAATAAATTTAA
TAAGAAAAATGCATTGACACTTAATTTAGTTGCTAGCtAGAGATTTAAAG
ATTTCACTTGCTTCTATAATTATATTAAATACAATATCAAAAACTTTAAA
GTCATTCAAAAAATCAAAAAAACAATAATTCCACAACTTAATTTCTAATT
TTCAGAACCTTCTATTTTATTACAGAATCTAGCACAATAgTACTAAAATG
ACCTCTAtAACTTTTACAAGAAtATAAAAAATATCGCCATTATTAACCCA
AAATAACGGGAAGGTGGTATTTTTGCTTATTATAAAGATGAGAACAACAT
TCTCCACTTTGGAGATGAAGCTATACAAAACTGTTTAAATATACTTGGTT
AAATTTCCAAAAGAAAGTAATACAATCCACTGCCTTTACCTTCTCTTACA
CCTTTAAGTATCCTAGAAATTCAAGAATTATAATAATATATTTCTACTAA
TAAGGCAATTGGTTTTGATGGAATATCTGATACTTTCTTAAGAAATACAA
ATAACTATAATTTATTATGTGATTTATGGAAAAACTCTACTTTAGAATCT
AATCCTTAATGTTGTTAAGCTAGATTAGTTCCTCCTAACAAAGCTTTTCC
TCAAATACCATCAAATTCTTAATTTAAACCTATTAAAATACTAAGTTCTC
TCTTCAAATTCTTGGAACTAAGATTTCTTCCTTAATTATAAAAATATATA
GAAACAAGATTAAACAATTAGTAAACTGGATTTGTATCTGGTTCTTCCAC
CTAAAtAAACATTACTAATATCCTTAATTTAATTAATTCATTCAAAAAGT
AAGAaAAAATgAATTGTATATTTATCGATTTCTCCAATGCTTTCAgTTGT
GTTAATCGcTCATTACtCTTtCAAAtTTTATCTAAAAAGAAAATTCTaAA
tAACTAAGATATTGACTTTctTcATAATTTATATTCCAATTTATTTTAcA
AAGATCCTGTCTcAAACTAATCATATTATTTTGATTATgGAgTTCCTTAG
GGATCACCaCTATCCCCTGCATTATTCAATATATaTTTAGAGGATATaTT
AGATAAAGTTTCTCAAGTTAGTTAAaTATAATaCTATtGCTTTTAATTTG
CtGAcGACATAtCATCAATTATTCATAACAAATACACTCCAACATATTTA
TAAATACTTGAAGAgTATTCGATGGAATATAATtTAAcCATAAAaAAAAA
AAAAAGTGGTATCTTTTTATTAcACAATCATTCTaAgCTTATAcAAATAA
TGTCATATCCTATAGtAAAGGAATATaAATATTTAGGGCTACTAATCAGT
AATGATGGAAAATaAAAGAcACATATTCTaAAtcTTAAATAAAAACTTAA
TTATATCACTTAAAAGCTAAAATGgATTTCATAAAAATTTACTTGGAAAT
AAAAATTAAGACTATGGTAAACTTACATCgCTCCTCATATTTTATATTCA
TTAAGTGCGATTCCTACTTAAAAATTTAGTAACATTTTCAAAGCCTTAAA
TACGATTTATAAGGGCAGTTTtAAATCAATAACTGGATTTCCAAAAAATC
TACCTGATGAAATCATCAAATTATTGATACCTTAGCTTCAACATTAAGTT
TCTTATATTTCTACATCTACTGCTAATAAAATGcGTAAAAGGcAAATTGT
ATAAATAAAACCAATTAATAaCAACTATTTTGAGCTTTTTAACTTCGACT
AAGGATATTATAATAAAATTAAAAACTTCATTGATTTATTACCAAATAAT
TTTAATTAGTTATTTAGGTTGACTCATAAAATTTGTAATTAAcATAATTG
TATTTTATCTTTCAAACATATTATGTAtTATCATTCTAAACTATCTTGGT
CTGAAATATTAGTTCGTTTTAACGAAAAAAATTTTAACAACAAAAAGTAA
ATTAAAAAGAAATTAGAGATGATAATAAtTGATACAGAGAGTTTATGATT
TTGAAATTCTATTTATGTGTGTTAATATTAATAATAATAA
>RT42365 Group 3 non-LTR retrotransposon
TTAATTAACTTTTATTTGTGACAATGAATAATTTTGATCCATTGGAATCT
ATTAAAGCtTTGACAGAACTTCATCATTAATCAAAATCTGTTTCTGATCC
CAATATTTCaTCATTACTTGCTAACATCACTCATTATGTAGTTTAATTAT
TTAACTATTATaCTGAGTAGTTGATTAAAATTCCTTTGAACTTAGCTTAG
TTAAATGATCAATTCTAATCATCCTTTAACTAATTCCGAGGTGATATTTG
TAAACAAGTTGAACTAATAAATGAACAAATTTCTAATTAAAAAATAAtTA
TCAATATTAGGCTAACTAATTTAAAAAAATTATcTTAGATATTATcAtCA
TCTTGTtTCCTTGCTAATTGTAAAGAATTACTAAGTAAAAAATTAGCAGA
TTTGAAAGATGATcTATGTCTATAAATCCTAAACcAAAATTAGTTTTATC
CAAAAATGTTAAACTATATCTCTTAATTATACAATATAAAAATTGTTGTT
TATGTAGCAAAAAAgAAaCGATACTTTGTATATGGATAATCTAAGGAAGC
TATATTCCTTTATTaAAAAAATCCTTAAATATTCAATATTATGCAAAGAA
AAAATTAGAATATTAAACCTTCGACTATTTTTTCTTAAAGTTATCAAAAA
TAAcAGCaAAAAcAACAATATCAACATTCTTAAGTAAGAGCCTCACCACT
TTAGAGTTTTTAAAGCCTAAATAAATAtCTTGAATAATCAATATAAAAAT
CCATCAAAAAGGTTCTTACcAATTAGACCTTATCTGAATAAAAATAGGTG
ACATTTTAAACATCAAAAcCTAAATCTTAGATTAAACATTAAGAATAAAG
ATCACCTTCTGAATCCTCTAATTCAAATTCTGACTTAGAgGAAATTAATT
ATTAATCATACATATgTGgTGGTAAATTgTAATATTGCAAATAAGGCTTT
TCAAATCTTGACgATTTTTAAAAACATATAAAAGTAATTCATaAAGGAAA
AACACCTAAAAACAGCTCACATGATAAAGATGGCTATCTAAAATAATGAG
TTACACCCTAGCCAGGTGACACTCTATCAAAGGAACTGACACATTCTTTT
GATtAGAGCAATATAAACAAgtAGTGTCATAATACTAACACACTTAATAT
CAAAATTAATTCATGGAACATaAGCTCATATAAAACTTTAACTCTTTAAT
AAATCAAGAAAAATgGTCCTCACTTTTTCTGCCTTTAAGAAATTAGGAAT
AAATAAATATGtTCATCTCCAAGTTATACAATTTACCAAAATTAAATTAA
GTCTGGTTCTCACTCAGGTGGAATTGCTATAGGAATTCATAATAGCTTTA
CATCAGTTAATTGCAGTGAAATGCTAAAAATaTAAGAtGTTACCTTTGAC
TTTTTGATTATCAATGCTCGtAACGAATATCTTGATATTTTCTTATTTAA
TTTCTATTTTAAcCATAAAAAAAAtTTTcAAAGAAAAAAAAAtGAACTAT
GCAGATGGTTAACACACTTTACTATGGATATGAAAGGAAACTAAATgATT
CTAATTTGCGGAGATTTTAACTGTCCTTCCAATCCATTTGAATTTATGAC
TCCTTTACTTCCCTTAAAATTAAAAACTTTTCAGAGAAAATAAGGTTAGA
AGACcATATCCAGCAGAACTGATCATATaTTATCATTTCCTGCAGTTAaA
GGTCGTATTAACTATGAATTTAATGgTTTATCCGATCAtTGTCTTATATA
AGCCACTCTAAAGATTTAAACAAAAGAAAGAAAGAAATACTTCTTTAATA
AATTTAATAAGAAAAATGCATTGAcACTTAATATTGTTGCTAGCTAGAAA
TTTAAAGATTTTACTTGCTTCTACAATTATATTAAATACAATATCAAAAA
CTTCAAAGTCTTCCAAAAAATCAAAAAATCAATtATTCCACAGCTTAATT
TTTAATTATCAGAACCTTCTCTTACATTACAGAATTTAGCGTAGTAATAC
TAAAAcGAtTTATAAAGCTTTTACAAAAAAATAAAAAAAATAACCATTTT
GAATCCAAAATAACGAGAAGGTGGcATTTTTGCTTACTATAAAGATGAGA
ACAACATTCTTCATTTTGGAGATGAGGCTATTCAAAACTGTTTAAATATA
CTTGGTCAAATTTCTAAAAGAAAATAATACAATCCATaGTCTTTACCTTC
CCTTGCACCTCTAAATATCCAAAATATTCAAGAATTATAATaATACATTT
CTAGTAATAAGGCAATTGGCTATGATGGAATATCTGATACTTTCCTAAAA
AATACTAaTAACTATAATTTATTAtaTGATTTATGGTAAAACTCAACTCT
GGAATCTAATCCTAAATGTTGTTAAGCTAGATTAATCCCTCTTAATAAAG
TcTTCCCACAAATTCCGACTAATTCTTAATTTAGGCCAATTACtGTATTA
AGCTCTCTTTTCAAATTCTTGGAATTAAGATTTCTTCCTAAATTAcAAgA
ATATATGGAAACAAGATTAAATAAATAATAAACTGGATTTGTACCTGGTT
CTTCTACCTAAATAAACATTACTAATATTCTTAATTTAATTAATTCATTC
AAAAAGTAAGACAAAATGAAcTGTATtTTTATCgATTTTTCAAATGCTTT
CAACTGTGTTAATCGCTCATTACTATACCATATTTTAAAGAAAAAGTAAA
TTCTAAGTACCTAAGATATTGACtTTCTTCGCAATTTATATTCcAATCTG
TTTTATAAAGATCCTGTTTCAAATTAAGCATACTATTTTGATTATGGAGT
TCCTcAAGGATCACCTTTATCCCCTGCCTTATTCAATATTTATTTAGAGG
ATTTATTAGATAGAGTTTCTCAAGTTAGtTAACTATAATATTATAGCTTT
TAATTTGCTGATGACATAGCATCAATTATTCATCATAAACACACTCTTAA
ATATTTATAGATACTGGAGAAATATTCTATGTAaTATAATTTATCCATAA
ACAAAAAAAAAAGTGGCATATTTTTATTACACAATCATTCTAAACTGGTT
GAAGTAAAGTTATATCCaGTAGTCAAAGAATATAAaTATTTAGGACTACT
AATCAGTAATAATGGAAAATTAATGAAGCATATTCACAATCTTAAATAAT
CAcTTAATTAGATGACCTAAAAGTTaAAATGGATTTCATAAAAATTTACT
TGGAAATAAAAATTgAAACTATGGTAAACCTATATCACaCCCCATATTTT
ATATTCATTAAGTGCGATTCCTACTTAAAAATATAGTAATATTTTTAAAG
CCTTAAATGGAATATATAAGGGCAGTTTTAAAGCACTAACTGGGTTTCCA
AGAAATCTACCTGACGAAATCATCAAtCTATTGATACCTAAGCTTTAACA
CTTAATTACTTAAATTTCTACAACTACTGCTAATAAAATGCGTATGAGGT
AAATTATCTAAATATAACCAATCAATAACAACTATTTTGAGCATTTAAAC
TTTGATTAAGGACATTTTAAAAAAATGAAAGgCTTCATTGATATACTGCC
AAATAATTTTAATAAACTATTTCAGATGACtCACAAAATTTGTAAATAAC
ATAATTGTATTTTGTCATTTAAACATATTATGTTATGCCATTCAAAAtTA
TCTTGGTCTGAAATATTAtaaCGTTTTAAtGATGATTATTATAATAAAAA
ATAAATTAAGAAGAGAATAGAAGAGTTAATAAATAATATAGAGAGTTTAT
GAATTTGATATTTGATTAATATGTGTTAATATTAATAATAATAATAA
>RT4057 Group 3 non-LTR retrotransposon
ttaataTTTAATTAATTGTGATCAATGAGTGAATAACTAATCCAAACTCA
GTCAGAATGTTAAATAAcTAATCCTTAAtCCTAGAtTAATACTCCAcAAC
CcATTCAACCTACAtCACCTaTAGATATTagCTCaAGaATGGTGAAATGT
GTATAATTAATATCTACCATAaAAGAACCtTTTTgGgCAgAATTAATGTA
AAATATATTAGAACTCAtcAATTCaCTTATCAATGACATAAAgGAATaGT
TcAAtATCTATTCTTAgTAACAGAACTAAATCATTgAAGAAGTTGTTAAT
AATAAGAAAAACACATAATCCAAATAAAAtcAgCCAtTATTTAAATCAAA
CCTAATAACaTTATTAGAAGAATCtTTCgGACTTAATAAcTGTTaAAAtC
AtATTTTAGAAAAAGCcgAAAgTaATAATGATCAAAAATGTATATAAATT
ATATCCGATGGCTACTTCTAcCCcAAAATGCTTTAATATGCAGGTGAACA
TTATAAAGTTTAATTTATCGTTTTCaATGCtCGCAAGAAGAAATATTATA
GATACGGTCCTTAATCCcAcACAaAATAAcACTTTATcTTTCAAAAAAAT
ACCTAAATATTTAATATTTTACgCAAGAAAAATAAcACAAAAAATCCTTg
gCAAGAATTGAATTCTGGTAAAAAATAACCCTAAACAATATTTTCCTCAG
GATACAATAATAGAGATTCAAGCAACAATAAAGAAATTTGCTCTGAAATT
AAAGCTATTCAATCATCAATGAAAAAATAACTTgAAAgaTAATTTAcCGA
CATACAAgAaAATATACAaAACTAAATTGAACAATCAATTAAAAAACAAG
TTCAATTCTAAACACCTAAAACATCATCTTCATTAAGAAACCGCATCgAT
TCTGAATCTGAATTTTCTAATGATGATGAACCAAGgTTTATtTGTgGAGG
AAAACATTAAGAATGCAAACACATaTACTATGATCTAGgAAAcTACAAAa
tACATATtAAAAAAACTCATAATAATAAATTACCAAAAGGAAGCTCACAC
gATTTAAATGGTTAgTATCAATAATGAGTTACACCCTAACCAGGTGACAC
TCTGAATAAGGTACAGACACTGCCTTAAACTCAgAGCAATAAATATAAAg
AAGTGTCTTTATTGTAACACTATGTtATAAaACTAAACTCATGGAATATC
AGCtCgCTTAAACATcTAACCTTATAAACAATAAAATCAAACgGcCCACA
TTTTTTTTGCATCTAAGAAATCAGAAAtAAATCAATcAATTCTTCgCCAA
GTTAcACTATTTATAGCTATTAAAACAAtTAAAATTCACACTCTGGAGGA
ATAGCtACTGGGATACATAAAaGcTTCTCTTCAATTAACTGCAGCTAAAT
ATTATAATTAAgcAATTAATCcTTCGATCATCTAATAATAAAcGCtTAGA
AtGAATATCTTAATATATTCATATTTAAcTTCTACTTTAATCATAAGAAT
gTATTTCTTAAaAAAAAAGAAGAATTAAATAAATGGTTCACTTAATTTAT
CaCTTCCATAAAGAATAATTAATTTGTGATTGTATGTGGcGaTTTTAATT
TTCTTCAcCCTCcCTTAGATTAACTcTTcGCGATAATCCCATCTTAACAT
AAAACcTTTATGAGAAAAAAAAtTTCCAAACTAATTTCAAGCAGAACTgA
TCATATACTTTGCTTTCCAAAAATAcAAAGTAAATATaATCTTGAATTCA
ATCAATTATCCGATCATAGTCTAATTAAAACTAGATTAAcAATACCATCC
CTAgAAAAAAAAAAATTTTTCATAACCAAATTTAATAAATAAAACgCAtA
TAATCTAAATTGTATTGCTGCAAATAAATTTTAAGACTTTACTTGTTTCT
AcAAtTACATCTCAAATAACCTCAGCAAATTTAGAGTAATcTAAAAAATT
AAAAAAACTATTATCCCtAAAtTAGATTTCCcAATCACAAATTAATAAAc
ATTATTAGACAATCTTCATTCAATAtACAAGAAAAATACGAAAGACTTCT
ATAATAAAATTAATTAACTCTCAATAATAAACCCAAAAAAAAGAGATGGT
GGAATTTTCTCATATTTTCTAGATtATAAgGGCAACTTAcATTTTGGTGA
cCAAACCATCAcTAgCTGcCTAGACATACTAGGAAAAATATCAAACTAAA
AACcCTTTACACCAAgGAAACTTCCTTCACTcCGACCTTTAAATATTATT
GAAtGTTAAgAACTATAATCgAAGATGTCATATAATAAATCAATTAGcTA
CaACGGAATCTCTgATAAATTTTTGAGAACAAcAAAGAAcATaTACCTAA
TTAcTGATTTATGGAAACAATCTAcAATCGAAACCAAcCcTAAAtgtTGT
cAaGCCAGATTAATTCCCTTGAACAAAGTtTATCCCAAATTACCTTTAGC
AAATGAATTTcGACCTATAACCATACTAAGCCCACTATTTAAACTATTAG
AACTTAGATTTCTGCCAAAATTACAACAATATATGTTAAtAAAATTGAAT
AAGGAATAAATCGGATTTGTACCAGAtTAATCTaCaTAAATTCACATTAC
AAATCTACTCAATTTAATCAACTCATACTAAAGAAGAGATAAAATGAATT
GCATTTTTATAGATTTTTCTAACGCCTTCAATAGTATCAACAGACCCAAA
CTATTCTAAATATTAAAAAAAaAAATTCTTGATACTGAAGAAATcAgcTA
CcTATACAATTTATATACAAATCTCCACTATAAAAACCCAATATCATAAG
AACTTTATTACTTTCATTACGgAGTaCCTCAAGGTTCACCTTTATCTCCA
TCCCTTTTCAATATTTATCTTGAAGAGCTACTAATAACTATAAAACAATA
ATgTAAATTcCCTTATTAAAGCTATTAATAtGCAGATGATATCGTATTTA
TTATTAAAcATAAATTTGCAACAAAATTAtTACAAtTATTAGAACTAAcT
TCTTCTAACTTTgAcCTCAAAATTAACAAGAATAAGATTGGAATATTTCT
ATTAcATAATCACTCCTCAAATATTTAAAATTTGCTTTAATTCCCtATAG
TAAAGGAATATAAaTATTTAgGAATATtAATTTAATCcAATGGTAAACTG
ACTTAACATAaGATATAATTAAAACAAAAAGTAAATTATGTTAACAGTAG
ACTCATTTGGATCTCTAAAAAATGTAAtTGGAAATTTAGACTCATcCTCT
GGAAAAGTTTAgTTGcCCCTCACATCTACTATACCTTAAATGCTATCTCT
ACCCAAAAATACTAAAACTTATACAATCAATTAAATAAACTCtATAAATA
AAGTATGAAGAAactAACTGGATTTCCAAgAAATACCCCTAaTAATTTAT
TAGAAcTCCTTATCCCAAATTTATAATATTTtATTATGCAATAATCcAAA
TAAACACTCAGAAAAATGCAATCAAGATAAATCCCcCcAACTTTATCAAT
TCAAtTTAACAAATTTGTAATCAATTCTGACCAACTAGAACCATTTTAGA
AATTAATAcAATATCTACCAGATAATCTAAATAAACTATTTAACCAGGCT
CATTCATTCTGTAGAATTCATAATTGCCGTTTAtCTTCCAACCACATTTT
AACCcACCACTCCAAACTTTCCTTATCAGAAATAATTACCCTATACAAAA
GTAAATCATATAACAgAAAATAGCTCAAGAAAAGATTAGAAAAAGTTATA
AAATCAATAGATTAGATGTaGAAATGAAGCTGATtTAATgATTAATGATT
AGTTTATAATTATATGTGTTAAATCAATAATAATAATAA
>RT50095 Group 3 non-LTR retrotransposon
AAATTTAATTTGTGATGAGTAATCTAAATCTAGTGCAAACTTCGCTATTA
CAgTTTaTGAATCCGCCATAAGCTAGCATACCAGCTAATATACACCCTAT
GGTCGAAGAGTAAgTgATAATTATAAcAAAAATTAAAGAATAAGTATAAT
AATTAAtTGTGGAAGATGGAGCAAAAAATCTATTTATTAGTTTTATTGCa
GCTATTGAATAAACTTGGAAAGTACTGGAGTTAGTAGAAAGAAATAAATC
TACTGATATCCAGTAATTATAAGGGAAGGTTGGAGAGTTAGAATAATAAT
AAGTTAAATAGACAAAAGAAATTTAAGAATTATTTGAAAATTTAGGAATG
ATATTAAGGGAAAACTAAGATGAATAAGAGGAGGAAGaACAGGTTGTGGA
AGAATAACCAGCTTAATAATTAGCCAGAGAGGGTAGTAAGGAAGTTcTGG
CAGTTGTGGCCGAAATTGCCAAGATTGATCGTTAGAGATTGAAGGAcAAC
TTTGATGAGTTcTGTCATAAATATAGtGAGAGAATTTCTATTGAAGTACT
CGAAGGAGTGATTACAAACGAATATGTGGGTTGTTTAGCGACATGCTCTA
GATTATAAATTGTTGTTTACGACGCAAATGAAAAAAGATATTTAAATTTC
GGGTTAAACTATTAGGATAAAATcGTATATTTATAcAGAAATAATGGGCT
ATATAGTGAATTGAAAAAGAGAAATGAGCAAAGAAGAGCTAATAATAAcA
ATGGAAGAAATCTACCAAGAAGAAACAATTAAAATTATAATAGGTAGGAG
TTGgCTGGATAGAGAAGAAATCCAATAGGTAATTAAAGAATATATGGAGG
ATCCTAATATTTCAATAATAATATCTAAAACAGAAGgAGATATCCTAATG
GATAAAATGGAAGGGAATAAGGTGTTTTagTCAATAATAATATCTAAAAT
AGAAGGAGATATGATAATGGATAAAATGGATGGGAATAACATGGTTTTTT
CAATAATAATGTCTAAAGTAGAAGGAGATATAATAATGGATTTAATGGAT
GGGAATAAGGTGGTTATTATTAACCTAGAAAGTAAAGCTATAATAATTAG
TTTATGAATGAGAATTAAGAAAGGAGAGCAGGAGAAAATTATCCAAGAAT
ATATCCAATGAACTTAGGATTTAGCCAAAGAGCTGGCTGAAGATAGCAAG
GAAGCTATCAAAATTTAAGTGATAGAGGTGGTTAGGCGAGCCATACTCTG
TCGgACATAGAGAATTAACCAAAGGAAGCTTATCAGGAAAAGCAAAATCG
CCACATTAAAACAACACATATACTTAGATTAATTTGCTGGAACATATGTT
CAGTTAAAAAAGGAATGCAGGAATTGATAAAGGAGAACAATCCTCATATC
ATtTGTCTGTAAGAAATCAGATAAAAGGAAATGAAAAAcTCCCCTGCATA
TAATTATATCTATAAGCTAGGATAAAGTGCTCATTAAGGAGGTATTGCAA
TtGGCATTCATAAATGCATGGACTTTTTAGATATATCTTAATAATTTCAG
CTCCCGTCAAGTGAATAATATGAGTTTATGGCAATAAATTGTAGAAATGA
GATTCTAGATTTAATTGTCTTTAACTTCTATTTTAATAAAAAATAGATAT
TTATGAAAGTCAAAAACGAGCTGAAAATATGGTTTAGAGACTTTCTTTCA
AAGAAAAAGAtTTCTTAGAGGGTTATTATCTGTGGGGATTTTAATTGTAA
CAACGTTGAATTTGAGGGGTTtTTTAATATTATGGATCaGAAGGACAAAA
CCTTTAAAAGAATAATAAATGGTCGAACCATAACTTCATTATTAGATGCT
GTACTTATTGACGGAGGAAAATAAATGTATGAGAAAGAAATCGATTTTAG
TAATTTTTCAGATCATGGCAGAATTAAATGTTAATTAAAGTTAAAgGAGC
CTTAAAATATAAAAGAGCAgAAAATcGTATATCATAAGAAGAATGCTTTA
AATTTAAATAAAGAAGCcGCGATGAAATATAATGATTTTGCTAATTGGTA
TTAATATGTAAGATGCAATATGAGAAAGAAATAAGTTATAAAAAAGATAA
GAGTATCGTTACCTTAACAGTTGAAgGAgAAAAGAACTTTAGTAGAGTAG
CTGGAGGTAATAGCTTAgAATTTTATGAGTAGAAAATAAAAACTTACTTA
TTCGAAAATAAAGATGCTtACCTAgCTTAACCCTGATAAGAAAGAGGGAG
GAATTTTTAGATGCTTTAAAGATGAGTATGGATAAATtTAAAGTGGTTCA
ATAGTAGGAAAGACAGTTTTAGAATAACTAAGCCTTATTTCTTAGGAAGG
AGTCTTTAATCCAATAgATGTACCAAATCTATAATCTcTATCAAAGAATG
AAGTGATGGAAtTGCAGAAGAAAATGTCAAaTGGCAAGGCTCTAGGTTTT
GATGGAATTTCAGATGATTTTATTAGATTAACTAAGAATTATAGCATCTT
gTAGGATCTTTGGAATTAGCAAACGTTTAAAGAAAATCGGcTGATTGGCA
AGGCAAGGATAGTGCCTCTTAATAAAAATTAcCCCGAAATACCAAcTAAG
TAATAGTTCAGACCAATAACGATATTAAGCCCCTTATTGAAATTTATGGA
ATTGAGATTTATGGgTAAACTTCAGAaTTATTGTAAGGAGAATCTGAGAT
TTTATCAGGCTGGTTTTATcAAGGGGAGAGGAACCTAGGTGAATATAAGT
TAACTAATTGTTAACATTAAAGAGAAAAGCAGAGAATTGAAATGGAATGC
TATTTTTATTGACTATTCTAATGCCTATAATACCATCATCAGGGAAAAGC
TATACTAAATTCTAAAATAGAGACAAGTACTAGATGAAGCTGAAATTGAG
TTCATAAGAGGAATTCAaTCTTAAATATATTTTGAAGATCCAATAAACAA
AGAGAGGAAAGTcTGTTtTAAAAATGGTCTTGTATAAGGCTCTCCTCTaT
CTCCTaTGTTATTTAACATATATCTTGATGAATTACTATcAGAAGTTTAG
ACAGAAACTGGAATAGCCTTCtAGAGCTTAGCTTATGCTGATGATGTTGT
cTACTTTGTAGAACATAAATTGACCCAAAAGTTTGTAATTAAATTATGCG
AGTTGAGCTTGGCATGGGGATTGAAAGTtAATAAAGCCAAATCAGGAATA
TTTTTGTTTAAGAGCATAAAGGAAAAAGGGAATGCCATTGAAGGTATcCC
tATTGTTAGGGAGTACAAGTATTTGGGGGTGGCCTTAGACTAAAGAGGAT
CGACAAGGTTTTAAGTTAAAGCCCTCTAAAAGAGAATTTAGTATATAACA
TTTAAAtTAAAATGGCTTGTGAGTTAGATGTCTTTAAAGTAgAAGGTATG
TATGTGGAAAGTTTTCGTGCAACCTCATATTAGGTACAGCACTGAAGCCT
TTTACAAAGCTGGGTTGAAAACTCATtAAGCTTTACTGGAATAAATGTCA
AGGAAAAGTTTCAAGAAGATAACTGGcTTTCCAAAGTGTACTCCTAATGA
AGTGATCTCAAGAATTATGACTGCGAAGAATTAAAATGGTGTCCCCAGGA
ATATAACgGTACTATACTGtTTATAGGGAAAAATTTGTAGTAACCATAAA
GTAGCTATGAgTGATAGTCACTTTGTGGAATAACACTTGGACGCAACAAT
GGATTAGTACTTGTAAATGTTAAAGGGAATCAATGTtTAGAAATAGTTaa
GAGGAAGAATAGAAAAAGAAATCAAGGAGTTAACAGTGTAAGAGAGTAAA
TGAGTATAATATGTGTTGTTCCTTAACAGGAATCAATAATAATAaTAATA
A
>RT10058 Group 3 non-LTR retrotransposon
AAaTTTaTATTTGTGATGGAATTCCCTTCTCCATCTTTGTCTGACTAATT
TTTAGGAGAGCCTTCTAGCCTAGCCCACAAACGTGAAAACTTTAGAAGCG
AACTCAGATAGAAGAGTCTGAATTAATTATTCAGCAAAAATAGAGACAGA
TCCAGAACACCTATTCAATAGAATCTTTCACATAGAATAGAAGAGGAATC
ATAGGCTTTTAATTACCGCTAGCCTTGTGAGGTTCATAATAGTTCATAAG
TTTGTCGAATCCACGACATATACACTACTTTATAAATAATTACATACGGA
ACGGTGGATGCATTTACTCTAAGAAGATAAGTGGAGTATTAGGAACTACA
GAGCAGAAGGTAAAAGAAAAAATTAAAATATAATCACCTAATTTAGATAG
CTAAGCGAACTAAATTCAAACTCATAATTATGAATGGAAAACATACATAC
ATCTATGGTAAGTTTAACAAGGATACTATAAAACTCAAATAGGAAGGTGA
ATTATACTCAATTGACTACCCATACAGATCAAAAGAACAGAAATAAGTTA
GGATGTTGGATTCAATTTCTCAGCTATCAGGGGTATAACTACAAGATTTG
ATTATAAAGGCTGAAGAAAGATTGATATAATTGTTAAGAGAAAAGGATGA
AGCCCAAtAGTAATAATAATTCTAAACCTCCAAAAATAAATTGAGCTTAA
TGTAAGAGAAGATAGTGAAACCACTCAGAGGAGAAAAAAAAATATAAAAA
TAAAAAaAAAAAGAAAACATTAATTAGACTCCAAATGAATAAAGCCCTGC
ATTGGAGCAAAATAGTGAATTTGATATTCCAACAAATAAAATGGAAGAAG
ATCCTTTAAATATCAGATTGGAACTCAAGAATTAACAAAAGAAAATGAGT
TAAGAACCTATTATTAAGGACTGCTAGTTTCCTCAACAAGAAAACAAGAA
AATAACCTAATATTTCAAGCAAATCAATTAGTTCAAGTCGACTGAATAAG
AGAATCGTTAAGTATGAGTGATCAAGGAGAAGTCCTCCGAATATAGACTG
GAGGGTGACATGGTAACCCACTCCTCTGGTAAAAATATTATAAGTTACCA
AAACACAACTAGACACAGTGAACTCAGAATTAACCAATGGAATGTAAGCT
CTGTCAAAAAATAAACTTTACAACTCGCAAAAACCAATCAACCGCATATT
ATCTGCTTACAAGAAATAAGAGGAAAATCATTAGAGAACTCGCCAGGATA
TAATTATATAAACAAACTTGGCGAAAGTAATCATCAAGGTGGTCTGTCCA
TTGGAGTTATTGCCTCAATAAATTTTGAAGATATAAGTCAACAAATAAGT
CCTATAATGTCAAATAATTATGAGTTTTTAGCAATTCACTGCAAATCGGA
AATGATTGATGTCATAGTATGCAATTTTTATCTAAAATCCAAAATCATTT
ATAAATAGGAAAGAGTTTAACTTTAAGTATGGTTATTAAAGCTATGCTCT
ACACTAAAACCATCATAAAAGATAGTTATTTGTGGAGATTTCAATACACC
TTCAATTGACTTTTCACCCTTTAAAAATGCaATACCTAGGGAcATTCTCA
CTTTCCGAAGAATTTAAACAAGAAGAACTCTAAATTCAAGAACAGATCAT
TGTTTAACCTTAAATTTTGATACAATCTAATGTGAAACCTCCTTTAATTA
GCTATCAGATCATTGTTTGATTCAGATTAAATTGGAATACaAAGAGTCAA
AAAGAAAAGAACACAAAATATATTTTAACAAAAAAAATGCACTTCTGTTA
AATCAATAAGCAAATACAAAGTaTAAAGATTTCACTTGTTGGTATAATTA
TATCAGAATAAACCTAAGAAAGAACAAAGTGATTTAAAAATAAAGAATAA
CTTTACCCAAAATCTAACCTTTTAATAGTACTCTGGATGAGAAGCTTGAA
GAAGTAGCCTCACTCTACTAATCAAAAGAACAGAAAAAAGCTTACTAGAT
TATTAAATCTCTAACAATCCTGAATCCGCTTAAAAGAGATGGAGGTATAT
TTAGATGTTATAAAGATGAATTTGGGGAATTGAAATGTGGAAATGATTGT
ATCCACAATTGCCTTCAGCAACTTGGCAAGACCTCAAATTAAGCCCCATT
TTCTCCTTTAAAACTACCAACTCTTCACCCATTAACTGCcGTAGAAATAT
AGGAGCTTTAAAAGTAGATGTCAAAAGAGAAGGCAATTACTAAGGATGGT
ATTTCAGATACGTTCCTCAAATAAACCAAATCTTATCAACTGCTTCAAGG
TTTGTGGCAAAATAGCACATTAGAGACCgATATCTATCTGGGAGAAGCTA
GACTTGTTCCTTTAAATAAGGCTTATCCAGATATACCTTCACAATTTCAG
TTTCGGCCTATCGTAGTCATGAGCCCTCTCTTTAAGTTTCTGGAACTTCG
GTTTGCTACTCAATTGCAGACTTATAATtTGAATAATTTAAAATTCTATT
AAGCTGGTTTTATTCAAGGCAGAGGAACTCAAATTAACATCGCTTCGATT
ATACATAAAATTAATAACACAACTAAAGAGTAGAAATTAGATGCTGTGTT
TATTGACTTTTCAAATGCTTACAATACAATTCACAGAAAGAAACTCTATG
AGATTTTGAAAGTTAGACAAATTTTACAGGACGACGAAATAGACTTTCTG
AAAGCTTTGCATTCAAATTTATACTTTAAAGATCCATTATATAAGAAAGA
AAAGGTATGGTTAGAGAATGGAGTCATGTAAGGCTCTCCTATTTCTCCTT
TATTGTTTAATATCTATTTGGATGAGTTTTTACGCGATTTTGAAAATGAA
TATTAACGAGGGTTGGAAGTTTAAGGATATGCAGATGATTTAATTTTCTT
TGTTAAACACTAGGATTTATAATAATTTTTAACCTAACTAGAAGATGTTG
CTAATAATTGGATGCTCAAAGTAAATAAAAAGAAGTCTGGTATATTTATA
ATTAAGAATCACTTACAAAAGAAgCCAATTTCAATTTTTGATTACCCAGT
TGTAAAATAGTATGTCTATCTTGGAGTTATGATTTCAAATAAATCTTCAA
TCAAGAATCATATAAAAAAAATTGAaAAATAGTTGAAAGCGAAAGAATCt
AAGCTGAAGTGGGTTACAAGAAAGATGTCTATGTATAAATAAATTACGCT
CTGGAAAGTTTATATAAATTCTGTTCTTATATATGCTGATAAAGCAGGAT
AATCTTGTATTTATAAGACTCAAAAATAATCCTTATAAAAGCTAAGAAGA
ATGCTACTGAAAAAGATGATAGGCCTTCCACCTTCAACATCAAATAAAGT
TATTGATTTCtTAATTcGCTTGAGGAAAAACCACAGATTGACCACGGAAA
TAAGAATGCTCTTATGTAATGGGGGTAATTTTTGTGCTACTCATTAAAAA
AGAGCACACTATTAgCATaTACTAaATGAaCATTTATAAATAAGTGAAGA
CTTTTTGTTTGATTATTTAAGTGGAAAAATTAGAAGTAAATAGGCAAGAA
tGGAGATAAGGAATAAACTATTGGAaTTAACCAAAATTGAAGTAAAGAAA
ATAGATtTGAAATAGTGATTTTGATTATAATTTACGTGTCTAGTTCCTTA
ACAGGAATAATAATAATAATAA
>RT13985 Group 3 non-LTR retrotransposon
ATATTTTAATTAAAATTTAATTATGATTGAAATATCAAAACAATAGGAAG
AAGTTTCTGTTTCAGACtAATAACACACAAACTCTGAATTTATATCGAGC
AAAAGAGAGAAATTTAGAGAAAAAATCCGAAATCAAGAcTTGAATAGAAT
TTTTAAAAAGAATAGAGATTAcTAAAAGTAATCACCTTAATATTAGTAAC
TTTGTACGATCCACTAAAATAGTGAAGAATGCAAATTTCATGATATCTAC
ACAACTATAAAAATATTCACATATGGGTTTATTGATGATTTCACATTAAA
AAGATAAGTTGATTATTTAGTACTTTAAAAGAGGACCAACAGATAAAAAT
ATTCTCATTTTGAATTAATTGCACGATTATCAAAACTCAAGATAATTATC
CAAAATGGAAAATACACCTACTAGTATGGAGGATCCTGCAAATAGTCCAT
TTTTCTGAAATTAATTCAGAAAAATGGACTATTCtCCTTAGATAGTCAAT
ATGTTATCAAAAATGGATAGCAAAaTGACCATAATTAGACTCCAAATGAA
TAAAGCCCTGCATTGGAGCAAAATAGTGATATTCCAACAAATAAAATGGA
AGAAGATCCTTTAAATATCAGATTGGAACTCAAGAATTAACAAAAGAAAA
TGAGTTAAGAACCTAtTATTAAGAACCGCTAGTTTCCTCAAcAAGAAAAC
AAGAAAATAACCTAATATTTCAAGCAAATCAATTAGTTCAAGTCGACTGA
ATAAGAGAATCGTTAAGCATGAGTGATCAAGGAGAAGTCCTtTAAATAtA
GACTGGAGGGTGACATGGTAACCCACTCCTCTGGTAAAAATATTATAAGT
TACCAAAACACAACTAGACACAGTGAACTCAGAATTAACCAATGGAATGT
AAGCTCTGTCAAAAAATAAACTTTACAACTCGCAAAAACCAATCAACCGC
ATATTATCTGCTTACAAGAAATAAGAGGAAAATCATTAGAGAACTCGCCA
GGATATAATTATATAAACAAACTTGGCGAAAGTAATCATCAAGGTGGTCT
GTCTATTGGAGTTATTGCCTCAATAAATTTTGAAGATATAAGTCAACAAA
TAAGTCCTATAATGTCAAATAATTATGAGTTTTTAGCAATTCACTGCAAA
TCGGAAATGATTGATGTCATAGTATGCAATTTTTATCTAAAATCCAAAAT
CATTTATAAATAGGAAAGAGTTTAACTTTAAGTATGGTTATTAAAGCTAT
GCTCTACACtaaaaccatcataaaagatagttatttgtggagatttcaat
acaccttcaattgacttttcaccctttaaaaatgcaatacctagggacat
tctcactttccgaagaatttaaacaagaagaactctaaattcaagaacag
atcattgtttaaccttaaattttgatacaatctaatgtgaaacctccttt
aattagctatcagatcattgtttgattcagattaaattggaatacaaaga
gtcaaaaagaaaagaacacaaaatatattttaacaaaaaaaatgcacttc
tgttaaatcaataagcaaatacaaagtataaagatttcacttgttggtat
aattatatcagaataaacctaagaaagaacaaagtgatttaaaaataaag
aataactttacccaaaatctaaccttttaatagtactctggatgagaagc
ttgaagaagtagcctcactctactaatcaaaagaacagaaaaaagcttac
tagattattaaatctctaacaatcctgaatccgcttaaaagagatggagg
tatatttagatgttataaagatgaatttggggaattgaaatgtggaaatg
attgtatccacaattgccttcagcaacttggcaagacctcaaattaagcc
ccattttctcctttaaaactaccaactcttcacccattaactgccgtaga
aatataggagctttaaaagtagatgtcaaaagagaaggcaattactaagg
atggtatttcagatacgttcctcaaataaaccaaatcttatcaactgctt
caaggtttgtggcaaaatagcacattagagaccgatatctatctgggaga
agctagacttgttcctttaaataaggcttatccagatataccttcacaat
ttcagtttcggcctatcgtagtcatgagccctctctttaagtttctggaa
cttcggtttgctactcaattgcagacttataatttgaataatttaaaatt
ctattaagctggttttattcaaggcagaggaactcaaattaacatcgctt
cgattatacataaaattaataacacaactaaagagtagaaattagatgct
gtgtttattgacttttcaaatgcttacaatacaattcacagaaagaaact
ctatgagattttgaaagttagacaaattttacaggacgacgaaatagact
ttctgaaagctttgcattcaaatttatactttaaagatccattatataag
aaagaaaaggtatggttagagaatggagtcatgtaaggctctcctatttc
tcctttattgtttaatatctatttggatgagtttttacgcgattttgaaa
atgaatattaacgagggttggaagtttaaggatatgcagatgatttaatt
ttctttgttaaacactaggatttataataatttttaacctaactagaaga
tgttgctaataattggatgctcaaagtaaataaaaagaagtctggtatat
ttataattaagaatcacttacaaaagaagccaatttcaatttttgattac
ccagttgtaaaatagtatgtctatcttggagttatgatttcaaataaatc
ttcaatcaagaatcatataaaaaaaattgaaaaatagttgaaagcgaaag
aatctaagctgaagtgggttacaagaaagatgtctatgtataaataaatt
acgctctggaaagtttatataaattctgttcttatatatgctgataaagc
aggataatcttgtatttataagactcaaaaataatccttataaaagctaa
gaagaatgctactgaaaaagatgataggccttccaccttcaacatcaaat
aaagttattgatttcttaattcgcttgaggaaaaaccacagattgaccac
ggaaataagaatgctcttatgtaatgggggtaatttttgtgctactcatt
aaaaaagagcacactattagcatatactaaatgaacatttataaataagt
gaagactttttgtttgattatttaagtggaaaaattagaagtaaataggc
aagaatggagataaggaataaactattggaattaaccaaaattgaagtaa
agaaaatagatttgaaatagtgattttgattataatttacgtgtctagtt
ccttaacaggaataataataataataa
>RT17235 Group 4 non-LTR retrotransposon, non functional
AAATAAATATTGACTAAGAAATATGACTATGAAAAATAAATATCCgATAA
TTTTGATAATGCCATAGTTAGGGTAGTTGGAgCCTTCCCGATTCATTCTT
CGACAGTACATTCTTTGAAGTTTGGGGAGTTTGAGTTGAGTGACTACAAT
AGAAGGAGAAGAGTTCGATTTAATGATGTAGTTGATGAATCTACTACTCT
TAATTTCGCTGAGGCGAACCTCTCAGATGATGATGTTGAATGACTTATAA
CATTAATATTATGAAATTAATTGAATTGAATATTTTTAGATATTGGAAGT
GTCACGTGGATAATTTATGAGGGCATTTAAAATATTTAGGATTAGAGAAG
AGTTTTAGGCTACTATTGGTTTTATAGAGTAAGGAATAATAAATGATCGA
TGATAAAAGTAATAAAATTTAAAGGTAAGATGGATTGGAAACTTCAAATT
CATTAGTCATGGAAAATGTCATTGGGGACTATTATTcTTAACTTGGGATT
TGcATCAAACAGAATTTAAGGACGcATAGTGAATTTTATTGATAGGAGTT
AGATAAAgAGAATCAATCTTTTGAATGGATTTAAATGAGgAACcTCAAAG
GcAcAACTATTAATTTCAcATTTAATTGACCTTATGATGAgGAAAcCAAA
CAAAATAATACAGTAATgaATATAAAAATAtAATTTTTgTAAAATGGTTC
AAtAtATTgTTTATTTgTTATTATTAaTAGGGGAACCTGCTTTCATCAGA
GAAGACaTGATTTcTAATACAATAATAATACATAATATCTGATCATATCC
TTTATAGgTCAAATgTTcCCTAGAAAGAGACcAcAActTgTAATATATAG
TGCTAGTAAGGAAGATAGTCAGAAAGTAAATTTTGTTATGGAATAAAAAC
AAAAGGgATTGGAATTATAAtAcCcacTAAAGACTTAGATCTGAAAGGTT
TACTATAAGAATCGTTgAAGTTTAAAtcagaagaaggcatgattaaattt
agaccaataagatgtataaaatactATGAAGAATTCAAGAAAATATTACT
TGAAATGGAAAGtAACATTACAAAGAAtaGTCAtAAaTaTATTCAAcgTA
cAACTCAAATCAAGAATGATAccgAGGgAGGAgTAATAGCtgccATGGAG
GAAGATTTcAACAGTTACATAATtAaTTTtAAtATGATCCTACACAAGgG
CATTAAAAAACTGAAAGAAATTCAAGGAGTGCTAACTAAAGGGTAgGAAG
AAAGGCCTTGGAGAAATACTAATgAATTgGAGACCCATTAATTTGAAACA
GGAGTAGATgGACTAAAGGAAAATAGAATTCAGTCTATATgTTGGTtAtg
tTggATAATACAACAAGACAATCTGTcTTGAtcTCAATCATTTGACATAG
gTTAGAAAGATAGCgTAGAGAATACTAgGAAATTGATATGAAATTATATA
ATTTTGGAGAAgGGAACAATATTCTTTGGCTAAGAGACTCATAAcACTCA
AAAAGGTGTCACcTAAAATAGCTgGGATTGAAGATAGCTACAGTTaATGA
TTcAGAGTCAcTTAATTAAGgTTATTGAGTGGAGTTTTCCTTTGgcgata
aaagaacatatgaaaagctaccttacacttgaataggttggatttgcagg
ataattaggaactcccattgctaaattaactttatcattgaAAAGgAAAA
GTAaCaAATAaggccAcCcTaTTTTGATCTcTATAAcTCTgTTGATATaG
TAATgTTAgATTAAATAATTAAATCAAAGGTAAATACTTGGGAATTGtCC
TGATTTTCTATTTAATGTGTAATtTGCgTAAGATCcAATTACtTAAGAAA
AGTTAGATTCAAAAATGGATTTCAATAAgAGTCTTcTTTAAACCCTTTCC
TTTTTAAATATGcTTTGATGAGTTCTTAAAATTAATAACAGgGAGAATTA
AGAATTAAGAGAATATcTTACCAAAGAAgAACaAAGGCAATTAAGAGATT
TTgAATAGTGTGGAAATATTggGAAGCcATCATATTCTAATCAAAAgGGA
gTAATAcgTACAAATATTTTCATAGAAACAGCcGAGCATTTCAAATTGAA
AGTAAATCTCAAAAAGATAAAGTATCTAATGACTATACTAgAAAAAATAT
TTCTCTATTACTATTTTCTATTCAGAgAAGGATATATAgAATGTGTTATT
GATCAAGACTTATAGAGAggAATTggaGATTATGACTAATACTATCAAGT
TATTcTgTTTAGATGGCAATcCgAACTGGAGGAATATTTAGATTTCCTTG
AGCATTGAAAATATGAGATAGCAAATTAGTAGCTTgAATCCTTATGAAAT
AACTAATAGAAGAGcTGACTCATAAGTGATAAGATGAGTGTTAGGATATT
AGATCTTTGAATTACACAAACATGGCTGGAaGAAATgCAAtCgTATGgAA
TATAGATTAATGCTGAACATATAATAGACAATTTAtgtgatccaaggtta
gagagTAGAgcAGTTGgAgAAAATCAaTAACTATAATgGAAAaaacacCg
AAAATTCTATTCTGAACCACATTAAAGTATGGAgTAtgTaAAGAATTACA
AAGAAATTTTAATCCATATTcAAATGGAATGTGAAAAAcTAgACCAAACC
AAAGAAGATCCAATGAATTGATTATAATCAACAtATaAAATACATAAATA
TcATGTGACCTTGATAGAAcTCTGATTAAAAATTTTAATTCTGTATCAAA
TGCTTTTAAAGTTATAAAATTcgGagTaaaaaaaaaaactcaatttttca
TTtgacTcctATAATAcCgcTCTTCTGTTTTTGTTTCAGCTATAATgcTc
ggaatattgtGGATAAATGAAAAATTAGTATGCAATCATGCTAATGATAA
GGGATGAAAGTGGACCACGCCTCTTCcTCCTTTGGAGATcTTCTTTCTTA
AcAAATTCTAGGaATgAGGCAGGATaTtATCTATTCATAGAATAGCCAGT
AATcTCAATCACCcTTCCTATTATGTACAATTGAAGGGGAAATCTTAAAT
AAAGTTTAAACTCcgTTTTTCTCTAtACTTCGaATcCaTCTATCGTcCAA
TATCCAATaTAGAagATgTGGATTGTAAATTATATTTAGAACATTTgTAT
GATAAACAAAACCTTCGAAATCATAACTAAAGTATAATCGGTATTTCATC
CATTTCACAACAGGATTATCATTTTTCTTTAGAAGGTGGAAgATCTAATT
TTTTTGcTTAgcAATATAcTAgAATCTATTCAAATTATTATTTCCTTAAC
AcAAATCATTCAGTTATATTCAATTTgATGCTTTTTTCAAATcCTATTTT
AGAAAcATATTTGAAATTCTTAcTTTCATGAATTACATcTTCTTTcATGc
TTTATtTAATGTGATATGAGATcTTAGGAgAGcATGTGAAAAAaTTAAGC
cGATAGCCATcgGGTttgtaattcAAAAAGTTTATTATTTATGTACCATC
TAAGGGCTTCTTGAACgAAAc
>RT4152 Group 4 non-LTR retrotransposon
AATATTTTTTAAAATTATCGTGATGTCATAATTGGCGTGTCTCGAGGATT
cTCCTCCTAACCCTTTCCTGGGACCTGAGGGACAGAGGAAGAGTTAGAGC
GGGCACGGTGACATAAAAGGAAGCAACGATAggCTCAGGGGAAAGAGAGT
GAGATTTAAGGATGAAGGTGCCCCCCCAAACCCggTCGAGCCTAGCTGCT
CGGAGGAGGATGTTGAATTATGTGTCATTAGTTGGAACATCAATAACTAA
CTCCCTTTTGGATTCAGAGAAGAGTTTCTAGGCTTAGGAGCTCACATCTG
GATTATTTAAGAAGGAAATAAGAGGATTGAAAACTTAAGGAAACAAaTgG
GATACAGATGGTTCACgAAGGAgAGAAATgATAAATAAtTgATGATTGGA
aTTATcCCTTCgATaTAAGGCCagAGAAGAcagGAAATGGAaACTCCgAA
CTCCTTaaTAGTAGAAATATATCTTGGgAACTGTTCaATTCTGATTGGGA
ACATcCATTAAACAGAACTTAAAGGGGAaTAcAGaATtcTAcTgGAAAAA
ATGAAAGATAcgATGTCGATTTGTGGaGGaGACcTGAAtTCGAAaCCGAG
AAAaGATcTTGAAAGATATAACATcGTATCGGAtCTgATtACgAGgAAAA
GAAAAAAtTCAAaaATaGAAATTAAGAATAAAAAtTttGATTTtGGTtCa
AAAATTGATTTTATATTTATaAACAAAGGAATCAGAAATTATCAGAAAAA
TAAAACTGAcTTTGTTAaAAAAAAaGAAACTAACACTATGATATCAGATC
ACAAgCCAcTATCAGTcAACATAAaGATaAgaAGAAATGACAGCATGAAG
TacCCaGTGATcGATGCgAAaAgAGCtAGgaGcTAaTTtTGTGAATGGaA
TGGGAAAGaGAAaTGcTGGaAACTgAAAAAgGAATATgAAAAccTgAacc
TGAgaGAccTgATTGAAGAAGTGAAACAATTAAAACCTGAaGATGGAaTg
ATCAAATTCATGAGCCCTAAATACtAAGAaTGGAATGAgGAaTTTTAAGA
GAAATTAAAAGTcATGGAGAGATaTGAaAAAGGTAAcTATCATAAaTTTa
TTCAgCAtACAACatAAATcAGAGCTGAAAAGGAAGGAGGAGTaGTcAAC
ATAtTGAAgAAGGaTGAAtaATTTATTACTTGCTAcAAAGAaATaTTACA
TGAATGTATAGAgAAGATGAAAAGgGTATCTGgAGTCTTgAGTGATGAtG
ATGAAAGACCATGGAAGAAcCAACGTCAATTgAATCaAaaAGATGGAGAT
cAAGGGcTATTTGAATCCcTgAACTGGGAAAAAGTTTTgTCTAAAGAAGG
AGAgTACATTGAATGGTATAAtAAGGCAGTGTCgTATGATTTTCTtCACT
TAACtCCgATAAGACTGGTcaTtAAAcAACAcTGGATAAAgAATAAGGAA
aTGGATTGGAACCTATTTAAtTTGGAtGTATGGGAggCtAATGAATATTG
CATGGCATAACGACTAATCCCTCTAAATAAgGTAGCCCCgAAGATTGCTG
GGGTGGATGATGTGCGGCCTATcATGGTCCAAAGTCATCTTGTCAAATAT
ATGGAGTGGATGTTCATGGATGCCCTGAAAAACATTAATAGTTTGAGGCT
aGACCCATGCTAAGTTGGCTTCACgAGTAAATTaGGAACtCAgGTcCACA
TAAGcAAAATAATATCCAGAATGAAAACgAAAGGAGAAGGGAAGAGTTTT
gTtTTTTTTGACCTATCgGATGCcTATAATACaATTAATAGAGAAGCTcT
ATATGGAATGATtTAGATGAGAcgAcTGATTGATgAgAAGAGAcTCAACT
TcCTATTCAACAgtTATGACTCTCTATACATTTATGATCCcATTGAaAAa
AAGAAaATAAGATTTAAGAATGGGGTgCAATAAGGCTCaGCTTTAAGCCC
cTTTCTgTTCAATATcTTCTTTGAgGAGGTGATCCAATCCTAcAAAcAgC
AAATAAaGAATacaATTGAaTcgCTCCCgAAgAAttAAAAAAGGAagAAG
AGATGGTTAGAAGAgAGCGAatTATTaGCcTATGCTGATGATGTtGTAAT
aTGTGCAAGAAGAGAGGTcGCATCAATATGttCAgAAGCaTTcATTGAAG
CAACtGAagGATTTaAACTAAAaACcAAccTgAAGAAAACTAAGTACcTG
GCGAAtAGACCTATtCAAGGcCTTGATGATATGCAAGTgGAgAAGGTgAA
gAACTTcAGATACTTgGGAGTATGGCTcTCAATTAAAGGgGATcTGAgAC
ATtAAATcGAAATAACAAAAAGgATAGTGATGAAAAAATCtTAgTAACTt
GCaATtgTGAGAAAgATtGTACCaTTTAGAAgCcTAaCgAAatTATGGAT
tcTcTATGTtTTGCCtCATATAAGATATCATAATCTaGCaATtTGGAAGc
AAAGcAAaACTATGaTgAAGAAaTGGTAACTcATcAAaAGGAACTCcTTT
AGAAAAgTgTTAGGAGTAAAtAAAAGCTTCCCgAAgAACATcTTGGATGG
AATAGTgGGAAGgTTgGAATTTGATGTaAAAGAgGGAGGATATATTAGAA
GAcAAtTgAggATAGCcCTtTTCAGGAAACATTTGTATGAATATgCTCCA
GAGAATTTTAtGTGGTaTCAAgCCATATAACTTTAcAATTTCTTTCTcTG
GAGaTAATTcGAACATATGGAATCTGAAAGCTTTGATcTgAGTgAgTaTG
AAgTTGAGGTAgTggGAgCtTtTTTtAgCcTgTTCAtgGAAaGAAAtTAA
GAATATGAgGAaGAAgcaAAgGAATTGGAaAAGcAATTTGAAcAATGGAA
GATTcTaGAAcAAAGAGTAGGtTaTGATGAAGAAGAaGGAATTGAAAGAA
gATtCtAAGGCTAGGTTATCcGAAGgATACCgGAATAcGAATTCTTtGAA
CCCTacAAgCAcAGCTGGAGGACcTGcaTatCcCATggaAAaAACATGAC
TGctAAACACATGCTtGAaGAACACcTgTTTGGtGAAcCGGGaGGCTGGc
TGGAAAAacTgGAAAAgATccAAgAgCAtATctgGaACACcATGAAaCCc
TTCTACTCgAAAGTgcAgAAATCcATgAGAGAACAtGCaAAaAAACTgGC
AGAgAGAATtAAgAAAtTaATcAAaaaaGAATGtGAACCTTTTaAAAaGA
AAAagAAACAAaCtgAACCAtGCTAgTGACAATGATTTATCATCAAAaAT
TATTATTATTATTA
>RT47195 Group 4 non-LTR retrotransposon
AAAATTTTTTTATCTTTTAATTTATCGTGATGTCATAAgaGGCATGcTTC
GGGAATTTTTCCCCTATCCCTTCCCTGGGGCCTGAGGGACAGTGGAAGAG
ATAGAGAGAGCATGGTGACATAGAGAAAGTAAACGATAAAACAAGGGGAA
AGAGAGTGAGATTTAAGgATGAAGGAGCCCCCCCAAACCCGGTCGAGCCT
AGCTGCTCGGAGGAAGATGTTGAATTATGTGTCATTAGCTGGAACATCAA
cAATAAGCTCCCgTTTGACTTCAGAGAGGAATTTTTgGAACTAGGAGCTC
ACATcTGGATTgTccAGGAAGGCAATAGAAAGATGGAGAAcATGAAGAAA
TGGATGGGATATAGATGGTTTACAAAGGAgAGgAGTGATAAgTAACTCAT
GATTGGGGTTgTGCCAAcTATTTAAGGAAGAAGAAGAGAAGAGATGGAGA
CCCCGAATTCTATGGTGGTgGAAATATATCTTGGTAACTGTTCAATTCTG
ATTGGGAACATACATcAAACAGAAATGAAAGGAGAATATCGGGTATTATT
GGAAAAGATgTAAGATACTTTGTCgATTTGTGGAGGGGATTTGAACTCTA
AACCAAGAAGAGATCTcGAAAGATATCATATCATATCGGATcTGATcACA
AGAAAgAGgAAAAACTCTAGATTAGAAATGAAGAATAAAAATTCTGATTT
TGGTTCAAAAATTGATTTTATTTTTTTAAAcAAGGGAATCAGAAATTATC
AGAAAAATAAAACCAATTTcCAGTATAAAAAAGAAACTAAAGAAATGATA
TCGGAcCACAAACCACTGTCGGTTACTATTAgGGTGAACAAGAACGATGG
TATGAAATACCCAGTGGTAGATGCAAAAAAGGCGAGGAGTCATTTCTGTG
AATGGGATGGAAAATAgAAAcAATGGAAAcTAAAGGAGGAATTTgTGGAA
CTGAATCTAgTGGGAcTAATTGAAGAgGCTAAATTGATGAgACCcGAGGA
TGGtTTAATTTCgTTTAGAAGTCCCAAATACTAGGAATGGAATGAGGAAT
TTcAgAAGAAATTAAAgGTAATGGAGAGGTAcGAAAAAGGAAGATATCAC
AAgTTcATcTAACATACAACTTAAATgAGAGCTGATAAGGAgGGAGGCAT
TGTGAATATcATGAAAAAGGATGATGGATTCATTACTTGTTACAAATAGA
TACTACATGAATGTATTGAGAAgATGATAAGAGTgTCTGGTGTgCTTGAG
GAgGGTGAAGAGAGACCTTGGAAgAAATAAAGgAAACTgGAAAAGgAtGA
TgTTGACAATGGAATATTcGAAACTTTgAACTGGGAAAAAGTAgTAGCAA
AgGAAGGGGAgTATATTGAgTGGTATAAcAAAGCTGTATCATTTGATTTc
TTACACCTAACCCCcATTAGAcTAGTAATAAAATAACACTCGATGAAAAg
AAAgGAGATGGACTGGAgCCTATTTGATTTGGATGTATGGTAATCcAACG
ACTATTGCATGGCATAGAGATTAATCCCCCTAAATAAAGTTGCTCCTAAa
ATAGCTGGAGTGGATGATGTGcGGCCTATcATGGTCtAaAGTCATcTGGT
TAAATAtATGGAGTGGATGTTCATGGATGCCCTGAAAAAtATTAATAaTT
TGAGGCTGGACCCGTGCTAaGTTGGATTCACAAGcAAgtTaGGAACTCAG
GTcCAcATATGTAAgATAATATCGAGgATGAAAACAAAAGGGGAgGGTAA
GAGCTTCGTaTTtTTTGATTTGTCAGATGCTTATAACACaATcAATAGaG
AAGCcCTATATGGAATGATAGCTtTaAGACgcTTAATTGATGAGAAGAGA
CTTGAtTTctTATTCAAcTGTTATGACTCtCTTTAtgTaTATGACCCagT
AGAgAAGAAgAAGATTAGATTCAAAAAtGGGGTATAaTAgGGATCGGCaT
TaAGCCCtTTCCTaTTCAAtATTTTcTTTGAgGAaGTGATAAAaCATTAc
AAATaAcAAATtAGagAGActAtTGAATCctTaCCTAAGAAttAAGTgAa
aAAGAAGAaATAacTgGAAtAAAGTGAAATAtTaGCgTATGCTGATGATG
TAGTaATATTTGCTCAcAAAAGGGTGgcAGCGATtTGTgCGAAtaCATTT
aTgGGAAtAgCTGAGGGaTTTaAATTgAAGACAAACTTGAAGAAGACaAA
GTAcTTaGCAAAtAGAgAAgTTAAGGaAaTGGATGAacTTtAaATTGAGA
AAGTgAAAACTTTTAGATACcTGGGAGTATGGcTGTCgATAAGAGGAGAC
TTAAAACATTAATTGGAgTTAACtAAaAGAATtGTGATGAaaAAATCatA
ACAACTTGCAATTGTTAGaAAAATAATCCCATTCcGCAGTATTACGAAAC
TgTGGATcTTgTATgTCTTaCCTCACATaAGATAcCAtAACTTGGCAATA
TGGAAGTAAAGtAagACAATGATTgAaAagTGGtAaCTgATaAAGAGGAA
CTCtTTTAGgAGAGTgTTGGGAATAAATAAagGcTTcCCTAAgAATATCT
TAGATGGaATAATTGGtcGATTaGAaTTtGATGTGAGgGAAGGAGGATAc
ATTAGgAGacAGTTaAGAATtGATgTcTTTAGAAGAAgTGTGTAAgaaTT
TTaTCCAGAGAATTTTATGTGGTATCAAGCCATATAACTGTATAATTTTt
TTCTCTGGAaatAATTcGAaCACATGgAAAtGGAAGAATTTGATtTGGgC
CgctATGAGGCcTAGGATGCAGaAAaCCTaTTCAccAAAtTgAaAGAaGA
aAgtTAAAAgTTTATtGAAGGAACaTAAGAtTTGGAAAAaTAaATTGATT
AcTGGgAgAaaATGGAgatAAaaaTCAGTAAAGAagAAGAaaAAgGAATa
GAGAGaAGGTTTCAAGGgtAaGTGATaAGaAGAATACCtGAATATGATTT
cTTtGAACCCTACAAACACAGCTGGAGGACATGCCTTGCcCATGGCAAGA
ACATGACtgCTAAACACATGcTgGAGGAGCACtTaTTCGGTGAACCCGGc
GGCTGGATGGAAAAGATGAAtAAGATCCAAGAGCATATCgGGAACACaAT
GAAACCTTTtTACTCcAAGGTAtAGAAATCTATGAGAGAACATGCGAAgA
AGTTGGCTGAGAGAATtAGAAAACTGATCAAGAGTGAtTGTGAACCGTAT
AAAgGAAAACAATAACCTAGCTAgTGACAATGATTTATCATAAAGATTAT
TATTATTATTa
>RT38354 Group 4 non-LTR retrotransposon
AAAATTAAaTTAAACAAAATAAAAATTTTCATCGATGATGTCATAATTGG
CTTGTCTCGGGAATTCTTCcCCTggGCCTGCCCTgGTgCCtGAGGGACTG
AGGCAGACTTAGAGTAGACAAGATGACATGcAGAgGAGCGATGAATTaAT
aAAGGGAAAGAAAAGAGTTAGATTCAAAAATTAGCCCCTAAcTGATAAAC
CGGCCGGGCCTGGTAGCCTGGAGGAGGATGTTGAATTATCTATCATTAGC
TGGAACATACACAATCAAAACCCCTAcGGATTTAGAGAgTAATTTATcAA
aCTtGGAGCACATATTTGGATAATCtAgGAGGGGCAcAaAGGAATcCAAG
ACGGgAAAAAGACCCTTGGATaCAGATGGTTCACGAAGGAaAGaAACGGT
AAACAATTgATGATTGGAATAATCCCAATTATACATGGAAGGAGAAGAGA
GGATCTGGAGACCCCaAAcTCAATGGTAATAGAgATTTGGTTGGGATCCT
GTTCAATTCTGATTGGGAACATTCATTAAACTGAGATCAAGGGaGAATAC
CGAATCTTACTAAATAAACTAAAAGACTCATTCTCTGTaTGCGGAGCCGA
TCTTAACTCAAAACCAAGAAGGGAAGTGGAaAGATTTGATATCTTgTCGG
ATCTTaTCACaAGAATTCGGAGCAACAGAAAAATGGAATGGAAGAATAAA
ATTTTGGAAAATGGTTCAAAAATcGACTTTATATTTgTAAATAAGGGAAT
CAGATATTAcCAGAAATGTAAAACGGAATTTGTCAGAAAAGATGAAAATA
TTATATCTGATCATAAgCCCcTAGCGGTCAgCATCATGGTAAGAAGGAGT
GATAgCATGGCATACCCAGTGATAGATGCGAAGATGGCAAGgAGGATGTA
CTGTAAGTGGAATTAAGAAGAAAAcAAATGGGAACTgAGAAAAGAATTTG
CAAAGATGACTGTAAGAGAAcTAATTGAGAAAAAcAAAAAGATTGAACCT
GAATTGAAgATGATTAAgTTCATGAAACCCAAGTAcTAGGAATGGAATGA
GGAATTTCAAGAAAAAATCAAGATAATGGAGAGATGTGAGAGaGaCAAAT
TTCACAAATTTgTTTAACAtAcgAcgtAGATAAGaGCTGAGAAAGAAGGA
GGGATAGTGAATATAATGAACAAGAATGGtGAaTTTATAACaGATTACAA
GATGATAcTACATGAATGtATTGAGAAAATGAAAAGAGTTTCAGAgGAAC
TGGAGGAAGGAGAAgAGAGACCTTGGAAACATTAAAGgAAAATcaccTtA
GATATGGAAGACaTaGGgGAATACAAAACAGcTGACTTCAcGGATGTAGT
TcAATAGGAAGgAGAGGATATTGAgTGGTTCAATAGaGCGATATCcTTTG
ACTTCATCCATCTGACAGTGTTGAGGTAGATTGCAAAGAGAGAttTcAAa
aATAATGGTAGAGTTGACCAAGATTTGtTGGACTTAGATATATGGGAAAC
CAATGATTATTGCCTGGCACAACGCCTGATACCCTTGAACAAGaTAGCCC
CGAAGATAGCGGGAGTGAATGATGTGAGgCCTAtAATGGTCCAGAGTCAT
TTcGTGAAGTTCATGGAGTGGTCaTTTATGAAGGCTTTcAAaCTaGCTAA
CAGttTgAGgATCGAACCATGCTAAGTTGGTTTtACAAGTAAACTTGGAA
CCTAAGTCCAcATTGGTcAaATACTATCGAAAATGAAAAGCAAGGGGTCT
GGgaAAAACTTTGTaTTTTTTGACCTATCAGAtGCTTATAAtACgATACA
TAGAGAAGCAGCATATGaAaTgATTAGgagtAAGAACATtATTGATgAaG
ATAGAtTGAAcTTCcTATTTAATGTcTACGATtCctTaTACATtTATGAT
CCAATACTCAAGAAGAaGGTGAGATTTAAAAATGgGGTttAAcAGGGCTC
AGCTTTGAGCCCGTTCATATTtAAcATcTTCTTtGAAAATGTAATCtTGA
TGATGaAATAATAAATTgAGGAAAGGATtAAtCTCCTAAAAAAGAAGCAG
AAAAGAATtAAACGTTGGATGTAAGAaTGTGAgATTTTaGCATAcGCAGA
tGATGTGGTGATcATTgCAAGAAAAGAgATTGCTGGAGAgATGGCaCAGA
TATTCTGCGAgAGTGCTGAAAAACATGGACTaCTtGTAAATGTGAAgAAG
ACTAAATACTTGGCAAATAGAATCAATGAAGACCTGGAAaCAAAAAAGAT
TGAGAGAGTTGAAAGTTTTAGATACTTGGGGACGTGGTTAACtGTTaGAG
GCGgTTTAAAATTTTAAATTACAAAGACtAAaAGGCTGGTGGCttAGAAA
TCACAATAGaTGGGAATACTgAGGAAGCTGGTCCCATTcAGGACACTAGC
tAAATTATGGACGCTtTATGTTTTACCaCATATCAGaTATCACAATCTAT
CAATCTGGAAACAGAAAAAGACAACaATCTTACAGTGGTAAACAATGAAG
AGAAACTCATTCAGGAAAGTGATGGGTTTGAACAAAAGCTTTCCCAAATA
CATAATTGATGGAATAGCAGGAAGACTGGAaTATGACTTgAGTGAtGAgG
GATATATTAAGAAATAACTGAAGATAGCCTTGTTTAGAAAGCATCTATAC
TCATAcGAAcCAGAGGGcTTTTCTTGGCTCGAcGCCATGAAACTTTACAA
TTGCTTCCTCTGGAGTtAGTTTGAGCATATGGATGCCAAAATGTTTGACC
TAGACGAAAAttAAATGGACGAATATGGACAaCTAATTTAAAAATTTATT
CtaGAgAAtaACGAATAtAACTTgAGAGAATCgTTtCTGAAGAAgGAATT
TGAGTAGgCTGATCTaATGGAAAAACTGACCACGAAGGAGAAtGAGAAAG
AggTAgTAAGGCGGGTCTAGAGTTAGGTCATtAGgAGAATTCCTGGATAc
GAATTCTTTGAACCATTCAAACATAGTTGGAGATGCTGCATTACACACGG
cAAGAATATGACAGCGAAACATATGTTaGAAGAACACTTATTcGGAGAAC
CCGGAGACTGGTAAGGAAAGATTGAGAAAATcCTAAAATATGTgGGAGAG
ACAGCAAAACCATTTTACTCcAAAACATAAAAATCTATGAgAGAGTCAGC
gTAGAAGCTGGCAAAGAGAATCAAGCAACTAATTTAATCTGAATGTGAgC
CATTCTAAAGAAAcAaGAgAAAtTAAtCCATGCAATGAATAAATAATTTT
aCATCATTATTATTATTATTATTA
>RT31010 Group 4 non-LTR retrotransposon
AAAAAAAAAAATTAAAAAaTTTCGTCGATGATGTCATAATCGGCTTGTTT
CGGGAATTCTTCCCCTGAGCCTTTCCTGGTACCTGAGGGgCAGCGAGAGA
CTTAGAGTAGGCAAGATGACATCAGGGAGATTGACGAATTGAGAAAGGGA
TAGAAgAGAGTTAGATTcAAAAgGGAGCCCCTAATTGATAAACCGGCCGG
GCCTAGTAGCCAGGAGGAAGATGTTGAATTATCTATCATTAGTTGGAACA
TTCATAACCAAAACCCCTATGGATTcAGAGAACAATTTCTTAAGATGGGG
GCACATATCTGGATAATCTAAGAGGGCCAcAAAAGTaTTcAAAATGGAAA
GAAAGCCCTCGGATTCAGATGGTTCACGAAAGAGAGgAAGGATAAAcAAC
TGATGATTGGTGTAATCCCgATAATCAAAGGTAGGAGAAGAGAAGAACTg
GAAACCCCAAATTCTATGGTAATAGAAATCTGGTTGGGATCCTGTTCAAT
TCTGATTGGGAACATTCATCAAACAGAAATAAAGGGAGAATATCGAATAC
TACTgAATAAACTGAAAGATTCGTTCTCTGTTTGTGGAGCGGATCTTAAC
TCAAAACCcAAGAGAGAAGTGGTAAGATTCGATATCCTTTCgGATcTGAT
TACgAGAATCAAgAGTAATCGAAAAATGGAATGGAAGAATAAAAATTTGG
AAAATGGTTCAAAAATTGACTTTTTATTTATTAATAAAGGAATCAGATAT
TATCAGAAATGCAAAACAGAATTTATTAGgAATGGCGAACAAATTGTATC
AGAcCATAAGCCACTAGCAGTTgAcATACAGGTgAAGAGAAGTGATAGCA
TGGCCTATCCAGTCATTGATGCTAAGATGGCAAGAAGAcTaTATTGTAAA
TGGAACTAAGAAGAgAGcAAATGGGAGTTAAGAAAAGAATTTGCTAggAT
GACAGTGAGgGAACTgATTGAGAAGAATAAgAGAATCGAACCAGAgATAA
AGATGATTAgATTTATGAAACCAAAATAcTAgGAATGGAATGAAGAGTTC
TAAGAGAAAATcAAAGTAATGGAAAGATGTGAGAAAGGTAAATTTCAcAg
gTTcGTGTAACACACAACATAgATTAGgGCAGAGAAgGAAGGAGGTATAG
TTAACATCATGAACAAAAATGGAGAgATAATAACAGATTACAAAATGATT
TTGCATGAATGTATTGAAAAgATGAAgAGgGTGTCTGAGGAGCTgACGGA
AGAAGATGAGAGACCCTGGAAACAcTAgAGAAGgATcgACTTAAATAaGG
AGGATTTAGGAGAATtcAGCACAGCAAATTTCCTcGATGTAATCAATCAA
GAAGGAGAGAAcATTGAATGGTTTAAcAGAGCAATATCTTTTGAcTTTAT
TCATTTGACAGTTcTgAGATAGATAACAAAAAGAGACTTCAGAGAcAACA
ACAAGATTGACTAAGACTTATTGGATTTGGAcGTTTGGGAGTAAAATGAT
TATTGTTTGGCTCAACGGCTAATACCCTTGAAcAAgATAGCCCCGCAGAT
cGCAGGAGTGAATGATATAAGACCTATCATGGTCTAGAGTCATTTAGTAA
AATTCATGGAATGGTCGTTTATGAAAGCCTTCAAGTAGGCCAACAGTCTg
AGAGTTGACCCTTGTCAAATCGGTTTTACCAGTAAACTTGGAACTTAGGT
CCATATAAGCTAGCTAGTTGATAGAATGAAAAAGAAGGGATCTGGAAAgA
GCTTTGTgTTCTTTGACTTGTCAGATGCTTATAAcACGATTCATAGAGAG
GCTGCTCACCATTTgATCAAAATcAAGAAGATTATAGATGAGGATAGgCT
GAACTTcTTgTTCAATGTGTATGATcAATTGTATATATAcGATCCGATCC
TcAAGAAGAAAGTAAGATTCAAgAATGGGGTCTAACAgGGTTCAGCTcTA
AGCCCTTTTATTTTCAAcATcTTTTTTGAAAATGTAATCgCgAgAACaAA
AgAAAAGATAAATGAAAGAATTGGTTAACTAAAGAAGAAcTAAAAGAATA
TGAAACGATGGATGAGTGAATGTGAAATCCTTGCTTACGCAGATGATGTG
GTGATTATCTCAAGAAACAAAGTAGCgGGTGAATTgGCAAAGATCTTTTG
TGAAAGTGCAGACTACCATGGTCTGGTAGTgAATGTGAAGAAAACAAAAT
AcCTAGCTAAcAGAGAAATAAAAGACTTGGAACTAATGAAgGTCTAgAAG
GTTGAGAGCTTTAGATAccTAGGCACTTGGCTGACAATGAGAGGAGGcTT
GAAATTCTAATTTGAgAAAACcAAAAAACTGGTgAcGATGAAATCCcAAC
AgATGGGAATGCTAAGAAAgCTAGTTCCTTTCAGGACACTAGTTAAATTG
TGGACACTGTATGTACTACCTCACATAAGATATCATAAcATGTCAATcTG
GAAgTAAAAGAAgTCAACTATCTTACAATGGCAAATACTAAAGAGAAACT
CCTTTAGAAAAGTAATGGGgTTGAACAAgAGCTTCCCTAGATTTATTATA
GATGGAATAGTGGGAAGGTTAGAATATGATcTGAATGAAGAAGGcTATcT
AAGGAGAcAATTGAGAATAGCATTATTTAGAAAGCATCTGTACTACTATG
AACCgGAGGGcTTTTCTTGGCTCGATGCCTTGAAACTTTACAATGTTTTC
CTCTGGAGCTAGTTTAAACACATGGATGCGAAAATGTTTGATGTGGATGA
gGAAcAACAcAATGAATATAGAGAcTTAATCCTcGGATTCCTgGACTAAA
ATGAcGAATACAACTTGAAACTGACTgTTTTAAATTAAGAgTTTGATGAA
ATTGACAAAAAAGAgAAgTTGACcACcAAgGAGGATGAGAAGAACTCTGG
AAGGAgAGTcTAgAATCAAGTGATCAGGAGAATTCCTGGTTAcGAATTCT
TTGAACCATTcAAACATGGTTGGAGACGATGcATTTAACACAATAAAAAC
ATGACAGCAAAGCATATGATGGATAGTCACTTGTTTGGgGAACCAGGGTG
CTGGTAAGATAAACTAGAGAGAATCCTTTAgTATGTGGGAGAGATCTCCA
AACCATTCTATTCAAAAACATAAAAATCTATGAGAGAAtTAGCgcAGAAG
CTTGCCAAGAGAATAAAATCCTTAATACAAACTGAATGTGAACCTTTTTA
gAGgAAGAGAAAAAcAAATTAAgCCAATTAATGAGAAATAATTTACATCA
TTATTATTATTATTATTATTA
>RT42890 Group 4 non-LTR retrotransposon
AAATTAAATTAAAAAATTTCGTCGATGATGTCATAATCGGCTTGTTTCGG
GAATcctTCCCCTGAGCCTATcCTGGTACCTGAGGGACAGaGATAGACTT
AGAGTAGACAAGATGACATTAAGGAGAACGGCGATTTAgCCAAGGGATAG
AgAAGAGTtAGATTcAAAAAGGAGCCCCTAATCAATAAACCGGCCGGGCC
TAGTAGCCAGGAGGAAGATGTTGAATTATCTATCATTAGCTGGAACATAC
ATAATTAGAACCCCTATGGATTTAGAGAAgAATTCCTTAAGCTGGGGGCA
CACATTTGGATAATCCAAGAGGGACACAAAGGaATtTAgGAGGGGAAgAA
gGCCCTTGGATTTAGATGGTTCACGAAGGAGAGAAATGACAAATAgCTTA
TGATTGGAaTAATCCCAATAATACATGGAAGAAGGAGgTAGGACTTGGAA
ACCCCAAATTCtTTAGTAATAGAgATTTGGTTGGGATCCTGTTCAATTCT
GATTGGGAACATcCATTAAACTGAGATAAAGGGAGAaTATCGAATCTTAC
TGAATAAACTCAAgGATTCGTTCTCGgTtTGTGGAGCGGATCTTAACTCa
AAACCAAGAAGAGAAGTGGAgAGATTTGATATCCTaTCGGATCTTgTtAC
AAGaATTCGAAGTAATCGAAAAATGGAATGGAAGAATAAAAATTTGGAAA
ATGGTTCAAAAATTGACTTTtTATTTATTAAcAAAGGAATCAGATATTAT
CAGAAATGCAAAACGGAATTTGTCAGAAATGGAGAATGTATTGTATCCGA
TCACAAGCCtCTAGCCGTAGACATAAcaGTGAAGAGAAGTGATAGCATGG
CCTATCCAGTTATAGATGCTAAGATGGCAAGAAGGCTTTATTGTAAATGG
AACTAAGAAGAGAATAAATGGGAATTAAGAAAAGAGTTTGCTAAGATGAC
gGTAAGTGAATTGATAGAGAAGAACAAAAGgATTGAACCAGAGgTAAAAA
TGATTAGATTTATGAAACCcAAGTATTAGGAATGGAATGAAGAATTCTAA
GAGAAAATCAAAGTAATGGAGAGATGTGAAAAAGGAAAATTTCATAAGTT
CATCCAACATACAACATAGATTAGAGCgGAgAAGGATGGAGGAGTAGTTA
ACATTATGAACAAAGATGGAGAAATCATAACTGATTATAAGATGATTTTA
CACGAATGTATCGAAAAAATGAAGAGGGTGTCGGAGGAgCTGGTTGAAGG
AGAAGAgAGACCcTGGAAACAcTAGAGGAGGATTGACTTGAACATGGAAG
ATTTGGGgGAgTATAAgACAGCCAATTTCTTAGATGTAgTTCAATAAGAA
GGAGAGGATATTGAATGGTTCAAcAGGGCAATATCCTTTGAcTTCATTCA
TCTGACAGTgCTGAGAcAAATTGCGAAAAGGGACTTTAAGAACAAcAATA
ggATTGATTAAGATTTAcTGGACTTGGATGCGTGGGAGTAAAACGATTTC
TGTTTGGCTcAACGCCTAATCCCATTGAATAAGgTAGCCCCGCGAATAGC
AGGAGTGAATGATGTGAGgCCTATcATGGTCCAGAGTCATTTAGTAAAAT
TCATGGAGTGGTCGTTTATGAAAGCCTTTAAATAAGCCAACAGTTTAAGG
GTTGATCCATGTCAAATCGGTTTTACCAGTAAGCTTGGAACCcAAGTCCA
TATAAGCTAACTGcTATCAAGAATGAAGAACAAGGAGTCCGGAAAAAGCT
TTaTATTTTTTGACCTGTCAGATGCTTACAATACcATACATAGAGAAGCG
GCGCATCACTTgATTAAGAcGAAGAAAATTATTGATGAAGAcAGAcTAAA
CTTCCTCTTTAATGTaTATGACTCATTATACATcTATGATCCAATCCTCA
AGAAGAAAGTGAGATTCAAAAATGGGGTCTAATAAGGaTCGGCTTTGAGC
CCCTTCATATTCAATATATTCTTTGAAAATGTTATCCTTATGATGAAAGA
CAAAATTATTGAGAGAATAGGCCAACTGAAGAAGAATTAGAAaAGAATaA
AACGaTGGATGAATGAATGcGAgATTCTTGCTTATGCTGACGATATAGTG
ATCATCTCGAGAAATAAGATAGCAGGGGAAATGGCgGACATATTTTGTGA
ATGTGCGGATAAGCATGGTCTCCTGGTGAATGTGAAGAAATCCAAATACT
TGGCTAACAGGGTAATTGAGGACCTTGAACTTAAGAAAATcGAGAGAGTG
GAGAGCTTTAGATACTTAGGTACATGGCTAACGGTTAGAGGAGGgCTGAA
ATTCTAATTAATGAAAACCAAGAAGCTGGTGACATAgAAATCTTAACAAA
TGGGGATGCTGAGAAAACTGGTCCCATTCAGAACACTGGCTAAGCTATGG
ACATTATATGTATTGCCTCACATAAGATACCATAATCTATCAATCTGGAA
ACAAAAGAAGTCAACTATTTTACAATGGCAAATATTGAAGAGAAACTCAT
TCAGAAAAGTAATGGGGTTAAACAAGAGCTTCCCTAGATATATCATTGAC
GGAATAGCGGGAAGACTTGAATATGACCTAAATGATGAAGGATACATTAG
AAAACAACTAAGAATAGCCTTATTTAGAAAACATCTTTACTCTTATGAAC
CAGAGGGTTTTTCATGGCTCGATGCCTTGAAACTTTACAATTCTTTCCTC
TGGAGTCAGTTTGAGTACATGGATGCcAAGATGTTTGATATTGATGAGGA
TGAAACATTGGAATATAGAGATCTGATTCAAAGATTCCTTAGTGAAAATG
ATGAATACAACCTAAGAGCAACCCTCCTAAGTAAGGAATTTGATTAGACT
GACCAATTGGAAAAGTTGACTACCAAGGAAGATGAAAAGGAATCTAAAAG
AAGGGTCCAAAATTAGGTTATTAGGAGAATTCCAGGATATGAATTCTTTG
AACCGTTTAAACATGGATGGAGACGcTGTATCTCCCACAATAGAAACATG
ACAGCGAAACATATGATGGAGGGTCACCTATTTGGAGAACCAGGAGATTG
GCAAGGGAAGATTGAGAGGATCCTCTAGTATGTGGGAGAGATAACGAAAC
CATTCTATTCAAAAACAcAgAAGTCTATAAGgGAgTCGGCgTAAAAACTA
GCCAAAAGAATAAAATAATTGATCTAAACTGAATGTGAACCTTTTAAAAA
AAAGAAAAAcAACAATTCCAAtTAATGAATAATTTTTCACATCATTATTA
TTATTATTA
>RT33852 Group 4 non-LTR retrotransposon
AAAAAAtAAAAATAAAAATTATTTCATCGGTGATGTCATAATTGGCTTGT
TTCGGGAAaTgTTCCCCTGAGCCTTCCtTGGTACCTGAGGGACCAagGTA
GACTtAGAGTaggCAAGATGGCATTCGAGTGGACGATGAAAGAAGAAAGG
GAAAGAAAAAGGTTAGATTcAAAAATTGGCCCCTcgAATAAAAACCGGCT
GGGCCTgGaAGCCTGGAGGAGGATGTTGAATTATCTATCATTAGCTGGAA
CATTCATAATTAgAACCCTTATGGATTcaGAGAACAATTcATCAAgATgG
GAGCACACaTaTGGATAATCCAAGAAGGACACAAAGGgATcCAgGATGGc
AAGAAAACCCTTGGATAcAGgTgGTTcACgAAGGAaAGAAATGgCAAACA
ACTAATGATcGGAATAATCCCAATAATaCAAGGAAGGAGAAGAGAGGACT
TGGAAACCCCgAATTCTATGGTAATAGAgATTTGGTTGGGATCCTGTTCA
ATTCTGATTGGGAACATTCATTAGACAGAAATTAAAGGAGAATATCGAAT
CTTACTGAACAAACTAAAAGAcTCCTTcTCGATATGCGGAGCTGACCTgA
ACTCAAAACCAAGAAGaGAgATCGAgAGATTcGATATCTTgTCAGATCTT
ATCACgAGAATCAGgAGcAATAgAAAAATGGAATGGAAGAATAAAAATTT
GGAAAATGGTTCAAAAATcGAcTTTATATTTATAAATAAAGGAATCAGAT
ATTATCAGAAATGCAAAACgGAATTTGTCAGAAAGGATGAAAATATTATA
TCAGACCACAAACCACTAGCgGTTGATATaAGgATGAAGAGAAGCGATAG
TATGGCATACCCAGTGATTGATGCTAAGATGGCaAGaAGACaTTAcTGCA
AATGGAACCAaGAaGAGAAtAAATGGGAACTAAAGAAAGAATTTGCAAgA
TTGACTGTaAGAGgAtTAATAGAAagAACTAAAcAACTAGAACCAGAGaT
gAgaATGATAAAATTCATGAAACCcAAATATTAAGAATGGAATGAAGAAT
TCcAAGAgAAGATTAAgGTgATGGAAAGaTGtGAaAAAGGTAAATTTCAc
AAATTCATtcAACACACAACAtAGATAAGAGCaGAGAAGGAAGGAGGAAT
AGTaAACATAATGAAGAAgGATGgAGaATTtATAACgGATTACAAgaTcA
TaTTaCATGAATGtATTGAgAAAATGAAaAGAGTATCgGAAGAACTGGAa
GAGgGAGAGGAgAGACCATGGAAACAttAgAGAAggATTACcTTTGAGAT
GGAgGACTTTGGAGAATAcAAAACaGCTaACTTTtCAGATGTgGTaAAAT
AgGAAGGgGAGGATATTGAATGGTTcAAtAgAGCaATATCtTTTGACTTC
ATTCAtCTgACaGTGTTGAGaTAGATTTCAAAGAGAGACTTTAaAGAGAA
TAGTAGGgTAGATGAaGACtTATTgGACTTGGAtgTATGGGAaACCAATG
ACTATTGCtTGGCATAACGCCTGATcCCCTTGAAcAAaGTAGCCCCGAAa
ATAGCgGGaGTGgATGATGTGAGgCCTATAATGGTCCAGAGTCATcTGGT
TAAgTTCATGGAgTGGTCATTTATGAAGGcTTTCAAaCTAGCTAAcAGtT
TAAGAATtGAaCCATGCTAaGTTGGTTTCACAAGTAAACTTGGAACcCAA
GTCCATATAGGttAAATCCTATCgAAAATGAAaAtgAAAGGAaCTggAAA
GAACTTTaTcTTCTTTGACCTgTCAGATGCcTATAACACAATcCAtAGAG
AAGCAGCATATgcacTAATCAAaAGcAAGAAtATTATTGATGAAGACAGg
TTgAACTTCcTgTTTAATGTATAtGAcTCccTaTACATtTATGAcCCGAT
ACTcAAGAAgAAAGTgAGgTTtAAGAATGGAGTATAacAAGGCTCCGCcT
TAAGCCCTTTCATATTCAATATcTTtTTTGAAAATGTgATCCTAATGATG
AAACAAcAAATTgAcGAgAGAATTGgACTCCTAAAaAAGAAgTAAAAGAG
AATTAAgAGATGGATGAAAGAATGTGAAATACTAGCCTATGCgGAtGAcG
TgGTgATcATcaCAAGAAAGGAAATAGCAGGTGAgATGGCtTAGATATTT
AgCGAgTGtGCTGAGAAAcATGGACTAcAAGTgAAtgTcAAGAAAACTAA
ATAtCTaGCaAAtAGAATcAATGAggATcTtGAAttaAAGAAAATTGAgA
GAGTgGAgAGcTTtAGATATTTaGGaACATGGCTgACAgTtAGgGGcGGC
cTAAAATTcTAAcTACAAAAgACcAAGAAacTgGTCGCcTAGAAATCatA
ATAGATGGGgATTCTgAGAAAAtTAGTcCCATTcAgGACgCTgGCTAAAC
TTTGGACAcTgTATGTTCTACCACATATTAGATACCATAACTTAGCGATA
TGGAAACAGAAGAAAACgACAATCTTACAgTGgcAAACAATGAAAAGAAA
CTCATTCAGgAAAGTGATGGGTCTAAATAAAAGTTTCCCTAAgTACATAA
TTGATGGAATAGCAGGaAGAcTGGAATATGATCTgAaTGATGAaGGaTAT
ATTAGGAAAcAACTTAAAATTGCTtTATTcAGAAAgCACcTATAcTCTTA
CgAACCAGAGGGTTTTTCTTGGCTcgATGCtATGAAACTTTACAATTGCT
TCCTCTGGAGTTAGTTTGAGTATATGGATGCTAAGATGTTTGACTTgGAc
GAAGAcCAAATGGATGAATAcGGAATACTaATAAACTAATTTATAgGCGA
gAATAATGaATAcAAtCTGAgGGAATCgATCCTTaGaAAAGAATTTGAgG
AGAcTGACCTACTGGAAAAaAAGACcACAtAAGAAaAgGAAAAaGAgATc
AAgAGGcGgGTcCAGAGCTAGGTcATAAGACGAATtCCAGGCTATGAATT
TTTTGAACCcTTtAAACATGGATGGAGGAACTGcaTCACCCAtGGAAaGA
ACATGACGGCAAAACATATgATGGAGGAgCACcTATTTGGaGAgCCAGGC
gACTGGCAAGGGAAATTAGAGAAGATCCAGAAATAcGTgGGgGAGACAGC
AAAgCCATTCTACTCAAAAGTAcAGAAATCAATGAAAGAgTCAGCGCAGA
AGcTGGCTAAgAGAATAAAAcAACTAATTTAAACGGAGTGTGAACCATAT
TAAAAAAaGAAAgAACTAAACACCATGCAATGAATAATTtAATtTCAtCA
TCATTATTATTATTA
>RT25765 Group 4 non-LTR retrotransposon
AAAATAAAATTAAAATATTTCATCGATGATGTCATAATtGGCATGTCTcG
AGGAaCCACCTCCTggGCCTAACCTtCTATCTGAGGATCTGAGTTAGGCT
TAGAGTgGACATGATGATgTCgAAAGAgTCaATgAAAacAAaGaGGAAGG
AAaGAGAGTGAGATTTAcAGATGAATtCCCTCCAAAAAACCCGGTTGgGC
CTAGAAGCtCaGAGGAGGATGTTGAATTATGTATCgTTAGtTGGAACATc
CATAATTAAAACCCtTATATGTTTAGATAGGAGTTcCTAGgcCTAGGAGC
TCAtATATGGATcATtcAgGAAGGcCAtAgGGGaATTGAgAACAAgAAgA
AGGCTcTaGGATATAGATGGTTTACgAAGGAtAGAAATGACAAAtAATTG
ATGATTGGAgTAATtCCATCTATTtAAGGAATGAGAAGaGAgGAccTGGA
AACACCcAACTCATTAGTAATAGAAATATATCTAGGATCCTGTTAGATTC
TGATTGGGAATaTcCATTAAACTGAAATtAAAGGGGAATAccGGATCCTg
TTAAATCGACTtcAGGAATCgTTTTCtATtTGtGGAGCGGATcTAAACTC
AAAACcAAGAAGaGAaaTgGAgAgATTTGAGATTaTATCgGATcTGGTGA
CGAGGATTCGcAgCAATAGaAAAATGGAATGGAAGAATAAAAATTTGGAA
AATGGTTCAAAAATTGATTTTTTATTTGTAAACAaAGGAATCAGAAATTA
TCAGAAAATAAAAACGgATTTTgTcAAAAAAAATGAgAaaATtATATCaG
ATCATAAaCCCTTgGCAGTgAACATtAgGGTgAggAGaAATGATAGCATG
ccaTACCcAGTGATcGATGCTAAGATgGCTAGGGGtTATTTTTGTAAATG
GAAtTAAAAgGAAgAcAGATGGTAACTGAAAGATGAATTtcatAacATGG
GAATTAAatAaCTaATTGAGAAGACaAAGAAcATGGAACCgGAggTgAAG
cTGATTcGGTTCaTgAAaCCTAAgTATTAaGAaTGGAATGAaGAATTccA
aGAGAAGATTAgaATTATGGAAAGATGtGAaAAAGGaAAATTCCAcAAAT
TTGTAcAGCACAcaACCTAGATTAGgGCAGAGAAAGAAGGtGGtgTAGTc
AATATTATGAAgAAGGAtGGtAAgTTcATtACgGATTAcAAgATGATATT
ACATGAATGCATAGAaAAGATGAAAAGAATCTCAGgAGAAtTggAAGATG
GaGAATAgAGACCTTGGAGaCATTAAAGAAgGATcACAAGAGACATGAgG
GATgGTGGAGAATATtAgACtGCTAACTTTGAaAAgATaGTGAATTAAGA
AGGAGAAcAaATTGAATGGTTcAACAAAGCtATATCcTtTGATTTcATTC
AtTTAACtGTTtTgAGATAGATTAcCAaAAGAcATTGGAgAtAgAAacAT
GAaATAGACTGGGACTTATTGGAcTTGGATATTTGGGAAACcAATGATTt
tTGCAtgGCATAgCGCCTGATCCCCcTAAACAAAGTAGCTCCgAAGATAG
CgAGCGTGGATGATGTGAGGCCtATAATGGTcCAGAGTCAcCTTGTTAAg
TTTATGGAGTGGTCATTTATGAAGGCtTTtAAGCtGACcAAcAGCtTAAG
AATGGAcCCATGCTAAGTTGGTTTtACGAGTAaaCTCGGGACTCAAGTCC
ATATAGGTtAGGTGATTTCaAGAATGAAATAaAAAGGTGAGGGcAAGAAC
TTTATATTCTTTGACCTgTCTGATGCTTAcAACACcATCCATAGAGAaGC
ACTgTATGAgATGaTTAAATAaAAAtAAGTGaTTGATGAAGACAAgTTgA
AcTTtTTGTTtAATgTcTATGAcTCCtTgTAtATaTATGATCCAATcttg
AAAtAGAAAGTGAGATTCAAaAATGGAGTGtAATAAGGCTCTTCtTTgAG
CCCTTTTcTATTCAAcATtTTcTTTGAAAATGTGATtAAgAgCACcAAAT
TGaAGATTAAtcAATaTgTTGAGAaCcTGCCCAAgAAATAaAAAAGAAGA
AAGAGATGGTTcTAaGAgTGTGAAATACTTGCCTATGCGGATGATGTgGT
AATTATTgCGAGGAAgGAagTTGCaAAgGAATGTGCttAaTTCTTcATtG
AAAGaGCTGAACAtCATaTgCTgAAgGTTAAtATTAAGAAgAcgAAaTAc
CTcGCgAATAGaaTgAATgAAGGTcTGGAgGAATTgAagATTGAAAGgGT
gGAGAACTTTAGaTATTTgGGAACtTGGCTaTCAaTAAGAGGAGGGtTGA
gATATtAgCTagAgAAgACcAAGAAAATTgTaAaTTAGAAATCcCaATAA
TTAGGAATtcTGAGGAAATTGGTTCCATTtAGAACtcTGGCTAAATTATG
GACgcTgTATGTGCTtCCTCATATaAGgTATCATAgccTTGCaATTTGGA
AACAGAAGAAATCGATGgTaAAgAACTGGCAGATTGTTAAGAGAAATTCA
TTTAGgAAaGTtATgGGttTgAAcAAAAGCTTcCaGAAgTTtATAGTtGA
TGGtATGGCGGGAAGATTgGAgTATGATCTGAGAGAAGAaGGaTATGTGA
AaAGATAACTTAaGATTGCCcTGTTTAGAAAACAcTTGTATAATTATTAt
CCgGAGGGTTTTACATGGctTCATGCCATGTAACTTTACAATTATTTCCT
CTGGTGtTAATTTTCAAATATGGATACAAAAtTaTTTGAcTTAGAgGAaG
AgAAAGGAGAgGAaTATTTAAGcaTGATAAGAAGATTCCAtGAAGAAAAT
GGaGATTACAAcATTGGATtATCTTGTTTAcAgAgAGAATTTGAccAAGC
aGACcAAtTaGAGAAGgTcgTtAGcCAAGAAGAgAAGGAgCCCATGGAGA
GaAaGGTtTAGAAcTAAGTaATAAGgAGaATcCCAGGGTATGAtTTtTTT
GAACCtTTTAAACATGGcTGGAGAAGATGtgTTTCCCATGATAAaAAcAT
GACAGCAAAgCATATCATGGAgGAACATCTgTTTGGTGAACCTGGCAACT
GGCTGGAAAAATTGAAGAGGATCCAAGAGTAtGTCCAGGACACAGCTAAG
CCATTcTACTCgAAAGTaTAGAAgTCAATGAAGGAATCtGCtAAGAAAcT
AGCAGAgAGAATTAAAAAACTtATTAAAaTaGAATGTGAGCCTTATTAAA
GAAAAAGgAgAAcCTAATGAtTTATAATTCAACATCATTATTATTATTa
>RT36327 Group 4 non-LTR retrotransposon
AAAATTAAAAAAtATTTCATcGTGATgTCATCAATTGGGTGTCTTGAGGA
TTTaCCTCCTGgGCCTATCCTGCTATCTGAGGAaCTGAGATAGGCTTAGA
AcAGACACAATGACATagAAATAAaCGATGAAAatgAAtaGGgAAAGAaA
GTGAGATTTAAAGAgGGAGCCCCaAtaGAAAACCCGGTCGggCCTAGATG
ctCGGAGGAGGATGTTGAATTGTGTGTCATTAGTTGGAACATCCAtAATg
CCAACATATACTCgATAAGAAAAGAGTTccTtGAacTgGGAGCTCATATA
TGGATAATatAAGAAGGAAAcAagAACATacAAAACcTGAAGAAGACTCT
AGGATAtaGaTGGTACACcAAgGAtAGAAATGAcAAACAATTgATGATcG
GAATAATCCCATCAATtTAAGGAAGAAGAAGAGAAGATCTGGAAACcTAA
AATTCcCTAGTaATAGAAATcTGGATTGGGAACTGTTAAATTCTGATTGG
GAATgTtCATTAAACaGAAATTAAAAGTGAATAtCGgATCTTACTGAATA
AGATAcAAGATCAAATCTCAATATGtGGAGCaGATCTAAACTCAAAACCt
AGAAAgGAAcTGaaaAGATTTGATATCCTATCAGATCTCATCACAAGAAA
AAGAAAaAAtTCAAAAATcGAATGGAAGAATAAAAAATCTGAAATTGGTT
CAAAAATTGATTTTATaTTTATaAAcAAAGGTATCAGAAAtTATCAGAAA
ATAAAAACGGAtTTTATaAAAAtAAATGGAgAAGATATcTCaGACCATAA
ACCccTAGCaaTGAATATaAAGgTcAAATGGAAtGATAGTATGAAaTAcC
CAGTgCTGGATGCTAAgGGAGCaAGAGAACAcTTTTGtGAATGGAATGGA
AAAGAAgAcAgATGGAAATTgAAAGAgGAgTAcaAAGAaaTAACaATTAA
AtAAcTacTAGAaAAAtCaAAAGaAcTgAAACCtGAGGATGGcTAcATTA
GATTCAgaAgCCCAAAATAtTAGGAgTGGGATGAggAATTTAAAgAgAAg
ATcAAATTgATGGAAAGAACTGAGAAAGGccGATTtCAcAAgTTcATTcA
ACAcACAACAcAaATtAGaGCGGAaAAAGAAGGAGGAATaGTaAAtATAA
TGAGaAAGGGTGAtagATAtATAACTGACTAtAAAGAGATcCTACATGAA
TGcATtGAAAAaATGAAgAgAGTaTCTGGgGAACTATTAGAaGgAGAAGA
GAGACCtTGGCATtAaaGAAGAAGAATTGAtGAATCgATTGAaGACTgTG
GATCCTATAAATCCaCTGAgATTGAgAAacTatTgGAAATgGAAgGTGAg
TATGTGGAATGGTTTAACAGAGCAATATCtTTTGACTTtATaCATCTgAC
cACTGTaAGAtAGgTtATGAAATCTACtTGGtAAAGAAAgAAAGAGATAG
ACTGGGAtTTATTTGACTTaGATAtATGGAAagCCAATGAATAtTGcACG
GCATAACGCCTGATCCCCTTGAATAAAGTAGCTCCaAAgATTGCGAGcGT
GGATGATGTGAGgCCTATAATGGTCCAGAGTCATCTAGTgAAaTTcATGG
AGTGGTCATATATGGCTGCCTTcAAAAAcATCAAcAGCTTAAGGATTGAC
CCGTGCTAAGTTGGTTTCACAAGTAAaTTGGGAACCTAAGTTCATATAAa
cAAAGTGATATCTAAgATGAAgACaAAAGGtGAgGGgAAaTGCTTcATgT
TtTTTGACCTATCAGATGCTTACAAcACaATAaAcAGaGAaGCTGTCTAC
ActATGATAAAAGAAGAtAAccTaATtGATGAAGACAAACTaGATTTccT
ATTcAATGCaTATGATCAAtTgTACATcTAcGAcCCaATAACaAAAaAgA
AAGTcAGATTcAAAAATGGgGTttAAcAAGGATCAGCCtTgAGCCCCTTc
TTATTcAATATATTcTTTGAgAAAGTacTtgagAGAGTTAAATtGtTGgC
AcAaGAAcAAGCgAAGAAcCTgCCCAAGAaatAgAAGAGAAgaAAGAgAT
GGATTGAAGAtGgaGAAATatTgGCCTATGCtGATGATGTgGTAATCtAT
ACcAGAAAAGAAGTgGCGAaAATATGGGCTGAtGCcTTtATTtAAGGAGC
aAAaGAcTTtGAATTaAAAGTgAACATtAAgAAgACcAAATACTTATCTA
ATAAggTaATTGAgcCccTGGAaTAAATACAAATTGAAAAAGtCtAgAAC
TTCAGATAtCTGGGaACTTGGtTATCAaTTAGAGGaAACCTGAAtCAcTA
AcTgTAAAAAACTAAAcAaATTGTgTAAcAGAAATCAaCtTAATTGAGgA
TAATGAGaAAgATAGTtCCgTTGAGAgTacTAACtAAAcTATGGACgCTg
TAtATccTACCACATATTAGgTATCATAAtTTGGCagTCTGGAAATAgAg
GAAAACAATGATtAAgAAATGGTAAcTAATaAAgAGaAAtTCtTTTAGaA
AAAtcATGGGACTAAAtAAgAGcTTcCCaAAGAACATaATTGATGGcATA
ATtGGAAGACTtGAATtTGAttTGAAAGAAGATGGATACATcAGAAGACA
ACTGAAAATTGCtTTATTcAGAAAgAatcTaTAtAACTATTCTCCAGAGG
GCTTTATGTaGTATCAAGCcACaTAACTTTACAATTAtTTCCTCTGGAAT
TAGTTTgCCAATGCAGAtACtAAACTATTTGATcTtGAGGATGAGAAAGc
AGATGAtTATGagAGgtTAcTgAcaaAgTTTCATGAAGAAAATGGAGAcT
AtAACCTTGGAatGACATTCCTcCAACGaGAGTTTGAGgAAaCAGAAATt
aTGGAAAAAAgAGTGGGATGGGATGAAAGtGActTaAAgAGAGGAGTaCA
AAATTAAGTGATCAGAAGAATaCCTGGATATGAaTTcTTtGAaCCATtTA
AACACAGcTGGAGaAAATGTcGAgCTCAcCAAAAgAACATGACaGctAAA
CACATGATGGAAGAcCACCTcTTTGGaGAaCCTGGCAAtTGGCTGGAaAA
gaTGACgAAGATtTAAgAATaTATtcAaGAcAtAGCgAAGCCCTTcTACT
CGAAgGTGTAaAAaTCAATGAGAGAaTCaGCATAgAAACTAGCAAAgAGA
ATtAAacGccTGATtAAAGACGAATGcGAaCCcTTTAAAAAAcaAACCAA
CTAAAtATGACAATTTAACATCATTTATTATTATTaTtA
>RT48784 Group 5 non-LTR retrotransposon
AAAAAATTTAATTAACTCATAATTATTTATGAGGGTTGGAGTCACTAGTG
ACACAACTTGTTTGGGAGTTGTTCCCACCAAAGTTTCTGATATTGAAATT
GAAGAGGCTTCTAaTACTTTCCCCACATACGAAGCaTatGCTGGACCTTG
TGGcATGGAGTTaGAAATCCCTCTTCTTCAGAATATCTAATCGAACTAAG
GTTCTAGTCCGTcGgCAATTTTGCCCGGAcATCAtTAAAATATATCTTAA
CAGACCTCTCACGACCTGAATATCCTCTCTTGGAACCTCTAAGGATATTC
CCATGACAAATATAAAGTTCTATAGAACTTTCATATTATCATGGCttAGG
AAGCCCAATATCCAcAGGATAAAGACGTTCACTTCATTAAATACCAAAGT
TATAGAAAGGAGAGAGAAGGAAATCCACTtATGACTCTAGTACTtTCTAA
AATTCCTTCaGTTAGAATGcTAGAATTGGAAACTAAAAATACCtTaGTTG
TTAAGGTtATTTTTAAgAAGTTTcAACTCCTgTTAGTGAACATACATCTG
ACTTCTACAACAAAAATaGAATGGAAAGCTACATTGGAaACTTTCCAATA
CTCaGCTGCCATTGTTGGtGGAGACATaAACTATtAAATGAGAAAAAAtC
CAAATCTATACTATGATTTGGTCTCACATTAAGCCACTAGaAAAAAcAAg
GATGGAACTAAATTCAGATAGATTGAcTACCTGATGATCAAcAGAAATAT
AGAATGGAAAACAAAAATTTTATAGAATACATTCTATAAgTTtTCTGAtC
ATAAACCAATTTCCATATCcTTTaCTATTCCATAAGAAGAtTTATTCcAA
AGACCAgTTATTAATaCTAGgGCCCTtAACTAATACATTGAATCCCTTGA
TGAGAAACCATATAATATGTATGAATATATGAAGATTGCaAATTAACCTG
GATTCTTTAATATCAAATACATAGATTACAAGATAATTATcAACAAgAAC
CTTGCAGATGCcATTtAgGCTTGTAAATCCTTACTCTTTTCCAAATAATC
cTAAGAATTCTATGATATCATTTCTCATTCCAGAAATTTAAAACCTTTCA
AAAAgGAAGGATCAATAATGAATGTCATACAGAAAGATAATGGCGATTTG
ATTTGCTGTTACAAATAGATAcTAaCCATGTGcATTGAAGAtCTtCTaTA
AATCtAATAAAgACAATTGATaCCTTtTTGcTTAGATCTTCCTaAtAAcT
TTAAAGTCTAcATTgATAGGAAGTAAATAGAACATCTAGCtTAAAATAAG
AAGGCcGTaTCCTATGACTTaGTAGAATTATCtAAaCTTGTAAGTTAcCT
AGAcGAAGATGGATCTTTCTACATAAAcTTTAATGAACTGACTAAAcTaT
AaTACATcTTCAGTATGAGGTTAATCCCACTGAAtAAGATGCATCCaTAG
ATCCCgATAAGGGGtTAgTTTAGACCcATAATGGTCATTAGTCACTTTgT
TAAATTATTTGAGGCatCGTATGTTTAGAAATTTAAAAAGATATGTACTT
CTAAAATAAATCCTTCTTAAATTGGCTTCGTATCCTATTTAGGATGCTAA
tAATCAATTGATCAAATTATAAGTGAATTgAAAaCTAAGACAAAaGAtCT
AAATAAAGGTAGAGTtTCTATCTTTATGGATCTTTCTAATGCTTACAACA
TGGTAAAAAGGTAAGATATTTTTAAATGTCTaAGAGAAAAtTAATAATAT
GCTTCATTATTCAATGAGAATGAGATTTATGCTCTTTAATGGaTATATGA
ATAACTtTATATCTATGATCCAATTAATAAAGAgAATGTGTATTTcAAAA
ATGGgGTACATTAAGGTTCaCTccTAGCaCCTTTTcTATTTGACATaTAC
TTTAATTAATTaATaGAAGAATTaGAgAGAAGAATTAGGATTAAATTAAT
ATGcAATAAAATTcTAAAAAAAcAAAAAcAAACTAAATTCcAgCTATTCC
TcAAAGCTACTAAAGTcTTTGCTTATGCGGATGATGTtGCTATtACTACc
TTTGATAGCTGTGCTGGATGGATAGTGGATTAATTcTTAGATCTTGCAGA
TAAATATGGTTTTAAGGTAAACCTTAAAAAaTCAAATTATATTTCCAATA
AGAAATCcAATCATGAaGAACTtGTCAAGTTaGGAATttTTAAAGTGAAA
CACTTTAAATAcTTAGGGGTTTATATATCTCCaAGAGGAAATATTAATGA
ACATAGAAAACATGTTCAAACTAAAgTCAAATTCTTATGTGATcAATTAA
AaAATtTAAGTCGTATTCTcCCTTTGAGACATATGACTcAaTTATGGCTT
TCTTATATTAAACCTCATTTTGATTATGTTGCTCCCCTtATGAAAAATTA
TGACATCAAAGAAcTCGAgAAATGGAGATTAATtTATAGAGGATCCATAA
AAAGgATATTATGTTTAGCtAAATCTACAGCTAATAAcATAATAGATGAA
TTATGGAAAAAATTTGGTTTATAaCCAACAGCTTTGATGAAGTAGACAGA
TGAAcAAATAGCTAGACTACTTACATAtAAAAAATAAGGAGATGGTGAGA
TTTTTAAAAGTTAGATAGATATGAAAGTATAAACgATGCAATGGAAGAGA
TCTGATCTTTCTGCTGAGGcaGATAAGATTAGACAgGAAGACAATCTAAT
CATCCAATAATATGGaTTTGCTCCTAACTTTTCTCACAAaATGAAATATC
TACCagCTTTTGGATACCTGGAtAGATATAAGCATAGCTGGAAAAAATGt
AACTAATGTGGTCatcAATGGTCTTTTGAACATGTTGAGAAACATGATCC
TATACTGTATTAAGACTATTTGgCCATAGAAAGTTaCATAAATTAATGTG
CaATGGAATAATCATTGTGCTATAAAGACTATTCACATAGATAAGAATTG
TGCTTCCAtTTTTcAAAGCTTAATAAGCGCTTCAACGAGATAGTTGAAtA
AACGACATTTAGTCACaCGTCTGAGgTCCTTCAGAAaTGAATAAGTTGAG
ATATTATtAAAAATTTAATTTAATTTAA
>RT3903 Group 5 non-LTR retrotransposon
AAAAAATTTAATTAACTCATAATTATTTATGAGGGTTGGGGTCACTAGTG
ACACAACTTgTTTGGGAGATATTCCCACCAAAGTTTCTGATATCGAAGTT
GAAGAGGCTTCCTATACTTTCCCCACATACGAAGTATAAACTgGACCTTG
TGGCATGGAGTTGGAAATCCCTCTTCTTCAGAATATCTAATCGAACTAAG
GTTCTAGTCCGTAGGCAAGTTTGCCCGgATATCATGAAAATATATCTTAA
CAGACCTCTCACGACCTGAATATCCTCTCTTGGAACcTCTAAGGATATTC
CCATGATAAATATAAAGTTCTATAGAACTTTCATATCATCATGGCTTAAG
AAGCACAATATCCACAGGATAAAGACGTTCACTTCcATAAATACCAATGT
TACAGAAAGGAAAGAGAAGGAAACCCACTAATGACTTTGGTACTTTCCAA
AATTCCGTCGGTTAGAATGATAGAATTAGAAACAAAAAATACTTTAGTGG
TAAAAGTTATCTTCAAaAAATTCTAACTCCTTGTGGTaAATATACATCTG
ACCTCTACAACAAAACTTGAATGGAAAGCTACATTGGAAACTTTCCAATA
TTCAGCTGCCATTGTAGGAGGAGACATAAACTATTAATTAAGAAAAAACC
CAAATCTATAcTAtGATTTGGTGTCACATAAAGCCACTAGATAAAACAAG
GATGGAACTAAATTCAGATAGATAGACTACATGATGATCAATAGAAATAT
AGAATGGAAAACAcAAATTTTATAGAATACATTCCATAAGTTCTCTGATC
ATAAACCAATATCCATATCCTTTAAGATTCCATAAGAAGATTTATTcCAA
AGGCCAGTTATTAATACCAAGGCtCTGAATCAATACATTGAATCACTTGA
tGAGAAACCATATAACATgTATGAATATATGAAGATTGCTAATTAACCTG
GCTTTTTCAATATCAAATACATAGACTAtAAgATAATaATTAATAAGAAC
CTTGCTGATGCCATATAAGCTTGTAAGTCCTTACTTTTCTCCAAATAATC
CAAgGAATTcTATGATATcATCTCTCATTCCAGAAATcTAAAACCCTTTA
AGAAAGAAGGgTCAATAATGAATGTGATATaaGAAGATAATGGCAATTTA
ATTTGCTGtTACAAATAGATACTCTAAATGTGCATTGAAGATCTTTTGTA
AATTCAAGAAAAACAATTGATTCCTTTTTGCTTAGAatTTCCTAAAAATT
TCAAAGTCTACATCAATAGGAAGCAAATAGAAAATCTTGCATAAAATAAG
AAGGCCGTGTCCTTTGACTTAGTAGAATTATCCAAACTTGTAAGTTATCT
AGATAACGATGGAGCTTTCTACaTGAACTTTAATGAACTGACTAAACTTC
AATACATcTTCAGtATGAGGTTgATCCCACTGAATAAGATGCAcCCTAaA
ATCCCTATAAGGGGTTAGTTTAGACCTATAATGGTCATTAGTCACTTTGT
TAAATTATTTGAGGCATCGTATGTTTAGAAATTCAAAGAtATTTGCACTT
CTAAgATTAATCCTTCTTAAATTGGCTTTGTATCCTATCTAGGATGCTCT
TAATCAATTGATTAAATTATTAGTGAACTGAAAACTAAAACTAAAGACTT
GAATAgAGGCAGAGTTTCTGTCTTTATGGATCTATCCAATGCTTACAATA
TGGTCAAAAGACAAGATATTTTTAAATATCTAAGAGAAAATAAAtAATAT
GCTTCATTATTCAATGAGAATGAGATTTATGCTCTTTAATGGATGTATGA
ACAACTCTATGTtTATGATCCAATTAATAAAGAGAATGTGTATTTCAAAA
ATGGAGTACATTAAGGcTCACtGcTAGCCCCTTTCCTATTTGACATCTAT
TTCAACTAAtTaATAGATGAACTGGAGAGAAGAATAAGGATTAAATTaAT
ATGTAATAAGATTCTAAAAAAACAGAAATAGAAcAAATTCCAACTCTTCC
TGAAAGCTACAAAAGTCTTTGCCTATGCAGATGAcGTTGCTATTACTACC
TTTGATAGCTGTGCTGGtTGGATAGTGGAATAATTCTTAGATCTGGCTGA
TAAATATGGTTTTAAGGTAAATATTAAAAAATCAAATTACATTTCCAATA
AGAAATCCAATCATTAAGATTTGGTAAAATTAGGAATTCTCAAAGTGAAA
CACTTTAAATACTTAGGAGTTTTTATATCTCCAAGAGGAAATATTACTGA
ACATAGAAAACATGTTCAAATGAAAACTAGATTCTTATGTGATTAACTAA
AAAACTTGAGTCGTATTCTCCCTCTGAGACATATGACTTAATTGTGGCTA
TCTTATATTAAACCTCATTTTGAtTATGTTGCTCCCCTCATGAAAAATTA
TGATTTCAAAGAAATTGAAAAATGGAGACTAATtTACAGAGGATCCATCA
AAAGAATATTATGCTTAGCTAGGTCTACAGCAAATAGTATAATAGATGAA
cTGTGGAGGAAGTTTGGTTTATAACCTACTGCTTTAATGAAACAGACAGA
TGAATAAATAGCTAGATTGCTTAAATATAAAAAATAAGGAGAAGGTGAGA
TTTTTAAAAGTTAGgTTGAcATGAAAGTATAAGAGATGTAATGGAAAAGA
TCTGCACTgTCTGCCGAaGCAGATAAgATTAGgCAGGAtGATCTTCTCAT
TATtGAACAATACGGATTCTCcCCCAGCTTTTCTCACAAAATGAAATATT
TGCCAGCTTTTGGATATCTAGATAGATACAAGCATAGCTGGAAGAaATGT
gACCAATGTGGTTCTTAATGGTCTTTTGAACATGTTGAGAAACATGATCC
TTTGCTGTATTAAGACTATTTGACCATcGAAGGTTACATAAATTAATGTG
CCATGGAACAATCTCTATGCTATAGAGACTACTCACATAGAAAAGATCTG
TGCTTCTAATTTTTTtAGCTTAACAAGCGATTCAACGAgATTGTTGAATA
AACGACATTTTGTCATACGTCTGAGGTCCTTCAGAAATGAATAAGTTGAG
ATATTATTAAAAATTTAATTTAATTtAA
>RT283 Group 5 non-LTR retrotransposon
AAAAAATTTAATTAACTCATAATTATTTATGAGGGTTGGGGTCACTAGTG
ACACAACTTGTTTGGGAGTTTTACCcACCAAAGTTTCTGATATcGAGGTt
GAAGAGGCTTCCTATACTTTCCCCACATACGAtGTATAAACTGGATCTTG
TGGTATGGAGTTGGAAATCCCTCTTCTTCAGAATGTCAAATCGAACTAAG
GTTCTAGTCCGTTGGCAAGTTTGCCCGGATATCATAAAAATATATCTTAA
CAGACCTCTCACGACCTGAATATCCTCTCTTGGAACCTCTAAGGATATTC
CCATGAaAAATATAAAGTTCTtTAGAACTTTCATATAATCATGGCTTAGG
AAGCACAATACCCACAGGGtaAAGACGTTCACTTTCATAAATAcCAATGT
TACAGAAAGGAAAGGGAAGGCAACCCTCTGATGACaATGATTCTTTCCAA
AATTCCGTCAGTTAGAATGATAGAATTAGAAACATAAAACACCTTAGTaG
TAAAGGTGATTTTTAGaAAATTCTAACTCCTTGTGGTAAACATACAccTA
ACCTCCACAACAAAACTTGAATGGAAgGCTACATTGGAgACTTTCCAATA
TGCaGCtGCCATTgTaGGAGGAGATATCAACTATTAACTCAGAAAAAATC
CaAATCaATAcTATGATTTGGTGACTCATAAAGCCACTAGATAAAAcAAG
GATGGAACTAAAtTCAGACAAATTGAcTACtTGATGATCAATAGAAATAT
AGAATGGAAAACTAATATTTTGTAGAATACATTCTATAAATTcTCTGATC
ACAAACCTATTTCCATATCcTTTtAAATTCCATAAGAAGATTTATTTtAG
AGACCAATcATCAAcTCTAAAtcACTgAAtCAATAcATtGAATCACTTGA
tGAGAAACCTTATAACATGTATGAATACATGAAGATtGCTAATTAACCTG
GCTTCTTcggTATTAAATaCATaGAcTACAAAATAaTAATAAAtAAgAAC
CTTGCAGATGCCATAcAAGCTTGTAAATCctTGCTATTCTCCAAACAATC
GAAGGAATTcTATGATATTATATCTCACTCTAGAAATCTgAAACCTTTtA
AgAAAGAaGGTTCAATAATGAATGTcATTGAGTAAAGTGATGGCAAtCTA
GTATGCTGTTACAAATAGATACTttAaATGTGCATTGAAGATCTgaTTTT
GATTCAAGGAAAACAATTGATACCAATATGTcTgGATCTCCCGAAAAATT
TTAAAGTCTACATTAaTAaGgAGACAATTGAAAATCTAGCCTAgAATAAG
AAGGCGGTGTCCTTTGACTTAGTAGAaCTaCCtAAACTTGTGAGCTACtT
GGAcAATGATGGAGCtTTCTACAtAAAtTTTAATGAACTGACTAAACTTG
AATACATCTTCAGTATGAGGTTGATCCCACTGAATAAGATGCACCCATAG
ATCCCAATAAGGGGTCAATTTAGACCTATTATGGTcATTAGTCACTTTGT
TAAACTATTTGAGGCATCGTATGTTTAGAAGTTTAAAAaGATtTGtACTT
CTAAAATTAATCCTTCTTAAATTGGCTTTGTATCCTAtCTTGGATGCTCC
TAATCAATTGATTAAATAATTAGTGAAtTAAAAaATAAaACTAAAGaCTT
GAATAAAGGCAGAGTtTCTGTCTTCATGGATCTtTCAAATGCTTAcAACA
TGGTTAGAAGATAAGATATcTTCAAATAaTTAAGAGAAAACAAATAATAT
TCTTcaATGTTCAATGAGAATGAGATTTATGCTCTtTAATGGATGTAtGA
ATAACTATATATCTATGAcCCAATTGTtAAAGAAAAAGTgTATTTCaAAA
ATGGAGTACATTAAGGcTCTcTGTTAGCtCCcTTCCTTTTTGACATATAT
TTCAATTAAtTAATAGATGAAtTaGAAAGGAGAATaAGGATAAAATTAAT
ATGcAATAAAATATTAAAGAAATAAAAAgAAAATAAATTCtAGCTGTTCC
TGAAGGCtACTAAAGTCTTTGCTTATGCAGATGACGTtGCTATCACcACT
TTtGATAGCTGTGCTGGATGGATAGTGGAATAATTtTTAGATCTAGCTGA
AAAGTATGGTTTtAAgGTgAATgTAAAAAAATCAAATTATATTTCAAATA
AGAAATCTAATCATTAAGAccTAGTAAAATTAGGAATTCTCAAAGTGAAA
CATTTTAAaTACCTAGGAGTTTATATcTCTCCTAGAGGCAATATAACTGA
ACATAGAAAACATGTTCAAATTAAAACTAAATTCtTATGTGAttAACTtA
AAAACCTAAGTCGTATcCTCCCTcTGAGACATATGACTTAAtTGTGGCTG
TCATATATTAAACCTCATTTTgATTATGTTGCTCCCCTTATGAAAAACTA
TGATGTCAAAGAAATCGAAAAATGGAGACTGATtTATAGAGGATCCATTA
AAAGAATTCTTTGcCTAGCAAAATCAACAGCTAATAGCgTtATTGATGAA
CTATGGAGGAAaTTTGGCTTATAGCCTACAGCTtTGATGAAATAAACAGA
TGAAcAGATTGCGAGGCTAaaTACATTTAGAAAATAAGGAGAAGGTGAGA
TTTTTAGAAGCTAGATTGACCAAAAGATCGATGACCTgaAATAAAGgAGT
TATGCCCTcTCAGCAGAAGCTGATAGGATAAGGTAGGAgGATCTTTTaAT
AGTATAGCAATAGGGTTTTTACCCAAGCTTCTCTCACAAAATGAAATACT
TACCAGCTTTTGGATATCTtGATAGATATAAACATAGCTGGAAAAAATGT
AGCGAATGTGGATGCTAATGGTCTTTTGATCATGTcGAAAGACATGAcCC
TGTgTTGTATTAAGACTATTTGTCCATTGAAAGCTATATAAATAATTGTG
CCTTgGAGTAaTCTCTATGTTATAGAGAATACCCATAtAGAAGAGATCTG
TGCTTCCAATTTTATAAATTgAATCAACGATTTAATacaATTGTTGAgTA
gACGACATTTaGTCGTACGTcTGAGGTCCTTCAGAAATGAAcAAGTTGAG
ATATATATTAAAAATTTAATTTAATTTAA
>RT50144 Group 5 non-LTR retrotransposon
AAAAAATTTAATTAACTCATAATTATTTATGAGGGTTGGGGTCACTAGTG
ACACAACTTAGTTGGGATTTCTACCCACCAAAGTTTCTGATATCGAGGTA
GAAGAGGCTTCCTGTACTTTCCCCACATACGACGCTTAGGCTGGATCTTG
TGGcATGGAGTTGGAAATCCCTCTTCTTCAGAATGTCAAATCGAACTTAG
GTTCTAGTCCGTTGGCAAGTGTGCCCGGATATCATAAAAATATATCTTAA
CAGACCTCTCACGACCTGAATATCCTCTCTTGGAACCTCTAGGGATATTC
CCATGAAAAATATAAAGTTCTtCAGAACTTTCATATAATCATGGCTTAGG
AAGCACAATACCCACAAGGGAAAGACGTTCACTTTCATAAATACCAATGT
TACAGAAAGGAAAGGGATGGCAACCCTCTAATGACgATGATTCTTTCCAA
AATTCCGTCAGTTAGAATGACAGAATTAGAAACCCAAAACACCTTAGTGG
TTAAGGTGATTTTTAGAAAATTCTAACTCCTTGTGGTAAACATACACCTA
ACCTCCACAACAAAACTTGAATGGAAGGCTACGTTGGAGACTTTCCAATA
TGCCGCAGCCATAATTGGAGGAGATATCAACTATTAACTCAGAAAAAATC
CTAACCAATACTATGATTTGGTTACTCATAAAGCCACTAGATAGAACAAG
GATGGAACTAAAcTCAGACAaATTGATTACCTAATGATCAATAGAAATAT
AGAATGGAAAAATAATaTTTTATAGAATACATTCTATAATTTCTCtGACC
ATAAACCTATTTCCATATCCTTTTAAATTCCATAAGAAGATTTATTTTAG
AGACCAATAATTAACTCTAAATAACTCAATTAATACATTGATTCACTTGA
TGAAAAACCTTACAATATGTATGAATATATGAAGATAGCTAATCAACCTG
GCTTCTTCAATATTAAATTTATGGATTTCAAAATAATAATAAACAAAAAT
CTTGCAGATGCCATACAAGCTTGTAAATCCTTGTTATTCTCCAAACAATC
AAAGGAATTCTACGATATTATATCTCACTCTAGAAATCTAAAACCCTTTA
AGAAAGAAGGTTCAATAATGAATGTTATTTAATAAGATGATGGCAATTTG
GTTTGCTGCTACAAACAAATACTCAATATGTGCATTTAAGATCTGATTAT
GATTCAAGGTAAACAATTGATACCATGGTGTTTGGATCTCCCGAAAAATT
ACAAAGTCTACATCAATAGGGAGACAATTGAAAACCTAGCCTAGAACAAG
AAGGCGGTGTCCTTTGACTTAGTAGAGCTCCCaAAACTTGTAAGTTACCT
AGAcCAgGATGGaGCaTTCTACATTAACTTTAATGAACTGACTAAACTcG
AGTACATATTTAGTATGAGGTTAATCCCACTAAATAAGATGCACCCTATG
ATCCCAATAAGGGGTCAATTTAGACCTATTATGGTAATTAGTCACTTTGT
TAAACTTTTTGAGGCCTCGTATGTTTAGAAGTTTAAAAAgATATGTTCTT
CTAAAATCAATCCTTCTTAAATTGGCTTTGTATCCTATCTTGGATGCTCT
CAATCAATTGATTAAATAATTAGTGAATTAAAAGATAAAACTAAgGGCTT
GAATAAAGGCAGAGTCTCTGTCTTCATGGATCTTTCAAATGCtTATAACA
TGGTTAGAAGATAAGAtATCTTCAAATAACTAAGGGAAAATAAATAATAC
TCTATGATGTTCAAtCAGAATGAGATTTATGCTCTGTAATGGATGTATGA
ATAACTATATATCTATGATCCAATTGCTaAGGAAAAGATATACTTCTAGA
ATGGAGTTCATTAGGGTTCTCTACTAGCTCCTTTTCTATTTGATATATAC
TTTAACCAgTTAATAGATGAGCTTGAAAGGAGAATTAGaATAAAATTAAT
cTGCAATAAGATTTTAAAAAAGCAAAAAGAAAACAAGTTCCAGCTATTCC
TAAAGGCAACTAAAGTATTTGCTTATGCAGATGACGTAGCTATCACTACT
TTTGATAGCTGTGCTGGATGGGTAGTGGAATAGTTtTTAGATTTaGCTGA
AAAATATGGaTTTAAAGTCAATATTAAAAAATCCAATTACATTTCTAATA
AGAAATCCAATCATTAAGACCTAGTAAAATTAGGGATACTGAAgGTGAAa
AATTTCAAATACCTAGGAGTTTATATcTCTCCTAGAGGTAATATTACTGA
ACATAGGAAACATGTTCAAACTAAAGTTAGATTCTTATGTGATTAACTTA
AAAACTTAAGTCGTATCCTCCCTtTGAGGCATATGACATAATTGTGGCTA
TCATATATTAAACCTCATTTTGATTATGTTGCTCCTCTAATGAAAAATTA
TGAGATtAAAGAAATTGAGAAATGGAGACTGCTATACAGAGGTTCTATTA
AAAGAATcTTGTGTCTAGCTAAGTCAACAGCTAATAATgTTATTGATGAA
TTATGGAGGAAATTTGGCCTTTAACCTACAGCTTTGATGAAACAAACGAA
TGAACAGATTGCAAGGCTTAATACTTTCAGAAAGCAGGAAGAAGGtGAAA
CTTTCAAAAgCTAGATCGACAaGAAGATCGAgAATCTATAGTAAAGGAGT
TATGCCCTCTCAGCAGAAGCTGATAGGATAAGATAGGAAGATCTTATGAT
AGTTtAGTAACAAGGTTTTTACCCAAACTTCTCTCATAAAATGAAATATT
TACCAGCTTTTGGATACCTTGATAGATATAAACATAGCTGGAAGAAATGT
AGCGAGTGTGGATGTTAATGGTCTTTTGATCATGTCGAGAGACATGACCC
TGTGTTGTATTAAGACTATTTATCCATTGAGAGCTACATAAATAATTGTG
CCTTGGAGTAATCTCTATGtTATAGAGAATACCCTTACAGAAGAGATCTG
TGCTTCCAATTTTACAAATTGAATCAACGATTTAATACTATTGTTGAATA
GACGACATTTgGtCGTcCGTCTGAGGTCCTTCACAAATGAACAAGTTGAG
ATATATATTAAAAATTTAATTTAATTTAA
>RT41453 Group 5 non-LTR retrotransposon
aAAAAATTTAATTAACTCATAATTATTTATGAGGGTTGGGGTCACTAGTG
ACACAACTTAGTTGGGATTTTTACCCACCAAAGTTTCTGATATCGAAGTA
GAAGAGGCTTCCTGTACTTTCCCCACATACGACGCTTCTGCTGGATCTTG
TGGCATGGAAATGGAAATCCCTCTTCTTCAGAATGTCAAATCGAACTTAG
GTTCTAGTCCGTCGGCAAGTGTGCCCGGACATCTTGAAAATATATCTTAA
CAGACCTCTCACGACCTGAATATCCTCTCTTGGAACCTCTAAGGATATTC
CCATGAAAAATATAAGGTTCTCTAGAACTTTCATATAATCATGGCCTAGG
AAGCACAATACCCACAAGGGAAAGACGTTCACTTTCATAAATACtAATGT
TACAGAAAAGAAAGGGATGGCAACCCTTTGATGACGaTGATTCTTTCCAA
AATTCCGTCAGTTAGAATGATAGAATTAGAAACTTAAAACACCTTAGTaG
TTAAGGTgATATTTAGAAAATTCTAACTCCTTGTGGTGAACATACACCTA
ACCTCCACAACAAAACTTGAATGGAAGGCTACcTTGGAaACTTTCCAATA
TGCAGCCACCATAATTGGAGGAGATATCAACTATTAACTCAGAAAAAATC
CAAACCAATACTATGATTTGGTTACTCATAAAGCCACTAGAAGAAATAAG
GATGGAACTAAATTCAAACAGATTGATTACCTGATGGTCAATAGAAATAT
AGAATGGAAAAATAAAgTTTTATAGAATACATTCTATACTTTTTCAGACC
ATAAACCCATTTCCATATCCTTTTAAATTCCATAAGAAGATTTGTTTTAG
AGACCAATAATTAACTCTAAATAACTTAACTAATACATTGATTCACTTGA
TGAAAAACCCTAtAATATGTATGAATACATGAAGATAGCCAATCAACCTG
GTTTCTTCAATATTAAATTTATGGATTTCAAAATAATAATAAATAAAAAT
CTTGCAGATGCCATACAAGCTTGTAAaTCCTTGCTATTTTCcAAATAgTC
CAAGGAATTCTATGATATCATATCTCAtTCaAGAAATTTAAAACCCTTTA
AAAAAGAAGGATCAATAATGAATGTCATTTAATAAGATGATGGCAATTTG
GTTTGCTGTTACAAACAAATACTCAATATGTGCATTTAAGATCTTATTGT
GATTCAAGGAAAACAATTGATACCATGGTGCCTgGATCTCCCGAAAAATT
ACAAAGTCTACATCAATAGGGAGACAATTGAAAACCTAGCCTAGAATAAG
AAGGCGGTGTCCTTTGACTTAGTAGAACTCCCGAAACTTGTGAGTTACCT
AGACCAAGATGGAGCTTTCTACATTGACTTTAATAAACTGACTGAACTTG
AGTACaTATTcAGTATGAGGTTAATACCgCTgAATAAGATGCACCCTATG
ATCCCAATAAGGGGTCAATTTAGACCTATTATGGTAATCAGTCACTTTGT
TAAACTTTTTGAGGCCTCGTATGTTTAGAAGTTTAAGACTATTTGTTCTT
CTAAaATTAATCCTTCTTAAATTGGCTTTGTATCCTATCTTGGATGCTCT
CAATCAATTGATTAAATAATTAGTGAATTAAAAGATAAGACTAAAGGCTT
GAATAAGGGCAGAGTTTCTGTCTTCATGGATCTTTCAAATGCcTATAACA
TGGTTAGAAGaTAAGACATCTTCAAATAACTAAGaGAAAATAAATAATAC
TCAATGATGTTCAATTAGAATGAGATTTATGCatTATAATGGATGTATGA
ATAGCTCTATATtTATGATCCAATTGcTAAGGAgAAgGTATATTTCTAGA
AcGGAGTTCATTAGGGTTCATTGtTAGCtCCCTTTCTgTTTGATATATAC
TTTAACCAATTAATAGATGAGCTTGAgAGAAGAATTAGAATAAAATTAAT
ATGCAACAAGATTTTaAAAAAATAAAAAGAAAACAAATTCCAGaTATTCC
TAAAAGCAACcAAAGTATTTGCTTATGCAGATGACGTAGCTATCACtACt
TTTGATAGCTGTGCTGGATGGGTAGTGGAAcAgTTTTTAGATTTAGCTGA
GAAaTATGGATTTAAGGTCAATgTTAAAAAATCCAACTACATTTCAAATA
AGAAATCCAATCATTAAGACCTAGTAAAATTAGGGATAtTAAAAGTGAAg
AATTTtAAATACCTAGGAGTCTATATCTCTCCTAGAGGTAACATcAaTGA
ACATAGGAAaCATGTTCAAACaAAAGTTAAATTCTTATGTGATCAACTTA
AAAACcTAAGTCGcATCCTCCCCtTGAGGCATATGACTTAAcTaTGGCTt
TCATATATTAAACCTCATTTTGATTATGTTGCTCCTCTAATGAAAAATTA
TGATgTgAAAGAGATTGAAAAATGGAGACTACTATACAGaGGTTCTATTA
AaAGAATCTTGTGTCTAGCTAAGTCgACAGCTAATAATGTTATTGATGAA
cTATGGAGGAAGTTTGGCCTTTAACCaACTGCTTTaATGAAACAGACAgA
TGAATAGATTGCAAGACTTAAcACaTatAGAAAGCAGGAtGAAGGTGAGA
CTTTTAgAAATTAGATtGATAAAAAGATCGAAAATCTATAATAAAGGAGT
TATGCCCTTTCAGCgGAAGCTGATAGGATAAGATAGGAAGATCTTtAAAT
AATTCAaTAACAAGGTTTTTACCCAAATTTCTCTCATAAAATGAAATATT
TACCAGCTTTTGGATACCTTgaTAGATACAAACATAGCTGGAAaAAATGT
AGCGAATGTGGATGttAATGGTCcTTTGATCATGTCGAGAGACATGACCC
TGTGTTGTATTAgGACTATTTATCCATTGAGAGCTACATAAAcTAATGTG
CCTTGGAGTAATCTCTATGtTATAGAGAATACCCTTACAGAAGAGATCTG
TGCTTCCATTTCTACAAATTAAATCAgCGATTTGATACcATcGTTGAGAA
GACGACATTTGagCGTaCGTCTGAGGTCCTTCACAAATGAAtAAGTTGAG
ATATATATTAAAATTTAATTTAATTTAA
>ORF1A Solo ORF1, non-LTR retrotransposon
TTATTATTATTATTATTTTTATCTTTTATTTGTGGATGCAGGAGAAAATC
GACGAAGAGTTTTTAAATCCTCTTACAGCaAATTTCTTTCCTGAGTACCC
AGTCAATGGCTGGCCAATCTTCTAGGGTCTCTTCAAATCCTTCTATGAAG
CCCTAGATGATTTGTGTGAATTTAaAGCACCAAATGTACAAGAGTGTGGA
GTTGGTAAGAGAGTCAAAGATATACTccGtACTCTtAAGCGATACCTTTC
TAGGATGGGACTAATTACCTGGTCACCTGAATAGCTCtAGTCTTGGTTAG
AGCAGTAGGGAAAAAAaTAGGAATTAAGAAAATCCTAAAAGATACGCGGG
AAAAAAGACAAAGAATTCAAAGGATAAAATCAGTACACGAACAAAAAGAA
AAGATAGACTGAGACTTGTAGAGAAGCGCCCGGGGTTAGGCCTAAGTTaG
AGACTTAGCATACCCACTAgGTTGGCAAGTTATCACATGTAACTCAGCCC
TTaTAAGGGAATAAGGAGGGgTAAGAGAAAGGTAAGGGACAGCaCTCAGT
gGCTCCTAAGAATTCTTCTCCTACACAGCCTCTATTGTGTGGCCAATGTC
GgAAGTAATACAAGAACATTAGGTCGTACAGAACTCACATGTACCAGGTC
CACATGAAGAAAGTTCCAGAGGGTTCCTCTCAtTCGTTGACAGGTAAATC
CATTgTTAGAGCTGTGCCCTTAAAACCAAACCCATCTACTAAGaCTGACC
AACTTATGTAGCCAAGACAGGACTAATCCCATAATCAGTCATTAGGACCA
AGTTAGAAAGACTCTGAGATGATTGAGGAAACACCTTAGGGCAATaTTGT
CCATCGCCGGAAGGCAATTGTTACTGTCCCGGATCCACCTAAGGGGAgGc
GGGGGCTGTAAAAATGATTGGGTTTTTCAcTTTATATAAATAAAtaaa
>ORF1B Solo ORF1, non-LTR retrotransposon
TTATTATTATTATTATTTTTATCTTTTAATTTGATGATGCAGGAAAAAAT
aGACGAAGAGTACTAATGTCCTCTTACAGCAAATTTTCTACCTGAGTACC
CAGTCAATGGCTGGCCAATCTTCTAGGGTCTgTTTAgTACCTTCTAtGAT
GCCCTAGACGAcTTGTGTGAATTTTAAGCACCCAATGTACATGATTGTGG
AGTTGGAAAAAGAGTcAAGGATATACTTCGCTCTCTCAAAAGGTATCTTT
CTAAGATGGGCCTAATTACCTGGTCACCTGAATAGCTTTAGTCTTGGTTT
GAGCAACAGGAAAAAAAATAGGAATTAGGAAAATCCCAAAAGATAcGCGG
GAAAAAAGACAAAGAATTTAAAGGCTAAAATCAGTACACCAACAAGAAGA
AAAGATAAACTGAaaCTAGTAGGGAAGCACCTgGGGTTAGACCTAAGTTA
GAGACTTAGATGGCTAATCAGGGtAGAATTCCACAAagGAtTCAGCCCAA
GAAAGGGAATAATcAGGGACAAAAGAAAGATAAGGATGACGATAgTAGAt
ATCCTACGAAcTCTTCTaCCACACAgCCTCTAGTATGTGGCCAATGTCGG
AAATAATACAAGAACATTAGGTCATATAGAACTCACATGTACCAGGCCCA
CATGAAGaTAGTTCCAGAAGGTTCCTCtCATACaTTGTCaGGAAGACCTA
TTGTTAGAGCTGTGCCCTTAaTACCAAACCCaTCTACAAAGCATGACCAa
CTTTAGTAGCCAAGACAGGATAAAGTACTCTCATCaGGACCAAGTCAGAT
aTTATCTGAGATAATAGAGGAAGAgCCTTAGGAAATAATCGTCCAAaGCC
GGAAGGCAAAATAAACTACCACTTCAAAaGGTGGTGGTCCTTAAcTTGAT
CCACCTAAGGGgAGAAAAGCAGGaAAATGAaTTTGGGTTTTCATTTAAAT
AAATAAATAAA
>ORF1C Solo ORF1, non-LTR retrotransposon
TTATTATTATTATTATTTTTATCTTTTAATTATTtGATGCAGGGGAAAAT
TGACGAAGAAAGTCTTGAGTTTTCTGAAGGTTATTTCTTTCCTGAGTACC
CAGAAAATGGTTGGCCGATTTTCAAGGGCTTATTTGACACCTTCTAcGGA
GCCCTTGATGACTTATGCGAGTTCAATGCAAAAAATGTCCTAGCCTGTGG
AGTTGGAAAGAAAGTGAGGGATATGCTTAGACAACTCAAAAGGTATCTTG
CTAAGATGGGCCTAATTACCTGGTCTCCTGAGGAAATTTAGTCTTGGTTT
ATGtCTCGGGAtAAAATTTAGGAATTAGGAAAATCCAAAAAGATACGCgG
GAAAAAATAAAATTCAAATGACAAAGAATTAAAAGGACAATAGCAGTACA
CTAATAAGAAGAAAAGGTAAACTGACTCTTTCAGAGATACGCCCGGAGTC
AAACCTAAGTTgGAGACTTAGGCTGTGAAATATGGCAGTGTTCCATTGAA
GTCAGCCCAAAAAGGGAATAAAGCAAGGATGAAGAAAGCtGAGGGCAATT
CCACAGAGTACCCGAAAGATGCTTCTCATACACTaCCTCTAGTATGTGGT
CGATGTTAGAAGGAATAcAAGAACATCAGATCATATAGGACTCATATGTA
TCAGGTCCATCAGAAAAAAGTCCCAGAAGGATCCTCTCACTCGTTGAAAG
GTAAGCCTTTTCCTAGAGCGGTACCTTGTAAAGCAAACCCTTCTACTAAG
ATTGACCATCTTAAGTAGCCAAGACAGGACAAAGTACTCTCAcCTGGACC
AAGTCAGATATTATCTGAGgTGATTGAGGAAGAACtTTAGGAgTAATCCG
TCCAGAGCCGGAAGGCTAAAAAAACCACTGCTTTGAAAGGcGGTGGTCCT
TAAATTGATCCACCTAAGGGGAGAAAAACAGGGAAATGATTGGGGTTTTC
ATTTTATAAACATTAAAAAT
>ORF1D Solo ORF1, non-LTR retrotransposon
TTATTATTATTATTATTTTTATCTTATTAAATTCATGCAGGTAATGATAG
ACGAAGAATATGTGcCTTCTTCAGCAGATTTCCTACCTCAGTACCCAGTC
AATGGCTGGCCAATATTCTAGGGCCTATTTAATACATTCTACAGTGCCCT
AGACGATTTATGTGAATTTAAGGCTCCAAATGTCCTTGAGTTTGGTGTGG
GaAAAAGGGTTAAGAGCATCCTTCaCACTCTCAAGAGGTACCTATCTAGA
ATGGGCCTAATTACCTGGTCACCTGAATAACTTTAGTCTTGGTTTGAGTT
TCAGGAAAAAAAATAgGAATTAGGAAATTCTAAAAAGATACGCGGGAAAC
ATGACGAAAAAAAATAAGGATAATAAATTCAGTACACTAATAAAAAAAAG
AGATAAACTGAGAGCTTTAGGGATGCACCAGGaGTGAAGCCGAAGTTGGA
GACTTCATAGTAACTCAAAGGTAGTCAACCATCTGTTTCTCAGCCCAATT
CTGGGAATAATAAAGGGATAAAGAAAGATAAGAGTGTGTCTCAGAGCCAC
TCTAAGAACTCTTCTCCAACACAGCCTCTGTTATGTGGTCAATGTAAAAA
GCtCTACAAGAACATTCGATCATATAGAACTCACATGTATTAGGTCCACA
GCAAGTAAGTTCCAGAGGGTTCCTCTCATACAATCTAAGGTAAACCTTTT
GTCAGAGCTGTGCCCTTATAAACTAACCCCTCTATTAAGTCTGACCAACT
TAGATAGCCAAGACAGGAcGTCCATAATCAgTCATTAGGACCAAGTCAGA
GAGATTCTGAAATGATTGAGGAAACACCTTAGGGAAATATTGTcCATGGC
CGAAAGGCTACTTCTAGCTCTGCTAGACCTCCGAATCCGATTCCACCTAA
GGGGAAGAAGAGAAAAGGAAAATgAATAGGGTTAATTCATATTACAAATT
At
>ORF1E Solo ORF1, non-LTR retrotransposon
TTATTATTATTATTATTTTTATCTTATTAAAAtATGCAGGGGAAAATAGA
CGAAGAAGaGAtTTTcAATCtTTCAGCAAATTTCCTTCCTGAGTATCCAG
TCAATGGCTGGCCAATCTTCTAGGGCCTATTTAATACCTTCTACAGTGCC
CTGGATGATTTGTGTGAaTTTAAAGCACCAAATGTTCTTTAATGTGGAGT
TGGAAGGAGGGTTAAaGACATCCTTCGCACATTGAAGAGGTACCTTTCTA
GGATGGGCCTAATTACCTGGTCACCTGAGcAaCTtTAGTCTTGGATtGAG
tCTCGGGGaAAAAAATAGGAATTCGGAAAATCCtAAAAGATACGCGGGAA
ACATGAtaAAActTcAAAAGGATAAAtTCAATACACTAAcAAGAAACGAA
GATAAACTGAGACCTTTAGtGAAGCGCCAGGGGTGAAACCTAAGTTAGAG
ACTTAGGCTAAGTAGCCcAttAAAGGCAGTTgTCCAATTGTAACTCAGCC
CTCTTAAGGGAATAATtAGGGGAAAAAGAAAGATAAGGAAAaacatCatG
GgaaacttgaTGTTCCTAAGAAtTCTTCTCCAACACAGCCTCTTGTATGT
GGCCAaTGCCTcAGGCAtTATAAAAACATACGGTCATATAGAACACACAT
GTATTAGGTCCACATGAAGTAAGTTCCTGAAGGTTCCTCTCATACGTTAC
TAGGATAACCTTTtGtAAGAGCTGTGCCTCTTAAAcTTAACCCATCTgTC
AGGTCTGACCAACcTCGATAGCCAAGACAGGACAccCTCCACATTCCaTC
ATCAGGACCAATTCAGAGAGAcTCTGAGATGATAGAGGAGACACCTTAGG
GCAATATTGTCCATGGCCGAAAGGCTtAaACTACCGTTCCTGGTCCACCT
AAGGGGAAaAAGGGaAGGTAAAAATGATAAGGGTTTTCATTTAaTAAATA
AATAAA
>ORF1F Solo ORF1, non-LTR retrotransposon
TTATTATTATTATTATTATTATCtTTTTAATTTTTgGATGTAGGgAAAAA
TAGACGAAGAAaTACCTTTtGATCCTTCAGCAAATTTCtacCCTAtGTAt
CCAgTcAATGGcTGGCCAATaTTCTAGGGTCTTTTTagtaCCTTCTATGa
aGCCCTGGATGATTTGTGTGAaTTTAAGGCtCCAAATGTTCTTTAgTGTG
GAGTAGGTAGGAGAGTCAAgGACATCCTaCGAACACTaAAGAGGTATCTT
TCTAAGATGGGCTTGATTACCTGGTCcCCTGATTAACTTTAGTCTTGGTT
TtAaAtTCAGGaAAAAATATAGGAATCcAGAAAATCCAAAAAGATACGCG
GGAAACAtgAcaaaAAAATAgAAacAgAAAtTCAATACACtAATAAGAAa
AAaAGaTAATCTGAGGCCTTTAGAGAAGCGCcgGGGGTGAAACCTAAGTT
AAAGACTTAgTAGTAACCTcaaaGCAGAaCttaagactaCAAAGcACCTc
AGcCtaatccAaGaAATAATAAAAGGGAAAAGAAAGAtAaGgAGCAAGTA
ACtagaAAAgCTcCcAagAacTCTTCtTCaaCACAGCCCTTTGTATGTGG
atAATGTTTGAAGTAATATAAGAACATTAGATCATACCGGACTCACATGT
ACCAGGCcCACAATAAGTAAGTCCCgAAGaATTCTTCtCATGAcCTTCAT
GGTAAaGtCTTcGTAAGAGCTGTGCCCCTTATGCCAAAACCTTCTACAgg
GTATGACCAACTcTAGTAGCCAAGACAGGAcAcAAGTCaCAtACTCACAT
CGgGtCCaAGTCAGattAGAGATTCTGAGATGATTGAGGAGACACCTTAG
GGATAAATTgTCCAcGGTCGAAAGatCGATaGcAGTCTTgATCAGaTTGC
tCaCgTTTCctaTCtgCCTAAGGGGAAAAAGAAAcGGaGgGAATGAaTTA
GgTTTTACATTCAa
>ORF1G Solo ORF1, non-LTR retrotransposon
TTATTATTTtTATATTATTTTTATCATATTAAAATATGcAgGGGAAAATC
GAcGAAGAGATTCTCTaAAATCTTTCAGCAAATTTCTATCCTGAGTACCC
AGTCAATGGCTGGCCGATCTTCTAGGGTCTATTTAATACCTTCTACACAG
CCCTAGACGATTTGTGTGAATTTAAGGCACCTAATGTTCTTTCGTGTGGA
GTAGGAAGGAGGGTCAAGGAcATCCTCCGAACACTaAAGAGGTATCTTTC
TAGGATGGGCCTGATTACCTGGTCACCTGAGTcACTTTAGTCTTGGTTTG
AATCTCGGGAATAAAAATAGGAATTAGGAAAATCCAAAAAGATAcGCGGG
AAACATAACAAAAAATAAAAAGGAGAAATTCAGTACACCAATAAGAAGAA
AAGATAAACTGAGACCTTCAGAGATGCGCCCGgGGTGAAgCCTAAGTTAG
AGACTTAGTAGTAGCCGATGGGCAGACCCTtCAAAGAGACTCAGCCCTgC
AAAGGGAATAATAAAGGGGAAAAGAAAGATAAGGAATGGTCCCgTAAGGA
GGTTCCTACGAAGTCTTCTCCaACACAGCCCTTGGTATGTGGCCAATGTC
TAAGgTAATATAAGAACATAAGGTCATACCGAACTCACATGTACCAGGTC
CACAATAAGTAAGTTCCAAAGGACTCCTCgCATAATCTTTAAGGAAAGCC
TTTTGCAAGAGCTGTGCCCCTATAACCAAAACCTTCTACAAGGATTGACC
AaCCTTAGTAGCCAAGACAGGACAAACTCAAATTAAATCTTTCATCAGGA
CCAAGTCAGAGAGATTCTGAGATGATAGAGGAGACgCCTTAGGGATAAAT
AGTCCACGGTCGAAAGGCCATcAGCAGCCAGCCTGCTCCTAATCCGGATC
CGCCTAAGGGGAgAAGGAAGAAGGGAAAATGATTAAGGTTTTATCATTTA
ATAAATATATTAT
>RE1A RNA element (SINE?)
TTATTTATTTTAATTTGTAATTAATTCTTACCAGGATCCATTCGCCACGG
AATTCTCAAGTGTTCCTAAACTGGAAGGGGACCCTAGCTACTGCCATGCC
AGGGAACTCTGAAAACTCTTCAAACATGGCCAGAAGGGATATGAAGCCTA
GGGAACTTGAGACAAAGAATGAGATGAAGGACCACCTCCTTATTTTCTGT
TCTGGTCCTATTGCTGGTTCGGGaCTTTAACTTAGTAGCcTATAGAGAtC
TTTGttATATATTATCTCTAGTGCTATCTATGCCCCCGGAACAAATACTA
ATTCCAGAACTTTCTACTAAAATCATCGATTAATAACATAAATCTCGATG
ACGCACTAAGGAGTATCACATTACtATTACAAATTAATTTAAAATATATA
GTGCAGTTCCTAAAGAACTCCACTGGGATCTAGAGTTAGGCACCCTCTAA
ACCTCCCAGCATTATTAACCCCAGGTGTCTCGATATTAACTACAATCTGA
TTTTGATAATTAGTTGTGTTAAATAAATAATAATAATAA
>RE1B RNA element (SINE?)
ATATTTATTTTAATTTGTAATTAATTCTTATCAGGATCCATTCAGCACGG
AATTCTCAAGTGTTCCTAAACTGGAAGGGGACCCCAGCTATTGCCATGcC
AGGGAACTCTGAAAACCCTTCAAACATGGCCAGAAGGGATATGAAGCCTA
GGGAACTTGAGAaAAAGAATGAGATGAAGGACCACCTCCTTATTTTCTGT
TCTGGTCTTATTGCTGGTTCGGGACTTTACCTTGATAGCCTATAGAGATC
TTTGTTATATATTATCTCTAGTGCTATCTATACCCCCaGAACAAATGCTA
ATTCCAGAACTTTCTACTCAAATCATCGATTAATAACATAAATCTCGATG
ACGCATTAAGGAGTATCAtATTACTATTACAAATTAATTTAAAATATATA
GTGCAGTTCCTAAAGAACTCCACTGGGATCTAGAGTTAGGCACTCTCTAA
ACCTCCCAGCATTATTAACCCCAGGTGTCTCGACACTAACTACAATCTGA
TTTTGATAATTAGTTGTGTTAAATAAATAATAATAATAA
>RE1C RNA element (SINE?)
ATATtTATTTTAATTTGTGATTAATTCTCATCAGGGTCcATTCACTGCGG
AATTCTCAAGTGTTCCTAAACTGGAAGGGGACCCCAGCTACTGCCATGCC
AGGGAACTCTGAAAACCTTTCAAACATGGCCAGAAGGGATATGAAGtTTA
GGGAACTTGAGAcGAAGAGCGAGATGAAAGACCACCTCCTTGTTTTCTGT
TCTGGaCTTATTACTGGTTCGGGACCTTACCTTAATAGCCTAGTGCTATC
TATACCCCCCGAACAAATGCTTATTCCAGAACTTTTTACcCAAATCATCG
ACTAAgAACATAAATCTCGATGACGTATTAAGGAGTATCATATAtTATCA
CAATTTAATTTAAAATATATAGTGCAGTTCCTAAAGAACTCCACTGGGAT
CTAGAGTTAGACACTCTCTAAACTCCCAGCATTATTAACCCTGGTGTCTC
AATATTAACTACAACCTGATTTTGATAATTAGTTGTGTTAAAATAATAAT
AATAATAA
>RE1D RNA element (SINE?)
atATATATTTTATTTTGTAATTAACTCTTACAGGATCCATCCAGCACTGA
GTTCTCAAGTGTTCCTAAACTGGAAGGGGACCCCAGCTATTGCCATGCCA
GGGAACTCTGAAAACCCTTCAAACATGGCCAGAAGGGATATGAAGCCTAG
GGAACTTGAGACGAAGAGCGAGATGAAAGACCgCCTCCTTaTTTTCTGTT
CTGGTCTTATTACTGaTTCGGGACCTTACCTTAATAGCCTAGTGCTATCT
ATACCCCCCGAACAAATGCTTATTCCAGAACTTTTTACTCAAATCATCGA
CTAATAACATAAATCTCGATGACGcATTAAGGAGTATCATATACTATTAC
AATTTAATTTAAAATATATAGTGCAGTTCCTAAAGAACTCCACTGGGATC
TAGAGTTAGACACTCTCTAAACTCCCAGCATTATTAACCCTGGTGTCTCA
ATATTAACTACAACCTGATTTTGATAATTAGTTGTGTTAAAATAATAATA
ATAATAA

## Text S2, TE putative ORFs
>ORF2_Tennessee Tc1/mariner
MNEQQVSSPNLKLQNYSFINIQIFSHQLLQVITIEEANQIVGSMKSLYTG
LILKGYYLPKFESACITSEYLLNVALKKVFVCKLKDIQIAYLIKRATKLD
LYRELCQIIGQEIDLGFTSEKMPDRQWLINILFHVSEQHPYFLQPESNIF
KGLNQTDFLKLKELNTSMFRSKRLRFFKTQPEQRIQRQANLIKSRIQKIK
TQFEEETKRQTDRAGKIEQLKQSLKQLLPNQTFRQNQNQGQVQFMQNFEL
QEESQSQ
>DDE_Tennessee Tc1/mariner
MLPMRCDYNSNSEEESQNSESFQIQSDNLFDVLYCDLKIPILLGSLILHH
NRCKGACHQYNTITQLQIIPPKITKINLQKELEIEEAEIYLNELRAEQVI
SQQKRTKKRKFIFDKMWMMKKNAYAIRKLLETGYSKTYISFMLGLSKSQI
YYREKQILNSNQFAQQFYFTSLHSDWLKQFIQEATVSDLWNSRIIFNEFK
KNFNLEDNIVQLSTFQKYLKINGMTFRQARLRGKGFFQQHRQEKINTYNQ
KLLSFKKEHYNLLFLDETTFTHHSKNPKCWQLKEDIKYRRLIQLKKPLHI
LGCIGQNGFGCFQICVGHVNQYVFAQYFIQLLESATQFYEKQKFIIIMDN
SPIHHSNFMKNKIYQKCNVLFLPPYSPELNSIEGVWNNLKQKIYKQQSET
EARMQKFIHNYLKKIDKVFIDRLICHMLTEMKFINDY
>ORF1_AnchoisA Tc1/mariner
MSEKVSSQSITCKHCSTSLFGQSNIKLHQFVCVEQIQKNMEEALNIGGGK
NQRRRNKKCIERILQQGLENFQQHQIKRNQQSAQRNSKLDIKISDQNFKQ
QQINILEKKEQQESNQKDKQYEEILSESKQEFEQNIILRKVKRVVEKWKC
QRCIKEFMREQDGYRHFEFHHKDLNEEEKKFFDSRKKKKGAEAEQQQDEK
>ORF2_AnchoisA Tc1/mariner
MISIFQANQATGSVESMYYGLILAGYYLPAIHSSGVTAQYLLKVATKQCF
GLESKKVQIGQLLRSATKEEILHEIKKKLNGQELGFSDGNYPDKTWAVNV
LKTIEPNHSLFKNPKVQDQSNLTQDDLMLIRQLDTSIGRNKRLRYFRRTK
EQVEIFKQNAAKKKLARKELIQAKKLLKLSKLTEELEIVNQGIQEEVEQR
QQFQRRN
>DDE_AnchoisA Tc1/mariner
MQIETQASSSLRPYAQTTICRHICDDHCQQFYQTYVYEKRLLIKTKQQML
ELLTLEDAHKIIKQKLESTREVKLRKNINKFEKKSNFKSLTLKLQKIALE
LGNSVKPAILAGYLGISIGRAKYLQKYVLQQPDLQRQQLAFKFDAQHKFW
IQKFVAQENVARLSSAKQIYQEFIANFHICKQQLQFHQFFKQFKQLWLYT
YRLFSCVNFKSQTKCSLDRRFEFAKQLATLLNSKQKIVYIDECSFGRNLK
VARGWQKKNTFPLLQIKSSSSKNKCVIGAIACDGFIAYKCVIGNVNQQVF
GEFLNELLRLLQQNSEENNFCLVLDNASIHRTSQILDQLSYVNYLFLPPY
SPQLNCIEKLWGVAKQKLSKMHFATTFQEFHNIHFVLNSITANQVQNICT
FNLKFLQACLHRQQF
>ORF1_AnchoisB Tc1/mariner
MSEIQPNQPITCQYCQKVLFGQLNIKAHRFICIEQLKKNLELELQVGQGK
NQRRRTKKFIEKVLQQGLANFQQNESKRNSDHKQRTQHLDEKNAKDNIQQ
QQLKISENQQQQEIKQTEKQAEEIVAEKNQDVEQNIILKKVKRIVEKWKC
QKCIKEFIREQDGYRHFEHHHKDCNEEEKKFFEQRRKKKVAESQQQQEEK
>ORF2_AnchoisB Tc1/mariner
MISILQANQATGSVESMYYGLILAGYYLPAIHSSGVTAQYLLRVATKKCY
SLESKKVQIGQLLRSATKEEILHEIQKKLNGQELGFADGNYPDKTWAVNI
LKTIDPNHSLFKNPKVQDQSNLTQDDLILIRQLDTSIGRNKKLRYFRRTK
EQVEKFKQDAAKKKQARKELIQAKKLLKLSKLTEELEQINQGIQEEVQQA
QSFQRRN
>DDE_AnchoisB Tc1/mariner
MQIETPASTSSLRPYTQTTLCRHTCNDDCQQFYQTYVYEKKKIFIKTKQQ
LQELITLDDALKIIQQKLQTKREETLRKKINKPKRANIFKSQLTFKLKQI
AQELGTSIKPAILAGYLGISIGRAKYLQKQVREYPDSLSQQFAFSFDEQH
KLWIEKFVAQDNVAHLSSAKQIYQEFIVNFHINQQQLQFHSFFQWFKQLG
LYTYRLLSCFNFKSQTKCSLERRFEFAKQLTTLLSQNQKLVYIDECSFGR
NLKAGRCWQKKNSYPLLQIKSNSSKSKCVIGAICCDGFIAYKCVIGNVNQ
QVFGEFLNELLKLLQQNNEENNFCLVLDNASIHRTQQILNQLSFVNYLFL
PPYSPQLNCIEMLWGIAKRQLSKMHIATTAQEFYNIHVVLNSITTTQVQN
ICTSNLKFLEACLLRKQF
>ORF2_DDE1 Tc1/mariner
MYFTLKKITNIFKLNRYIIFMIYQFQKVTIEEANRIVGSLKSMYTGLTIK
GYYLPQINSPCVTSDYLLGVALKKFFSQKQADIKIAYLIRKATKIDLYRE
LSQILGQEQDLGFTSEKLPNREWLINVLYKISPNHRYFQEPSSNLLAGMS
QQDIQKLKELNTSLFRTKRLRFFKTTPNQRLEKRQQKLKDQMNKLKTQLE
EDKMNQTNRIGKLQLLDTQLKELKAIQQENQQQNQGSQAFRENFNLQEEL
FSE
>DDE_DDE1 Tc1/mariner
MASNSNSCQSSHYQDLQESNSLEKQNEDLFGFLQCQLQKKVEIGQPIIYH
RRCNFQCNQYTFYDNICLSSIQKKKLPLTTKLNFQQAQNLNNQKVESNFS
NKTKKIRKIKKLFNQNYLIKKNAYLIRKLTQLGFTKQYISNLTGLSKNQI
YYREYQIPQSNQFQTQFYFEQIHLDWLQKYVQTQEIQELWNSQLILAAFK
LYFSLENQIIGIKKFRECLTKNGLSYKQIPQRSFGYFKKSRIRKVKKYCI
DLLSYINDEFKTIYIDESTFAHQSRNPKCWQQKKNQKFRKLVNLQKSVNV
MGGIGQNGFQIFQICIGNVNQFVFGQFLEKLIISATEFYKNQKFLIILDN
CPTHQSKMIKQRYLHNINYLFLAPYTPELNPIEKIWKLLKEQIYKSQPCD
KLQLLRAIHGVLKKNISSLIERLITNTQTQIKRYFNNDNVEI
>ORF2_DDE2 Tc1/mariner
MDQVKIILSVKITSPAIYNTQIIIFQYQVITIDEANRLLGSLKSVYTGLI
LKGYYLPKFNSPCITSSYLLGVTLQRLFHCKQQDIKIAYLIKRATKIDIY
REIFQIIGQEIELGFTSDKLPDREWLINVLYFISPNHRYYQEPTSFRLSG
LSQQDIQKLKELNTSLFRKKKLRFFKSTLEQRVLKKSLKIKDKMYNLTAQ
LQEEKKKQTNIIGKLQHLNTQLQEISQIEKQENNQNLRSQAFQSNFNLQE
EVVQSE
>DDE_DDE2 Tc1/mariner
MQFSNNSSKASDSPTSSSYSNNHNQNENIFGLINCKLRNRVEIGQPIIPH
HRCKHDCYQLIIYESVQLGRLKKLNSMKIKLLNLNQAIAFNEQILETTIS
KKTKKYNKFINKQNDKNQIIKKNAYLIRKLTQQGYTKAYISNLTGLSESS
IYYREKLIPNSNQYSTQFYLTNEHIEWLKNYVKSTEIENLWNLQLIFNAF
KNHFTLNEIVIGIKQFRICLIQAGLSYRQVYKRSPGFFLQSRISKLQQYC
ISILSYIKEHYQIIYIDETTFSHQSHNPKCWQSKKQQKFRRLTNHKQHLN
VIGGIGNNGFQFFQIVLGNVNQYVFGQFIEKLIQCADQYFNQQNFVIVLD
NCSIHKSKLIRQRFTQNINCVFLAPYSPELNPIEKVWKLLKGHVSKLQLQ
DRFQQIRSIHRFLQNNMKGLIDNLLRNVQQEIKQVFDKIQNTD
>ORF2_DDE3 Tc1/mariner
MVMKNNDDLSYAYQNYQNQFTLLFQAYVTIQEGNAAVGSIESMYTALIKK
GIYLPEMNSAAVTSQYLLNVALGKCFRLDQQNIRQGQLFKKVSKLKLVQQ
LEKWCNQQQQILGIEEDKLPDKKWLINILYTVNQENEIFQSYQDSDRIIG
LTRDELNILKQLDTSLGRTKKMNFFKRNPEQIRQRKQNLAKQKLSNTKSR
LDKKKKEAEKIEEKIKEYQIQLSGPVNQSVIRQEEMAIKKQQRL
>DDE_DDE3 Tc1/mariner
MQQNIFDFHIQFSIQNQLFLVLLLLIMQQPLRKQQCKIEYQQLCLKHLVC
TLECQNFSRFSPTSSTRILTQVKDKVEIKSHIECNIELSNLLKNAQQRRK
KKTIQNEQKAVQNIKHSVKILEAHGYSTKAIAGELNLNTQQIYYIKKHLD
DQTHESNYFNLNRTHINWIKLYIKQKSSEELIQSQNIYSEFLKKFHKNSS
ALSLKQFQIIMKKYCKASYRQTTRRNRKQQDQFSIQNQYQYSLGYLSLSS
LETQFIFLDETTFGHSHKSIKCWQLKGQSKTQIYSKRDKRISVLGGIGTQ
GFVAYQLIIGNLNSHFYLFHLQQIIKQARQFYKEQEFAIVLDNSPIHQSK
LIKDFLSSVTHLFLPVYCPEFNPIERVWSQLKRMANNNSNILQMSLCNKI
HNFFYAQNEQKIERQIDGSLPYIQKAFYMLKL
>ORF1_Sardine Composite Tc1/mariner with Y-recombinase
MNQNNLFLKLQFFKYVPNTYNQCLICNELVCLQETNQQFEKKINEHLLSF
NHLKAQKEILDQTGFLQNQTSINHESERQSYPLYDLQIARELNQIGLNLY
FQNCILKLDNFLSKKQSTQKEYGIILKRFYHMLFIHQTNQISDQIIIKFL
QNEEYRHDSISALRLLAKQAGHQISLQVQNNIQIEKKNQLKKNKKKAQFE
LLCCIQFLELLLKNLNYNLAFLLLLLFELDLELSCISILTFQDVLSDKIE
INKEKFDKLRTKTVLIGKSLQQAAKITLKVLGLPLSSPIFPLIRNYRDIQ
SLLEKLKKEYKFQLEAYNEETKQFIQNFHLSVIKFIKKSIYPSKQIQSFL
ESQVANHKNSNKQSDAAFPALFEIFFAYFESIKQKQIIGNSKVNSIINNN
VFKKRSKSELQIIRNRNIEQMREATQIVVPLEQFCQDQQYQNHVYKLIEQ
IEFINWQLSP
>ORF2_Sardine Composite Tc1/mariner with Y-recombinase
MQNIFQEEENEFKISRADANQLIPSLESAYYGLLIQGKYLPKLTSSIITS
EYLLGVLFEKIYVPNLSEVQIGVLLKAVKKYEIIEEVQKIPIQQKTWGID
QKHQPDKDWIINVLKTLKPNHSFFQKYKTDSKYDMKIFTQDQIKKIKELD
FSMGKKTNVKRFFRISKDKQMEADKQKKILKKKTLESKMDRKLKIIDDYE
KELKLIENKIKDIEGE
>DDE_Sardine Composite Tc1/mariner with Y-recombinase
MFSKQQGTHSKCKCCKDIIKQQVLVQQQNRQESQIEYECQPMLTRHPICN
YSCLDFKKYISGSEKIKITFPKVLPLPLKKCKQLIQSIITHKEEIIEKKK
TKTKPQSLSIRRRYFKSVFPLTQDQREKIVELQLLKYRNSVISAILCISP
SQVRQNTIRSTIIKYKEQIKITRTQSDWLIEQASFQSNRSLFNARQFLSE
FIEQFPNQRISIQQFRKILHGLNIRYRIPSLKPLQFFNKYGKSEEMNNFV
AKLCGYVFKQYKLIFIDECSLGNISKASHKQWHVVGTFKEITHRISNFKY
LIGSLGDDCFLQYQIFSGTGKGFIFRDFLVEVIKKAQVFYQEKPFVLILD
GCSIHKSSLVNDIFEEIPHIYTPAYRPEFNAIEHMFGWIKRKIVSLQPSI
TSQFIYQIHQTINQIDDNLMQNWCGSVYRPILNELQWI
>Y-REC_Sardine Composite Tc1/mariner with Y-recombinase
MNEKSNQDGSAQFETNNNINSSKLRDLLDQYDYFAICKVCKLQVLFTFVN
QLVIHYIECSSFSNQSKEKGLIVETNQNDYLNPEFDYNTPFFIQEINHTN
FLQSILNVGNLSISSKTQYQSALLKLLKNVEQKDQNKLCGLDLIKLMQDQ
CTNLTQVNAVIRLQNTMHIPQSLEFKQKVRLQKKLIKEKVEKRPHRSWDL
NYIQELLNELFVYNRGFLAFRLFILYELAARISELAQITFQMVVNGFINY
IPQKQKRLGKIAERKFQITTSVQLQTQEFVKRNSICLLQTLDIGLHKQSI
KSQSFHKQLKYALKLIENRKVNLSNEYKEFLQNFQYHDLRYSKLQEMNKS
GIDEKIIQTFVKHSNSKTTQLYLQNQNINEIVNFNTINQNKCKEKFYVSP
SLILNFLGENDFE
>ORF1_ThonA Composite Tc1/mariner with Y-recombinase
MNDQNINYKCQYFQQITDSEYKCLICFKTISILQRSSIDSQFNDHFLSKA
HMISQYQILLQFGYFDQVYLGCDEQIRLCKKIKLFKLQKAKNLKNQSNKH
LNIYFQKRAQTLNGGNRKKLASQRTYYIILRCFYNFIFELENDSFEEDLV
LKFLQREKFKQNSISAMQFLSKAICQPLSGELIDKIQKLKVDQNTQNREK
AQVMYKLCKQFMAFLFNNSQQRLAFLIFILFQFEIDLKAIPQLKYQDVLN
NTIQMSTNNGQNLSENILERNNSIFQLIIQFLEKSKLDVTSFVLPEIRRI
RDLQSLLCQIKTEFVEKLQKHNNPLEEFIQNFTFSNIKFIKKLLMSEKNK
QMEKQKNISIHQVNSLQVVPFPDLLNMFIFLLEEEITNCMTQNIVNSNST
QQMSKRSKSQLELQRQKNKVQMIQISKHIINLDENDNENNLMYILGLFFF
RPINSQTQGTFHQPNLHSGNEIKSVTQRTNILHATDKD
>ORF2_ThonA Composite Tc1/mariner with Y-recombinase
MQNIFQEEEYMKLTRQDANQLIPSLESAYFGLLMQGKYLPKMTSSIITSE
YLLGILFDKIYAPKLDEVQIGVLLKSVTKHDLIQELIKIPIQQQIWGIES
KRTPDQEWIINVLKTLKPNHIFFQKYKQESKYDMKLFTLEQYNKIKELDL
SMGKKSSVKRFFRISKEKQQEAEQFRKSLKKKNLEVKIDRKHKLIQECEK
DIQVIEDRIKDIAGN
>DDE_ThonA Composite Tc1/mariner with Y-recombinase
MNLDINNSAKQQNSISKHKFTKQQALKSQRIEEESTIMYECQPLLGFHHN
CNENCLTFVQKRANQEKLNDVRIEKLQFSSLIQSRTVLKSFIVKQQKEKD
MKQTKLVCKRKKQIHKKRASSLTFDQRKDIEELQREQYKNSVISAILGIS
TQQVRQNRFRLAISKSKEEIKITKRQQKWLIEIGSSQSNSILFNSRLFLA
EFQTQFPKQQITISQFRKVLHQCKLKYRIPSLKPFSFFYKTGKDEETKKF
ISQICSYLINQYKIVFIDECSLGNISKSAHKQWHILGTFKESTQRLSSFK
YLIGPLGEDNFLQYQLFSGTGKAYIFQDFLISVINMAQKHYKNKKFVLIM
NNCSIHKSKQILEIFDKVPCIFTPAYRPEFNAIEHMFGWLKRGLVASQAT
STNQFIYQIHRLMNSVTENLMQNWCQSIYKPLFKELDYL
>Y-REC_ThonA Composite Tc1/mariner with Y-recombinase
MHISTQQEQVANALNSQLFFDNVLNSYKYNAICKYCNQEIPLIEINHLII
HQIDCQQNVHCFIQDNQISEQVQPLTIEKSISLQNQSAIYCEEKKKEKII
QQLLDVGKLSKGSQNLYRPALIKLLKNFNDHNLLNLNSQQLRNIVKYQCK
STNQVNAINRIRKSLHLCDSIELLSSITQQKKILKEGILKRPHRSWDLRL
IQEFLDDLIKYERAIMAFRIYILYELAARISEFNLITFKMVIEGIIIYTP
QKQKRLGNLAERKFKIGEQIINITKEFLTLFKIPADSTLNIGYNKQLIRS
QSFHKQLHFALNLIKYQSRSQENNFIQFLEQFQYHDLSYTKITEMHKCGI
NEKLIQSFVKHQSVKTTQQYIKLGNNQDILDLNDVFIGEVPKSNYKPQIL
KINFNILSNKR
>ORF1_ThonB Composite Tc1/mariner with Y-recombinase
MNDQNINYKCQYFKQITETEYKCLICFKTIIIQQRPSIDSQFNDHFLSKA
HMISQFQILLELGYFDQVSFGCDLQINSGKEIQLFKLQKAKNLKNQSKEH
LNCYFQKCTKQINGIDRKMLASQKTYRIILKRFYNFLFELEEDSYEEDLV
LRFLQREKFKQNSISAMQFLSKAICQPLSGEFIDKIQKLKVDQQTQNREK
AQVMYKLCKQLMAFLFNNSQERLAFLIFILFQFEIDLKVIPQLKYQDILN
NTIQKSTNNGQKSSEQILKINNSICQLIIQFLEKSKLDTTTFVLPEVRRI
RDLQSLLCSIKTEFVQKLEKHNDTLEEFIQNFTFSKIKFIKKLLISEKNK
QTDKQKNISINKANSLQVVPFPDLLKLFIFLFEEEKTQCQTQNILNSNST
QQIAKRSKSQLELQRQKNKVQMIQISNHIIALDDSDNENKFMYVLALFFY
SPINSQTQGTFHQPNLHSENEIQSITQRSNNLQTTDKD
>ORF2_ThonB Composite Tc1/mariner with Y-recombinase
MQNILQEEEYMKLTRQDANQLIPSLESAYFGLLMQGKYLPKMTSSIITSE
YLLGILFDKIYAPKLDEVQIGVLLKSVTKHELIQELIKIPIQQQIWGIES
KRTPDKDWIINVLKTLKPNHIFFQKYKQESNYDMKLFTLEQYNKIKELDL
SMGKKTSVKRFFRISKEKQQEAEQFRKNLKKKNLEVKMDRKHKLIEECEK
DIQFIEDRIKDITGN
>DDE_ThonB Composite Tc1/mariner with Y-recombinase
MNLDINNNAKQQDSISKHKFTKQQALKSQRIEEESTIVYECQPLLGFHPN
CNEQCLTFVQKIANQEKMNDFRIEKLQFSSLIQSRTVLKKFVVKQQQEKD
MKQTKLLLKRKKQICKKRATPLTFDQRKDIQELQMKQYKNSVISAILGIS
TQQVRQNHIRLQISKSKEEIKITKRQQNWLIENGSQQSNSILFNARFFLA
EFQTQFPKQQITISQFRKVLHQCNLKYRIPSLKPFSFFYKAGKDEETKKF
ISQICSYLINSYKIVFIDECSLGNISKSAHKQWHVLGTFKESTQRLSSFK
YFIGALGEDNFLQYQLFSGTGKAYIFQDFLISVINKAQEHYKNQTFVLIM
DNCSIHKSKQIVEIFDRIPCIFTPAYRPEFNAIEHMFGWLKRGLVVSQPT
STNQFIYQIHRIMNSVTENLMQNWCQSIYKPLLKELDYL
>Y-REC_ThonB Composite Tc1/mariner with Y-recombinase
MHLSTKQEQVSRNLNSELIFDNVLNSYKYNAICKKCNQEIPLTEINHLII
HQIDCQQNAHCIFQDNQISEQIQPQTIEKSMGLENWQATHCQEKKKQKVI
QQLLDIGKLSKGSQNLYRPALIKLFKNFDDRNLLNLQAQQLKNIVKYQCK
STNQVNAINRIRKSMHLCDSLELISSIKQQKKILKEGILKRPHRSWDLQL
ILLFLDELIKYQRGILAFRIYILYELAARISELNQITFKMVIEGIIIYTP
KKQKRLGNLAERKFKINEQIINITKEFVTIYQIPIDSTLNIGYNKQLIRS
QSFHKQLHFALKLIKKQSGSQQNNFIQFLEQFQYHDLRYTKITEMHKCGI
NEKLIQSFVKHQSLKTTQQYIKLGNNEDILDLNNITNGEVAKCSYNSRIL
KINFDIQHSQI
>ORF1_ThonC Composite Tc1/mariner with Y-recombinase
MNCQRNQSKLQYFLQISENEYQCQVCQQKLIFPTKLPIEQALNDHLLSNG
HLNCQYEILFQLGCNNRTFGEFDPINQQVKKQKLFHLQKAKDLKQQSKEY
LNDYFGKCLQKITCVINKRRTTQKTYIIILKRFYNYIMDQESELLQENFI
LQFLNNEQFKQNSIQAIKFLTKSLCWPLRAELLEKVEQLREDQLKIDKEI
ALESFNFCKDLIFLLFRCHQQRLALIIVLLFELDFDLQVIPELKYEDILN
EKLMMSKNNSKKPKQSSSFINEKIQQLIDLFVRKFNFEKTSFILPEIRRM
RDLQTLLHSVKHDFESHKQEMNERQAQFIQSFTFSSIKYIKRNLLNLMEQ
NIEIYYFILDDLSNSINELLLPDLFLQFINLFGEEKIINKNQNIVNSNIC
CQFKRSKSQLSLQRHQNNIQMLSLKKQIITLEDCSEEDNQIEQQQ
>ORF2_ThonC Composite Tc1/mariner with Y-recombinase
MQNNLQEEEYMKLTRQDANQLIPSIESAYYGLLIQGKYLPKLTSSIITSD
YLLGVLFDRIYVPKLEEVQIGVLLKSVTKYELIQEILKIPIQQQIWGIDQ
KRTPDKDWIINVLKTLKPNHVFFQKYKQESKLEMELFTQEQYNKIKELDL
SMGKKSSVKRFFRISKDKQQEARQLKKNLKKKNLEFKIECKNKLIEECER
DIPQFENRIKDIDHS
>DDE_ThonC Composite Tc1/mariner with Y-recombinase
MSGKGFGQILYRNIIHSISNYQFVKFNSKQLNHLPNMQQQSTRSFEKQRA
LKSCKIEQEYYISYECQPILGQHEVCNDECLTFIKATSNVVSISNIRIEK
LKASSLIHSKAILRQCIVYQQQKRAATQSQSQKKIQKKVMRKSKTSSLTH
HQRELIDKLQSEGFKSSIISGILGVSISQVRQNRIRLQICKCKEEINITK
RQQLWLQEQGSSQSSSILFNARNFLSAFQDQFPKSKLSITQFRKVLRQCN
MRYRIPSLKPFSFFNKTGKDEETKRFISQICSYLANDYKLIFIDECSLGN
ISKSTHKQWHVLGSFKESTQRISSFKYLIGSLGDDNFLWYQIFSGTGKAY
IFQDFLKQVIQKAQDHYKDKKFVLIMDNCSIHKSKEIEQIFDRFPCIFTP
AYRPEFNAIEHMFGWLKRGLVAAQTTSTSQFIYQIHRIISDVSQNLISNW
CSSIYKPMLKELDYL
>Y-REC_ThonC Composite Tc1/mariner with Y-recombinase
MHNQNNFEEQQSNISYSLILDKIFSSYNYQASCKVCNQVLSINTINELIV
HQLQCQLQGNLDLINNSINELQSSKFKKEQNQKNEENQQNKEVEKSKMIH
QFLNVKNLSKGSQDVYKPALLKLFRHLDDTNLRNLESYQLQKIVRYQCKS
INQVNAINRIRKYMHFSDSLDLIASIKHQKRILKENVQKRPHRSWDLQLI
QLFLDELFRYERGILAFRIYILYELAARISELAQITFKMVIDGVIAYPPK
KQQKQGNQAEKRFKLSESVINITKEFVTIFFQFLLNSTLNLGFNKQTIHC
QSFHKSFHFALNLMEESNSKLQLDYQQFLEQLKSHDLRYTELTELHKSGI
NNKVIQQFIKHIYIKTTQKNLKLDDNEVVDHGNSDHNQPDQQLYKLHNLR
LNFSISQNDIL
>ORF1_Merou Composite Tc1/mariner with Y-recombinase
MQISNNEWKSKYFYSSSAREQYCLICKKKCQEDQICQIDIWNNHLISEDH
LQILYNQLQTKSILNDPTQQNTQEQIDQISVFDYSLAKSVFEKGGLQLNE
YFDSCILQLSEIKNKGKHSQSNYCSVLRRFYNILFLSERDWYKESDLLMF
LNSEEYKEKGIQAIKLLQQSMGKQLSVSAKKQIKNNIHQKSEFEQASTQN
YVISFEKLLKQMIVHEQERNALMLYLLFEFDLDIYDIPYLKFDAISQGMF
HLNYQRLDQNVSKKIQISEEIKLLLRSVMNKHNLSEEFQVVNLNSNREIQ
TWLYKLKRSNVLTFQQQGNDELSGFLQTFKLSDIKRFKKMNRFKIKDTQI
QNNRQNNAITLSSLKFIILYLSFDSIIKHYLLTNRNKNIGPLDLLKIKKS
KSQLDQIRTQNIIQIENNNAPVLIIDDNQVSEKDNIDEYIFFLTYRTNNN
EIQRNSEIFLNRPNEDIKVKVKTQDDKE
>ORF2_Merou Composite Tc1/mariner with Y-recombinase
MNQIQEEELIALSRQQANQLIPSLESAYYGLVLQGKYLPKLNSSIITSEY
LLGVLFETYYVPKIDEINIGVLLKPIKKLELIEELLKIQINGQKWGIDVK
HTPNKEWIVNVLKTLKPGHCVFKTQSDIAKFDMRKFTSEQVAKIKELDFS
MGKKSNVRRFFRVSKDKQLELYKQKQIIKKQNLLQKMKRKKSQIDEYNKD
LDTIQEKVTNIQNI
>DDE_Merou Composite Tc1/mariner with Y-recombinase
MDKDSDSDYSPRKHSFQKQKALKLQRIENRIIDYECQPLLSKHPICDNYC
LNFEKQTYQNQTIRNRKQKIEPIPLNNCKQYLQDIVSLRQERKSKLRNKK
KYLIYKKKIQKRCLNLNQHQRMQIQLLQTRGYKNCIIAGLLGISTQQVRK
NSFLLQLPQIREEIQIKEMEIKWIKEKAKQESNSMLFNASFFRKEFLNQF
PNQSISINQFRKLLHQCQIRYRIPSLKPLQFFEKDGRKEETKYFISILCG
YLIQNYKIIFIDECSLGNISKCSHKQWHILGSFKQMTHRVSSFKYLIGAL
GFNGFLFFQLFEGTGKAYIFQDFVSSIINKAYDYYKNHKFVLVMDNCSIH
KSSQMTSVLNKIPCIFTPAYRPEFNAIEHMFGWIKRKLVISQPTITTQYI
YQIHRILSEIEDEMIDEWCCSIFKPLLQEVSFIE
>Y-REC_Merou Composite Tc1/mariner with Y-recombinase
MRQNPCDITIWNHNSEEENLSQEIINSFNISISCKHCKLKLITCDVSQMF
SHFLNCGKQQIHQQDNNEDQMRKNSVQQVECHPIIQSQEINQLCDQILIK
SNLATGSQGQYSSAIRKFLVKEKIVDQKMITNQLLLNYIQKEKPKIQKIN
AILYLRKVLHLPQTLSFDQQFQNLRKIANRNKIKNPHKSWDLNLIQKFLG
DLCEQRNETLAFRIYILYELAARISELKQITFEQVINCRIKYLPMKQEKY
GLKAMRNFIISDLVKQQTQIFMNRNKIKQEYTLDIGYDNKPIKSKSFQKQ
LRKACLEILETLNHKNNQDYQQFLEEIKYHDLRHTKLSEMHKSGVDEKVI
QSFVKHSNLKVTAMYLKNVHVESIVDLNFGCEKQVDSTYASLCLKLYSI
>ORF1_Coelocanth Composite Tc1/mariner with Y-recombinase
MNSQLCKWKSKFFKQTQNDEEFCLDCQQICQGQMPQINIWNNHLISEEHQ
EKLYNQIMIKDVVNSNQQFINSEQIDSVKIFDYYYANELNNQSKIRINEY
FEVNILQLSEIKNKDGFTQHLYCNILKRFYNFIFQKMKDQYEEADLIIFL
QKEQFKQESQSAINILNISLCKQMTLKTKQQIQEKVSKHNGEQKYVARNF
VEQSSKLIEILISDNTPRHALLIYLLFEIEIDINDIPHIRLDNKSDGTLK
LNYERNNKKINKILSVPEKLKVFCIAMMKSEDLNEQSFIVKEIKSIRDLQ
SMLDQLKKEYQLNNKYNNDQTFLDFLRKFKLSHIKNINDFSKLNKKVNYY
FIKVIQSDKANTSSIKFINLHLLFHKYLEDYINYMKLSLEQPKLSLYQKK
SKSEINLIRHQNILKIEKACDQIVNIEDQTNQDNLIHNLYNQLIINRHIN
ENLKQYNQDLSSLPQPEEIRQFQHQQNHNQE
>ORF2_Coelocanth Composite Tc1/mariner with Y-recombinase
MNQIQEEEFVALSRQQANQLIPSLESAYYGLVLQGKYLPKLNSSIITSEY
LLGVLFDTYYVPQVEDINIGVLLKPIKKLELIDELIKIQIQGQKWGIDLK
HTPNKEWIVKVLKTLKPDHAIFKSQTEIAQFDMKKFSIEQINKIKELDLS
MGRKSNVRSFFKISKEKQIELEKQRQFIKKKALLQKMSRKKSQIEEFNKE
IVSIHEKVSNIQPN
>DDE_Coelocanth Composite Tc1/mariner with Y-recombinase
MMQEESDSDSDYSPRKPQFSKYRALKSMKIENRQITYKCQQLLSRHQMCD
SECLNFNLQKYQNQQIYRRNFKHEPLPLIECKKMIQIIVNNRLAQKVLLN
QKDISRITKKRITKRSSILTQFQRNQVGKLQEQGFKNCVIAAIVGISTQQ
VRKNNTINERITSREQIQLSEIQNKWIQQQAQKESNSILFNSLSFKNAFN
ATFPNSKFSTQQFRKILRLNQIRYRIPSLKPLQFFEKNGKNEESKKFISI
LCGYLKNNYKLIFIDECQLGNISKSSHKQWHVVGSFKQTSHRISSFKYLI
GALGFDNFLFFQLFEGTGKAFIFQDFITSIINKARDFYQQDEFVFVMDNC
SVHKSLEMKQIYSRVPCIFTPAYRPEFNAIEHMFGWIKRKLVISQPSITS
QYIYQIHRIISEINDQLIEEWCSSIFKPLLQEISFIE
>Y-REC_Coelocanth Composite Tc1/mariner with Y-recombinase
MQQNNNSMVEQTEKENNENTLEDFINSFQIDLICKRCNQKIARSEINYSL
SHYFQCRQEFLAEQFQMKFLPQNVLSQYVIINKVENESQINNEKNDKIIQ
QLCDQILNQADITTSSKGQYKSTIYKFIRSERILDIKEITNNSLFNYLKN
SKLSLQRINSIQQLSKVLNLSLTQQMKLKYKELRKQAKAKQSQNPHQSWN
LELIQQFLDDLCRKQYEILAFRIYILYQLAGRISELEQITFEMVVNGQIK
YLPIKYKKCGQKALCNFIINEAVQEGTKKFMKRNNIKLVQTLNVGFQNMK
IKSKSFQKQLRLACKSVLAQDNNCNPLYEQLLKNIKYHDLRYTKLCEMYK
SGVDQKIIQQFVKHSNIKLTQMYLRNTEIESVIDFKNGCVLREEFSYKSI
NLKLNYI
>ORF1_NFB (Baudroie) Composite Tc1/mariner with Y-recombinase
MRAQPTTINRFQEMFQKEKDGMAYCHVCQDHILLVESDSCEFWQHQHEKR
HLSLLIDCFIQNLKKNRMSQKQVKSDLPKNVKNAQQENQHKKKKYLKAKN
QKVIKRKKINHQSLMIKVMSPYQNYPHAFLAFISLKKIMKINKMEGMPKF
QERNLIDHSFIQSKNNKKAKVKKEAKVRYAKRFFGFISELLRNSKYDRAV
VCFLLGRLGTSINAIHQITFEEIDNITQNLKMPRQDLKWVVKLLKKKSVV
LYEQSEDKIHLFNQALTPKSLRRAIEEVRKQIMLESESSELKEFLKKLTI
KQLNSVYNKEKKLEEREKAQKPRIHQNQIENNVIENNYLGGKDQEQQIKN
LLQPLPIGQESNNIKQQHEVGIEKINNPLMLQAYMTENQRKQSSQGNKII
KIFNNQIRSRNARQIHKRLGYSDIGKLILGNPKSMANLKDNNVKKGLNLR
KKANLTKGRPMKYHMRNKELIDNLYTHQTQNKI
>ORF2_NFB (Baudroie) Composite Tc1/mariner with Y-recombinase
MNQQIAEEVPLLISRVDANQLIPSIESAYIGLQIQGKYLPKITSSIITSN
YLLKVLFDEYYVPETEDVRIGVLLRRVKKQDVIFELMKVKLNQNQSWGID
EKHQPDKQWAVNVLKSIKPDSDIFKKYSPQKFDMKQFTSEQMEKIKSLDI
TQGKKGSVRRFFRVPKDKKNDIKLEKQLQLKKELEKKIERKKQSLVWTQK
EILEMGEKMQQI
>DDE_NFB (Baudroie) Composite Tc1/mariner with Y-recombinase
MKQKLIKDYFSSKQTNKLIQIERLEYLNELKLENPIKQQFYGQTFQKRHK
YCTDQCLEFQNIIVKNESQITNYRLCLPLPLDECACFIEQTILHIKKCHL
LKKCPIKKQIKKNIKRTKALTSDQRMKIRQLQDDGFKNSVIAYMMNVTSG
QVRMNNRMLKIKRCTEDAEITFEQQKWITSECSKSTNVALFNAAILLKKF
KSTFGIKKLSIFQFRKLLHELNISYRVPSLKPLQYFQKKEKNQEVYRYIE
SMCGYLSQGQKMIFIDECSIGNISKQNHKQWHQQGSFKQSFERNRLLLTL
IAAIGDNNFLCFQLIEETGKSHIFKHFCQNLLTYANQHYQEQNFTLVLDN
ATIHKNQTVKGVLDRIPHVFTPPYRPDLNPIEHMFSWLKQYLVKEQPLLL
SAYQAVIHRGLDKINGQMIQSWINSVFPPMKRELQYLI
>Y-REC_NFB (Baudroie) Composite Tc1/mariner with Y-recombinase
MNVKFSEHLMFDPFNENIQKQGFSINDLQQNFIIIWQCVHCEQNWKDPLN
FNLFQHLQECPKKNWSFEQNIPQPIQNLLPQKLKPIQLRNENENDFQSIN
NLEQLLLFDSNDNVEDEVERILEAGNLSDGSKKQYKGPLRRFYKWLWQKQ
KCQPSCMNILNYIQTMNPGLHDIKALSRLRKIERIILKEDERIFFKETKQ
ILVEGKKQRPNTSWNQQTIQEFIDDLVLHKMETLAFRIFILYYLGGRISE
LSQITFEQICSGVVVYLPKKQIKQGSKAERILDIPVHIIKVTQKYMELKG
ISPDRQLNIGEYKKSISYNAMQKQLQLALVFLQQCKSNKTKEYLQLLQHF
SYHDLRHSKLSHLYEQGAGIPQIQEFVKHSDQKCTKAYLKCVKNRKMNLS
AEIIEMDNTKIPYLNIEFFQNEN
>ORF1_RT32989 Group 1 non-LTR retrotransposon
MLQLKRENFRMQTRNASLNTLFSQKRQISQNRTPDKHLGNTFPLPTNNNQ
IKEKINKSSELTIYQIIQNVTYGFIDSQTLKNQVEDLLKKKAFKNKYQYK
YLTYASRLAKMQFKVFNKIKKKYFIYGIQFSDKINLIQINHRYFLDEIYS
IKVTPTDTKIHKNKTEQQQNFQKVVNNQPFKKSKQPGMQNTQDKLHNKEQ
TSNLSIDQKNYVNNLTYEELQQLIFAADERLSQIISNQQESELQTYKQQQ
QKFEIKEVQALEEQQFQQENQVIQGDKIAIFKQPKEQKQVFQQSQNSPVL
PQPQNQKETLLTCENCNSGPYKNLESYRSHIYSRHQGKTPDKNLCSKSGN
LQGSN
>EEP-RVT_RT32989 Group 1 non-LTR retrotransposon
GVIDSISNKAPQQQIHQQQQQLQNNQIHFSQNQNNINSQPQLISIVCWNI
SSLKPTTLQLIKEYDPHIICLQETRQIINTSPRYNFINKLRSEHSQGGGI
SIGIHKQFICRDISHILKLDEIEYLLVQCTKNNVELYILNIYSANSKSFR
NQQNKLQSFIIQLRIKKPNALLMIVGDANNSTVELKGMIDLIPEYQITYQ
RYVKNKLRQSKTDIFQINQELSYSIIFQENNLSDHTLIICQLKLEKNLRS
KKQYNFIMNKEQVYLLNLNCSHSENFGEFIQKIQENKGRFQLYRRIRQGL
ESIIHRTSQDFLNIFQLINSNIRTKKNKITHKLINKLVIVNPNKRDGEIM
NCYIDNLDNLITDQQTVKNNVLQILGDNQGLINFQPLPLPELEPITFQQF
LYMKSRISQNKALTNVLISDTWISKYGSFIILNDVWRSSTQDLVKNFGEF
FIIPLNKNYPNIPQASEFRPITILSPLYKWLELRFEKSLSRYCESKIIKQ
QVGFIKGFGTQFQILKLIKDISRLRAYDNKLVIFIDFKSAYNTANLDLLY
RYMQEKTILAINELNFLKALISNQYYDNNGVKYSFRNGVPQGSILSPYLF
DIYTDLFMAETKKINIDEKFDNYYFYADDLAIICSEQYAPEVIKGLELVA
KQLSLIINTKKCAIMKLHQGKKNFQEKVMNGFSFVRTYRYLGVEIDNKGR
IGEHLAKIQKRMNYYKIKFLGILKNLEFGNRFLLWVNYMKPYFSYILSIM
QIQKQKEQNKLKKLWKRSLKEWLLLPKITSDIFLEGLTGKLQDIASFQYD
KIDHLIDLRYNQEVTQEGQLYQINQQQRRRLKGIKNIPENIRELFLLPIR
MCSIHKERMTFSHQKQMHKSDLISEALRLIKSNYKLKKKKIFEKKIKDIQ
KEAGDFIKQKEIK
>ORF1_RT49653exp Group 1 non-LTR retrotransposon
MSSEQQIHEPNQIQLIVGALIQANQIAQQITDENIKTVLLNTTHHTVSLI
NVLNKQFDILFKRISELEEMQQRSVQQAINQPPIRMPILEENPGTYDNIY
EIISQFLKIAPQQLKESIHRSLIVEDPEEDSKITLKLEKGKVNKLILDTI
CEKYQIRLLIFNGKTKLKKIYGNQKDNTFGIYQIKNQYSVLIKKRRNDQE
QKQKNVRKGRQNIFQKPPLEFRNTQNKHLKTDQRNPQQIQGIIKHEVEKA
LQFRSQQDRKEGIREIFCEQCGSGPYISGQSYSTHIHYKHLGKTPNKNKL
GKNLKPNKNYE
>EEP-RVT_RT49653exp Group 1 non-LTR retrotransposon
IMNDTIHQDPIQSQEQQYYDQSGKQQRQLKQITQEKQHPGNINSQSTKTI
NIVSWNISSLKPTTMQFIKEQNPHIICLQETRQNIQSSPNYHFINKLRDT
HDHGGGICIGIHKQFISRDISYLIDLDELEFILIQCVNLTTEIFIFNLYS
ARPRGFRQQLIKIEKFIISLKILKPKALILVVGDVNNSNVKICDLQDVIP
QSQMTFCRNYNNEIRQSKTDIFLLNSGTQYTTQFKKVDISDHTLICCQIK
LTKKLKSKIEYQFNINKAAVYTINTMCQQAENFESFYKQILEKSHQVQIY
RRKRLGLQSIKHKTQKNFQEILKSIDNKLRTTDSKVAHHLINKLIIVNPN
KREGGIMNCFIDKDNQLITKQILVKKNILTVLGEYQGLCEYQPEQLPNLD
PIDFEQFQYMQKRISQNKAITNVLISDTWISRNGQYIILNDLWNQKTQNL
VKDFGEFQIIPLNKCYPQIPQVGEFRPITILSPLYKWIELRFEKALRQYC
ERKIIKQQVGFIRGLGTHVQILKLIQDIQKFKAANNRLVLFIDFKSAYNT
ANLDTLFQYMQEKQILEQKELQFLRALISNQYIQYEGVKYSFKNGVPQGS
ILSPYLFDIYTDLFISKANEFNLVNLFDHYYFYADDLAIILEEKAAKQII
EGLKIVSTQLGLIMNFKKCGLLKLHQQQSKVDTNSSILGIQFVKSYNYLG
IQIDSKGQMKEHLLKLERKINYFKIQFMGILKRLEIPNRLLLWFTYMKPH
FQYLMSILEVQQLQTQQKFKLLWKRSLKEWLFLPKTTPDQFLESLVGRIV
EIAAFQRDKTEYLIEKRYQGCNQYDYLFNKVIKNRIQGIKNIPSNLRELF
LLPLKICLTHSERMSFQHIIEKHRCNPLKKLREVIRQKFKLNRRNKVELM
VNQLIQEAGEFISKKPKQDKKNK
>ORF1_RT49653old Group 1 non-LTR retrotransposon
MSSEQQIHEPNQIQLIVGALIQANQIAQQITDENIKTVLLNTTHHTVSLI
NVLNKQFDILLKRISELEEMQQRSVQQAINDPPIRMPILEEKPGTYDNIY
EIISQFLKITPQQLKESIHRSLIVEDPEEDSKLTLKLEKGKVDKLILDTI
CEKYQIRLLIFNGKTKLKKIYGNQKDNIFGIYQIKNQYSVLIKKRRDDQE
QKQKNVSKGRQNIFQKPPLDFRNTQNKHLKTDQRNPQQIQGIIKHEVEKA
LQFRSQQDRKEGIREIFCEQCGSGPYISASSYSSHIHYKHFGKTPNKNKL
GKNLKPNKNYE
>EEP-RVT_RT49653old Group 1 non-LTR retrotransposon
IMNDTIHQDPIQSQEQQNYDQSGKQQRQLKQITQEKQHPGNINSQSTQTI
NIVSWNISSLKPTTMQIIKEQNPHIICLQETRQHIQSSPNYHFINKLRVT
HDHGGGICIGIHKQFISRDISYLIDLDEIEFILIQCVNLTTEIFILNLYS
ARPRGFRQQQIKIEKFIISLKILKPKALILVVGDVNNSNVKICDLQDVIP
QSQMTFCRNYNNVIRQSKTDIFLLNSGTQYTTQFKKVDISDHTLICCQIK
LTKKLKSKIEYQFNINKAAVYTINTMCQQAENFESFYKQILEKSHQVQIY
RRKRLGLQSIKHKTQKNLQEILKSIDNKLRTTDSKVAHHLINKLIIVNPN
KREGGIMNCFIDKDNQLITKQSLVKKNILTVLGEYQGLCEYQPEQLPNLD
PIDFEQFQYMQKRISQNKAITNVLISDTWISRNGQYIILNDLWNQNTQSL
VKDFGEFQIIPLNKCYPQIPQIGEFRPITILSPLYKWIELRFEKALRQYC
ERKIIKQQVGFIRGLGTHVQILKLIQDIQKFKAANNRLVLFIDFKSAYNT
ANLDTLFQYMQEKQILEQKELQFLRALISNQYIQYEGVKYSFKNGVPQGS
ILSPYLFDIYTDLFISKANEFNLVDLFDHYYFYADDLAIILEEKAAKQII
EGLKIVSTQLGLIMNFKKCGLLKLHQQQSKVDTNSSILGIQFVKSYNYLG
IQIDSKGQMKEHLLKLERKINYFKIQFMGILKRLEIPNRLLLWFTYMKPH
FQYLMSILEVQQLQTQQKFKLLWKRSLKEWLFLPKTTPDQFLESLVGRIV
EIAAFQRDKTEYLIEKRYQGCNQYDYLFNKVIKNRIQGIKNIPSNLRELF
LLPLKICLTHSERMSFQHIIDKHRCNPLKKLREVIRQKFKQNRRNKVELM
VNQLIQEAGEFISKKPKQDKKNK
>ORF1_RT43898 Group 1 non-LTR retrotransposon
MSQEHQMQGTNQIQLIVGALIQANQLAQQIQDENIKTVLMNTTHHTVSLI
NVLKEQFDILFKRIGELEEMSQRSQQQVIITPSLRQPILEENQGTYSNMY
DLISLHLKITSQEVKETVHKTLNVENPDEEMKLSQILQNGKVNRVILETI
CENYKIRLLIFNGKTKQKRTYGKQQDQLLGIYHLKNIFKFLIQKKNKSNM
QENKKNRDQKLNQFKQPKLGFKVEQKNHSKSKQFQGLIKHEVEKALQFRS
QIENNEGIQKIFCEQCGSGPYISAQSYCSHIYYKHYGKTPNKNKLGKNLN
PKKNFE
>EEP-RVT_RT43898 Group 1 non-LTR retrotransposon
TSNETIQNINHPLQYSNQDYYQSGQQQQQFNQITQEKQLLGNINPQTRQT
VSIVCWNISSLKPTTMQTVKEYSPHIICLQEIRQPIKSSPNYHFINKLRT
SHEQGGGICIGIHKQFISRDISKIIDLDGLEFILVQCVNQTIEIFILNLY
SAKAREFKHQQQKIEMLVISLKIRKPKALILVVGDVNNSKVKLCGLKEVI
PQNQMTFRRNYNNTIRSSKTDIFLINQDTQYSIDFKNVNLSDHLLIHCQI
LISKKLKSRTEYQFNINKASVLQINTMCQNSEDFQSFYQQIMKKSHLVQI
YKRRRLGLQSLKKRTNRDFSDILKSIDNKLRTTESNVAHHLINKLIIVNP
NRREGGIMNCFIDDEDQLITNNSLVQKSILSVLGKYQGLCKYKPEQLPNL
EPIDFELFKYMQGRISQNKALTNVLISDTWISRNGQYIILNNIWNEHTQK
IVQDFGEFYIIPLNKRYPNIPQVDEFRPITILSPLYKWIELRFERSLRLY
CERHIIKQQVGFIKGFGTHVQILKLIQDIQKFKARDKRLILFIDFKSAYN
TANLELLFQYMDKKQILQEAELKFLKALISNQYIVHEGVKYSFKNGIPQG
SILSPFLFDIYTDLFISKANEIKLVDLFDKYYLYADDLAIILKEIDATKI
IEGLQLLALQLDLKINLKKCGLMKLFSQKQKLDENSQIQGIPFVKSYKYL
GIEIDCKGQMKDHLLNLERKMNYFKIQFLGILKSLELPNRLLLWLNYMKP
HFQYLINIFDLQHKQTQQKFYYLWKRSLKEWLLLPKITADQFLESLVGRV
VEIAAFQFDKTQYLIEKRYYHNNQDDQLFNNVYKQKIQGLKNMPNNLREL
LLLPLRQCQVHNERMSFKHIIDKHRCNPLNKLREVIRQKYKSERKNKLES
MVFLLIDQAGEFISKKKPRLKREESEV
>ORF1_RT48569exp Group 1 non-LTR retrotransposon
MIEISKQQEEVSVSDQQHTNSEFISSKREKFREKIRNQDLNRIFKKNRDY
QKQSPQYQQLCTIHQNSEECKFHDIYTTIKILTYGYIDDFILKRQVDYLV
LQKRTNRQKYSHFELIARLSKLKIIIQNGKYTYYYGGSFKQSIFLKLIQK
NGLYSLDSPYVIKNRQQNDHIYQMENLENSLSQINQNQRTNQFLEKKQER
IVNNNNDNGINLIKQEKANLRIVQQINQLGISQQESNNDFQIDLNRYCDM
CKVVFKSQTGLKQHITKKHASTSHQKKDNNNF
>EEP-RVT_RT48569exp Group 1 non-LTR retrotransposon
IIFEESTQISQICAADHNQKSTKTTTSICSQTIKSQTPNQLIVLTWNVSS
MKYDTLRTAKQTGAHIMCFQETRKEILSSPSYTYYNKLRKENHTRGGGIA
VGVHNQFFTKDLSNKLPLIDKQLECQLIQITGQRLEIFLLNIYSPKKKFF
QKSKKQLENFLINLFRVKHKAILIVCGDINQSKIQLLQLKDLVPQTQHTF
SRTIQSKVIKSKTDCLLINADLENKCTVEENSLSDHLIIVSKIYIQQSHL
TPKRYQFYPIKHNILSLNIEYCKSKTFADFYNDLKQNSHRIKCFNRTREK
LRQLNQYEESSTNDILKEIEKNLRSNFSKEAFRSINRFVIMKPTKRDGGL
MKCYLDGNNLVTDNEQILSNCLKQLAIFQTIKNYQPKQLPKLQQITLEDF
QFMKEKMSQNKGLTFDLISDTWIKQHSTYDQMSDLWQQSTADLIENFGEN
RLIPLNKAFPNIPEKDQFRPIIVQSPIMKWLELRFLKKLQQYCEKKIIKE
QFGFVQGAGTQPQILKLITNMQQFKKKDRRVVIFIDFRSAYNCAQIDDLF
NFLKEMAVLDEDELNFLQSLTSWQYIKSKNQKIAFLNGVPQGSVLSPFLF
DIYSHILIKKMEQIYDFSRIDHYYLYADDLAFICKEKYLDSTLECLNKAS
QNLNLQINTSKCAIIRITRRLMKLEPQEQKNNLLGISFQRSYKYLGVEID
GRGYINNHANTIKSKTNYLEFQIKKLSKGFSLGTKILLWNVYIKPQIQYI
LPFLFTQTKELQNKINAIWKQSMKRILQLPQCTDDWFLQLIQGSCLDIAI
EKQWETSIKSLFRHGKEEQIMDIKKKGKQIYGFMNLPNNLKCLFLLNLSK
CKIHINRRCGFLHLSEYHGINFQDILEKAIKSKPNTDLKRSLEQQIEQIL
KDVQDKQVEL
>ORF1_RT48569old Group 1 non-LTR retrotransposon
MIEISKQQEEVSISDQQHTNSEFISSKREKFREQIRNQDLNRIFKKHRDY
SKSQTNVQQSPQYQQLCTIHQNSEECKFHDIYTTIRILTYGYIDDFILKR
QVDYLILQKRINRQKYSHFELIARLSRFKIIIQNGKYTYYYGRSFKQTLK
LIQKNGLYSLDSPYVIKKRQQIDHKQQIENLESSFSLINQNQRTNQFFKK
TQERIVNNNYDNGINLIKQEKPNLIVDQQMSNQLGISQQESNNDFQIDLN
RYCDVCKVVFKSKTGLKQHITKKHASTSHQKKDNNNF
>EEP-RVT_RT48569old Group 1 non-LTR retrotransposon
IIFEESTQVSQICAADHNYKSTKTTTSICSQTIKSQTPNQLIVLTWNVSS
MKNDTLKTAKQTGAHIMCFQETRKEILSSPSYTYYNRLRKENHTRGGGIA
VGVHNQFFTKDLSNILPLIDKQLECQLIQITGQRLEIFLLNIYSPKKKFF
QKSKKQLENILINLLRVKHKAILIVCGDINQSKIQLLQLKDLVPQTQHTF
SRIIQSKVIKSKTDCLLINADLENKCTVEQNSLSDHLIIISKIDIQQSHL
TPKRYQFYPIKHNILSLNIQYCKSKTFADFYNDLKQNSHRIKCFNRTREK
LRQLNHYEESSTNDILKEIEKNLRSNFSKEAFRSINRFVIMKPAKRDGGL
MKCYLDGNDLVTDNEQILSNCLNQLAIFQTIKKYSPKQLPKLQQITLEDF
QFMKEKMSQNKGLTFDLISDTWIKQHSTYDQMSDLWQQSTADLIENFGEN
RLIPLNKAFPNIPEKDQFRPIIVQSPIMKWLELRFLKKLQQYCEKKIIKE
QFGFVQGAGTQPQILKLITNMQQFKKKDNRVVIFIDFRSAYNCAQIGELF
NFLKEMAVLDEDELNFLQSLMSWQYIKSKNQKIAFLNGVPQGSVLSPFLF
DIYSHILIKKMEKIYNFSRIDHYYLYADDLAFICKEKYLDSTLECLNKAS
QNLNLQINTQKCAIIRITRRLMKLEPQEQKNNLLGISFQRNYKYLGVDID
GRGNINNHVNAIKSKTNYLEFQIKKISKDFSLGTKILLWNIYIKPQIQYI
LSILLTQTKELQNKINAIWKQSMKRILQLPQCTDDWFLQLIQGSCLDIAI
EKQWETSIKSQFRHGEEEQIMDIKKKTKQIYRFINLPNNLKCLFLLNLSK
CKIHINRRCGLLHLSEYHGINFYNILEKAIKSKPNTDLKRSLEQQIEKIL
KDVQGDQLEL
>ORF1_RT24068 Group 2 non-LTR retrotransposon
MDKISIQINTIISSLTNLHHQSKNISDQITKSLLVDSTHWMVEISKILQS
TFEQINQKFIKDEEIINNEMANIKRELKQERDKRLYKDLGKSIYTIISQI
LEIEEKELRDGIAQAILSLNNERQIQTSIKCLEEGKYNKTILYLISQQFQ
KFIIIYHVNKRKSNFMGDKNNEAIALYEKFGQFSPLKRKLHNNHQGEQKI
SNENKRIQTQTKHTQKTNKVEYQQMNKSNKLQEKQKQLQYQSSHKQFSDN
DTSNDSEEQFEVQLLCKKCQKGPYKSQHSYQQHIKKYHQGKEPKINKINT
FQKGGNKI
>EEP-RVT_RT24068 Group 2 non-LTR retrotransposon
IKYEKNKVQTPSMNDTNIQTKLNVVNWNISSLKMNTLSIIKTHCPHIICL
QEVRGQQVENSVRYTYYYARQNTERSGGIIIGVHKQFYSQNITNYYYPQN
NQPYDILILRIVNQIIELVTINVYFHSRQEFQNNMQNFKQIIIQIIEQIG
QQTTLLICGDFNYDKNPIPFLNDLVQNTITFQRQNLNRIIRSQTDHILTN
QKMKMKIQSYWYKESDHCLIETKLEIEKKQKRIDSEIIYIDKQKAITESQ
KIQNLHEDFDSFYKHYLKKIYKKKIINKKRIRLQQIKQLHKTISLQDQFR
NLFSENRKSFFKLLKKTIITNKEKRDGGFYNCFLNESQELITGSKVFSNC
FEQLGKYSKLIKYEPLTVPKLQPLTQNQILELQKQIAFDKAISYDCITHQ
MIKNCKWNLLRDVWGPKTFEVNKKLGWVRLIPLNKVHPKIPTKEQFRPLV
ILSPLFKFIELRFYQQLMDYMIHKIKKEQTGFIKGYGTQTNLLLIKDIQK
NYTKKDQKVIIFVDFSSAYNTIDRYRLYQLLSMNNILPEEEIRFLQAIHS
RILYIHPHNMQEKFHYKNGVPQGSPISPLLFNVYMDNFLKKLSEKLGYAV
QTLGYADDLAFILRKCQIQGFVQILNQLSQEWELHINNTKSGIMPIKYKM
KQLEMNDLPIIYKYRYLGITMDYKGNLKQHIKNLKQHINYKVQKIRQITY
KMDFKHRLIMYNIYLEPYFSYCYIVSQFEKKTQKQIIQRIRKKTMKAILR
LPKQTSDRFIEIFLEKMDISNKTSIQRVYKKALDRGFDLKTNLNDLAILS
DRTNIQKQIKTLNTLPKNLEYLFKLGWCYCTTHSNKRITFNHILEDHLGL
TYQMFLESITSNGFNDYSKDRIEKELDKLYKQHIIDKRI
>ORF1_RT48639exp Group 2 non-LTR retrotransposon
MAQNENNIPNAQMFIAAFTQCNVAAKGVADQLISGILLDTTHNMVQLIQL
LTLQFDNLLKQIQELQARIETINKTKQELQQKHDQYTLAEEIQSDNIFQN
LYGIIAKQLKVSPTEMKNVIHRNIVAEDSEKDLKYAQLLDNNKVNTQILQ
TLCMAYKCKLFIYNGRSKQKSYYGESDEKIIRIFHIRNKYSLFKKQSDRF
QKHQASNYQKYKKSNQHKYINNRQKFKEQELADTIKQVVKEVIADVRVNQ
YKKKQQQQQLNEDPQTYDQEEIFCQKCGSGPYATAQSYKSHIHFKHDGKT
PSKNKFHKNLRFTGK
>EEP-RVT_RT48639exp Group 2 non-LTR retrotransposon
LGNEADSLHQIPNEQDENGLENQKRIKMISWNVGSLKPSTYEIIKQETAH
LVCLQEVRKQNIQDSVKYKYHYKKRDTSNSGGIIVGVHKQFQSKNITEFY
FNNSDEDLILPEVLVIQIINPILNMILINVYFHNQNEQKKYRIYFWERVA
EIVNQLSNNQQLIICGDFNCENLRAGFMIDTTQDRITFRRKQIHRILSSL
TDHILLLRQTNHSVSQQWIDSYDHCILRLEFQALSHCNEKPKNKNEYYIV
SKQKAIKCCQSFMENKDVQSFQNFYINYKKMLWKKRIICKNRIRISPVKY
QKSDDYFSKLKACLNQDKNEFFKMLKNTLILHQQQRDGGIFNCFINDNNQ
LCTGKDIFMNCIEILDRLSCSQQQRPKPIPSLCELNQEETENIQNRIAAD
KAISYDGITHQFVRNCSWKILNNMWNENTFIINKRLGWVRLCPLNKCHPE
IPSKEQFRPLVIMSPLFKFLELRFYQKLQDYLRYKILKPQIGFISGMSTH
VNIFLMMNWIKQMDNKNRYCLIYIDFTSAYNTIDRQRLYGILKQRKILDD
QEVDYLEAIHSRIVYVDAYNFKNIIYFQNGVPQGSPISPALFNIYLDEFL
KELQITNDSFQFLGYADDLVVLTEQPNLGILLPQLKNLSSQWNLHINNKK
CGIMAIKRKIKQLSICDFPIVQKYKYLGIEIDYKGTTLFHVKSLATKTNF
LNYKLCSVSRDMEFAQRLFLYRVYIEPHFIYLAVAASFDNKSLSQKVIKL
RKKSFKQILRLPPNTPDIFLRYFLIAYQSIINHNLILTLKKISERGIENQ
TMDLQQIAEDIKQPELDIIPINLQLLFKFAWAKCPIHNLRCTYKHILTNH
LSLTSDDLVTELLTKLKDKDFKIQMEKELEELKREIFVQDTLTNNDYKEN
HESRD
>ORF1_RT48639old Group 2 non-LTR retrotransposon
MAQNENNIPNAQTFIAAFTQCNVAAKGVADQLISGILLDTTHNMVQLIQL
LTLQFDNLLKQIQELQARIETINKTKQELQQKHVQYTLAEEIQSDNIFQN
LYGIIAKQLKVSPTEMKNVIHRNIVAEDSEKDLKYAQLLDNNKVNKQILQ
TLCMAYKCKLFIFNGRSKQKSYYGESDEKIIRIFHIRNKYSLFKKQSDRF
QKHQASNYQKYKKSNQHNYINNRQKFKEQELADTIKQVVKEVIADVRVNQ
YKKKQQQQQLNEDPQTYDQEEIFCQKCGSGPYATAQSYKSHIHFKHDGKT
PSKNKFHKNLRFTGN
>EEP-RVT_RT48639old Group 2 non-LTR retrotransposon
LGIEADSLHQIPNEQDENVLENQNRIKMISWNVGSLKPSTFEIIKQETAH
LVCLQEVRKQNIQDSVKYKYHYKKRDTSNSGGIIVGVHKQFQSKNITAFY
FNNSDEDLILPEVLVIQIINPILNMILINVYFHNQSEYKKYRIYFWERVA
EIVNQLSNNQQLIICGDFNCENLRAGFMIDTTKDRITFRRKQIHRILSSL
TDHILLLRQTNHSVSQQWIDSYDHCILRLEFQALSHCNERPKNKNEYYIV
SKQKAIKCCQSFMENKDVQSFQNFYINYKKMLWKKRIISKNRIRISPVKY
QKSDDYFSKLKVCLNQDKNEFFKMLKNTLILHQQQRDGGIFNCFINDNNQ
LCTGKDIFMNCIEILDRLSCSQYQRPKPIPSLSELNQEETENIQKRIAAD
KAISYDGITHQFVRNCRWNILNNMWNENTFIINKRLGWVRLCPLNKCHPE
IPSKEQFRPLVIISPLFKFLELRFYQKLQDYLRYKILKPQIGFISGMSTH
VNIFLMMNWIKQMDNKNRYCLIYIDFTSAYNTIDRQRLYGILKQRKILDD
QEVDYLEAIHSRIVYVDAYNFKNIIYFQNGVPQGSPISPALFNIYLDEFL
KELLQITNDSFQFLGYADDLVVLTEQRNLGILLPQLKNLSSQWNLHMNNK
KCGIMAIKRKIKQLSICDFPIVQKYKYLGIEIDYKGTTLFHVKSLATKTN
FLNYKLCSVSRDMEFAQRLFLYRVYIEPHFLYLAVATSFDNKSLSQKVIK
LRKKSFKQILRLPSNTPDIFLRYFLTAYQSIINHNLILTLKKISERGIEN
QMMDLQQIAEDIKQPELDIIPINLQLLFKFAWAKCPIHNLRCTYKHILTN
HLALTSDDLVTELLTKLKDKDFKMQMEKELEKLKREIFVQGTLTNNDYKE
NHESRD
>ORF1_RT43773 Group 2 non-LTR retrotransposon
MAKNENILPNAQTFIAAFTQCNFAAKEVADQLTRGILLDTTHNLAQLINL
LTLQFDNLLKQITDLQGRIEALPPRQQQIQPNQSAIVVEQQSKTFTNLYE
IIANQLQVTPKELKDVIHRNIAAEYPEEELRQAQLIDNNKVNNRILDTLC
MAFQCKLFIFNGRTRQKSQHGENDQRVIKLFHIRNKYQVFKKKSYKNDST
YPPQQNLKTKSYKRDQNNLQQPKRKQYQNEGDLIQKIKTVFIKMFKDGQI
MNNKEVKATTQQELTPEDEGIYCEKCGSGPYASAQSYRSHIHFKHDGKTP
SKNKFHKNFTVNGK
>EEP-RVT_RT43773 Group 2 non-LTR retrotransposon
MGNEAYSQIETPITQDENLMKKLIKVISWNVGSLKQRAYEEIKSQAAHLI
CLQEVRNQSIQDSVKYKYYYSKRDTTNSGGIITGVHRQFQSRDITSFYFK
ETEETIIHPDTLIIHIINPIINLILINIYFHNQSEYKKSKNYFWNKVSEI
VSQLSLNQQLIICGDFNCENVGVDFMTDVCKDMITFRREQKKRILSSTTD
HILILKEINCSSNQTWIDSFDHSILSLQFQVDQNHLEKSKGNEYMTISKQ
KAIKYCQLISQNGQIQSFSIFYSQYKKLLWKKQIISKTRIRIKPIKHQQK
SKYLELFKNYLNDSKTEFFNLLKKTVILHQLRRDGGIFNCFINETQQLCT
GKEIFINCTQILNELSLIQQYNPKPIPHLSSLSQEVIEAMQKKMAYDKAI
SYDGITHQFVKHCNWQIISDIWNSNTFVVNKKLGWVRLCPLNKCHPEIPS
RTQFRPLVIMSPLLKFLELRFHNQLQDYLKDKILKPQTGFISGLGTQLNI
FSILSWIKQTTISNNQCLLFIDFTSAYNTIDRHRLYGILKEQQVLTDLEV
DYLAAIHSRIIYVDAYNINNKIQFKNGVPQGSPISPALFNIYLDEFIKEL
LKASGNSFKFLGYADDLVLLTERRNLGFLISELKRLSTNWNLQINNRKSG
IMPIKRTVKNDSICELPIVYNYKYLGIEIDYKGSISLHLKTLMTKINYLN
YKLYSISSTMDFPQRVFLYRVYIEPYFIYMAVALSFNNKALSLKVVKFRK
KVFKQLIRVPSNTPDAIIECLLPTYSSTIKDQLILTLEKLTQRGLQHQNE
QYSGRIQQNNSLDLEIIPHNFQLLFKFAWINCPEHEARCTYKHILTSHLN
LTQDDLVTNLINLLKDKDFRAQMESTSDELKRAIFNINANSQNHYLSKPN
NQNKMIKNIQQKPAIDLTKKKKKIQHFQPTNI
>ORF1_RT43775 Group 2 non-LTR retrotransposon
MAENESNTSNAQNFIASFTQCNIAAKEVGDQLIRGILLDSTHNMVQLINL
LTLQFENLLKQIQELQGRIETINKTQQELQKKREQRSIVEESQPNNSFQN
LYGIIAKFLKVSPNEMKNVIHRNITAEDPESEVKYAELLDNNKVNTHILN
TLCMAYKCKLFIFNGRTKQKSYYGECDDIIIRIFHIRNKYSILKRKGERS
QKAQALSQQKQKTSNQQQSQKKQGQSQKQVDLVEEIKKVVSQVIHDQRSN
EKRKVKTTSQQQEPLSEEEQDAIYCEQCGSGPYATPQSYRSHIHFKHDGK
TPSKNKYHKNLRINGN
>EEP-RVT_RT43775 Group 2 non-LTR retrotransposon
MGIEANGFNHIPIKQDEKQSKNQIKIINWNVGSLKQAAFDQIKAQKAHLI
CLQEVRNKVIQDSVKYKYYYSKRDTSNSGGVIIGVHQQFQSKEVTSYYLN
NLDVQIVFPDIIIVHIINPVLNLILINVYFHRQSEYKKSKLYFWNKVCEI
IAQLSSNQQLIICGDFNCEDLGVGFMIDTIKDVATFKRTQMNRTISSITD
HILLFKNVEHQTSQTWVKSFDHSILSLNFDTSLLFDTAQQNEYVTISKQR
AIKCCEQFLNKGNIESFSCFYLQYKKCLWKKRIISKTRIRIKPIQYKTGN
NYLEQLKTNLQNDKKEFFNVIKKTLILHQQRRDGSIFNCFISDAKRLCTG
KEIFLNCTQILDKLSNIQQQEPKPIPQLPELSQEEVQNMQNKMAYDKAIS
YDGITHQFIRDCNWKIINDIWNKNTFEVNKKLGWVRLCPLNKCHPEIPKC
DQFRPLVIMSPLLKFLELRFHDKLQDYLKNRILKPQTGFISGMGTHVNIF
LLLDWVRQTEKRNNQCLIFIDFTSAYNTIHRQRLYEILKERRTLSEVEVD
YLEAIHSRILYVDAYNTENKVYFKDGVPQGSPISPALFNIYLDEFLRELL
QASGNSFQFLGYADDLVLLTEQGNLGFLIPLIKSLSVQWNLRVNNKKSGI
MPMKFKAASASICELPVVYNYKYLGIEIDHKGTISLHLQVLKQKINYINY
KLYALSITMDFAQRLFLYRIYIEPYFIYMAVASSFNNKTMSDKIIKFRKK
AFKQLLRLPSNTSDKFLECFLANYQLTIRDSLITTLKKITERGLEHQNNH
LNDLFQEVKQPNLSIIPSNFQLLFKFAWAQCPMHKLRCTYKHILTNHLSL
TSDDLVTELLAKLLDQDFKEQMEKELELMKNEIFQSPQANASKYQNCNRA
NSHFKE
>ORF1_RT3220 Group 2 non-LTR retrotransposon
MDQIQQVQLTPIQEVLQALTQANMLSQTIQDDSIRTIMNQVTHQAVQLIN
ILNHQFDLLLKQMGQYEDRLKQQMQPLIHNNHTLNNVQNKNSGENIYHNL
YELIAKELRLEPIAIKQQLHQHINILAEDQDQEQKVTQKIESNKVSEQIL
EGICQLYNLKLFLFNGSNKQKRTYGKGDKTIAIYHIRNNYQLLKKKKKPI
QQRMNNRVIPREKISNQMLIETPIKQKTKIFPNSIKQSEAQQALINSSQK
ILRQTIKDEITKVLEKNSQQFQEDIEEKSSSENEQGNESKIWCEQCGSGP
YASGPSYYAHIRSKHQGKTPINNRYHKNLKLNRK
>EEP-RVT_RT3220 Group 2 non-LTR retrotransposon
IENEAQCLKDPIEKNQDTKLRILSWNVSSIKKNTFKEIQQQKPHLICLQE
VRNKALKDSIKYKYLFDQKRSHHSGGIIIGIHKQFQSRDITQYYFDSEMN
HETQPDLLVMQIISSNIELILINVYFHSKYEYKKYQQFFWNKITQILNQL
IHSQQLIVCGDFNTREIEIPYMTDITKNTFTFHRVIMGKQVYSQTDHILI
FKKYKNEVQVHWNNQSDHAILVVDLTLNYNLTERIPQHLIKIDKSKAVNS
CNQILNEKHFNSFKQFYTIYLKDMWKKRIITKERLRIRPIKQSQSIDMAE
KCKELLKGDRSQFYNLIKRAIIMNQQRRDGGIFNCYIDDDNKLHSGKDTF
TNCIKVLGKYSKLHKYEPTPIPFLEKLSQGNTQELQRLMAKDKAISYDGL
THQFIKNSSWELLQDLWRPDTFQINKRLGWARLLPLNKMHPNIPKNDQFR
PLVILSPLYKFLELRFHSQLQDYLNNDIQKPQTGFINGLGTQLNIFMILN
WIKNIKGKDNRILIFIDFSSAYNTICRSKLYGILKKQNILKQNEIDFLKA
LHSRMLFINPYNISEKFYYSKGVPQGSPISPALFNIYLDEYLKDLFNLIS
YKVRFLGYADDLVLETEYRNVSDLIQQISILADRWNLVINKKKSGIMPIK
FIIQEEQCEGFPILYSYKYLGIQINNKGNIMMHIKQLDHKINFINLNLLQ
LSSKMNFQQRLALYQAYIEPHFLYCAVAAYYNNQQLSKLLITLRKKYFKR
IMRLPFNTPDNFVKLLCKEYDNLIKFYIRITINKISXRDLECKELDIPQT
DQTIQDDSELAWIPDNIHLLFKFAWAICQQHQQRMTYKHITEVHLSLTMD
ELITQMRIKQTENSLKIKVEKELDKLKRELIEPQRKESNP
>ORF1_RT21873 Group 3 non-LTR retrotransposon
MSSTNLVQTNLNQFFSHQQVNIQPSMHPMLEEQFRLVSKIKEQIQLIQDE
LARQLFTNFLAALEQTWKVIEFVERSKTNEIQQINEKIKQVEATQLKHGE
EIQDLYENIGMITRENQDEQEEEQGNSRHAEEPDQQIQSEIERRSEIIPI
IAEKLQMSRQEIQQNLDKFLDKYKERISLNVLEGEVNNEYIKWLALSSKI
YVVVFDGNMRRYFNFGSPQQQKQIYLYRKNGYYNELKKRQNKNKNNTNRQ
IQKSQWQNSRYKQNYNQQWKPYNNYQNRNMQSQGNRPYIRANNNNINNYQ
GYYNNGRNNGIQRNQYQGQSWQQENSNGWNQYV
>EEP-RVT_RT21873 Group 3 non-LTR retrotransposon
VSRNNAQQFVLWQRNPPQNDLKNKQKGIHIQDKHIIKILNWNVSSVKQQT
FEEIKIEQCHIICLQETRGKQFNNSPSYSYFQKFGLTNQQGGVVIGVHKA
FCVSDITEKYNCFQKEDCEFLVMNIRNEIVNLIVFNFYFHSNAKFNQSKA
KLQDALQQTIKHLKVNQKIIVCGDFNCKKVQIPNFVQILSDDEITFQRQN
LNQQRKSKTDEILTFPKLENEYRIKSTEISDHVKIIVIFKVEGQMDRKEH
FEQYNKQKAYQLNKEAEAKTENFSQLQNYIRKNLRKKAVISKCRIKIPQI
NFQKQTLNETLKQLAQKFENGKCRKPAFNMMKKIKNFNPNKKEGGIMRFC
LDEQENLVGGRFVVRECLKRLGEISQQQEYQPKMLPTLPMLNYKQIKEMQ
VKFAKNKAIGKDGISDVWIKTTRKWELLSNLWCQKTLEVNQKLCEARLIP
LNKVYPLIPKTSQFRPITVFSALYKFIELRFLNKINEFLQNQVSNRQNGF
VKGGGTQLNITQIIKLMNQYNKDDNMDFIFIDYSNAYNTVDRNKLYDIMK
KKQVLNDLEISFIQALQDQVYYEDPINKKKISYLNGLHQGSILSPGLFNI
YLNEVINQLKETFNRELDDYEYADDIVLITKHTNTRKVLAELQMLSQQWN
LKINKQKSGIIRLKNQVKTGDILGFPIVTKYVYLGITVNRLGTCKDQIEK
VKNRTTFLARQLKWIGQEMNFKLKLQLWNIFIKPHYDYSASAFWQEKRKT
YQRTIQLSYKKSIKVIGNLPMNTSDKFVNSCAKKTNNIYQLNKILIYQRL
ANRGFSLDLEQQDFEDIKGDQIRVKQLPNNIVQIYKLCMLRCKKHKVRAT
AKHLIERHLKISEDKLLKLIFSNQGKKKRIQKMERQIEECIQKSNFEQM
>ORF1_RT46341 Group 3 non-LTR retrotransposon
MIPDFNNGDSQTESLIPNLLENSNNRDNLIYNIREKFRREIRKDQLKKIF
SIKRDYFQHNHYEINQHENNEWDRFQNIYKVFQIYSYGFFDSFCLQRQVE
WNQLVGINKKQKKNINEYDYLHYVAMLTQTQLRIFNMRRKKTFIYGGQYK
NRLHMYQINHTFKIKLTYCMRQIDNLQENRNINMREKPSTLIKNINGQKQ
CSQNLYNIEDKEEQQEAQEDLRESNKKQICVICSQVLKNEKGLKQHITKM
HKKESEKKKNI
>EEP-RVT_RT46341 Group 3 non-LTR retrotransposon
FGKSNFPSQVFEEESSTQRSQTLNNRGDIIEEKIKVLTWNVCSVKAQTYE
EIKKEGCHIICLQETRGRVFQNSQSFTYFQKFGKSNHQGGIVIGVHSSFS
CNNITESLNIFNEEVEVLIVNARNQCCNLIILNVYFNQASVYKKNSKTLK
QLLYMLIDKGKDNQVIIVCGDFNQKSVKVKDFQNILSENEFTFFRKVMGK
DRQSKTDEMLVFPKVNFKKYLGITKVSDHLKICVEFRVKRQANKKEHITM
YKKQNAYKLNMKAQDQQSFKDYYEYIRRNLKKEQVIYRQRIKIPRINNNI
QPIQVMLQNIADNYSYQQQKAYKMIKQIKNLNPQKKEGGIFKYYYEEDGE
FCCKQVTKNCLDQLSLISNKAPYMPLELPKLDKLSIQEILKLQSYMSNNK
AISCDGVSDTFLKKTKNVHMLVDLWQDDTVKINKKIGEARLVPLNKAFPQ
IPTKGQFRPITILSNLYKFMELRFKGKIDDYMQKRMTIKQNGFVKGGGTS
INLFNIFQQIQKYKKQDKVSLLFIDFSSAYNTIRREKLYQILRNKNIMEE
KEIQFLEAMHSQLHYKEPESNNMYYFKDGVPQGSSLSPGLFNIYLEAFLE
QIGLKLNIQYEDYEYADDLCVLIKNKYLKSFILELSQESVEWNLILNKAK
CGIIKLKQQQEKQKYIEGIPIVDQYTYLGISMNRQGNLKNHIIKLKQRIN
FLVKELKWITYFMGCKERINIWVVFIKPHFQYTLAALHFNQIKACFKEIN
QLYKGSLKSLMRVPKTTSDQLINYFLKPLDVFIKEEIEQIKRKIEVRYNL
QSEFNNVYEMGISSNVRGNNINIPKNYEQLLNKGGQRCKKHQERATYKHL
VNIHLKQNLNTFHRKISIGIKSKKWRKRIEQGIEQLKEGNQFEKI
>ORF1_RT12275 Group 3 non-LTR retrotransposon
MEQFSPQQALNALVEIHQQTKNLEDPSLQNILVNLTHWVFGMLNFLNNSL
NSLLPQLSALEQKFNIQIDSINNNLSQIQNQKTSLFPKTKSNIIEVLEES
FGLQNCSSVINQKAQDQNDSLCIEIMNNGYFYPKMVQYIAEHFNLHIVIY
NAKKQKYFKYGQRTEQPIFIYQKNSQTFNAMKKKLKKTKSLATPPRIQNH
PKSATNAQLPTIFSKLPIQQDQIIKSIEQKVINDLQSSIKKQISALKNVV
PQIQDSTKQVQFNTPYKTSQSQQQQSHQLSEEDEEADDQIFVCGGKLQLC
KNVFNNIQEYAQHMKKYHKNKVPKESSHTIDGQIIV
>EEP-RVT_RT12275 Group 3 non-LTR retrotransposon
VKPLHGSTRSKSQTLSQVPGIKNNQCLNFNTKIPIKLVSWNISSIKENTL
KQVKFCGPHFFCLQESRNAKISSSPSYQIYLHHHSSHERSGGIITGIHNS
FASKDISEILQIENQVEFDYLIINARNEYFDIFLFNFYFNKKTTFQKSKI
YLGNWLKSFILNIKPNQQIIICGDFNTNQVPFDFLASALPTNLITFKRKK
LNKIIESRTDHVLLHPSVQSNLDISFNQLSDHSLIELELNLQPKVNQQFY
FYKFNKKRAQNLNNLASSKFSDFTCFYKFIQNNLRKSKVIQKIKKQVIPK
LKISFTHNNQDISQYIKQSPKDDLFSKIAFFFETDKNSFYKLLKTITILN
PFKKENGIYSYYLDDSNEIQFGDAAMNNCLEQLSLISKGERLNPIRLPTL
PPLTHIEILEIQKRISQNKAVTFDGISDNFLRNTKNTNILKDIWNNSTIE
TNQNCCRARIVPLNKVYPSIPNKMQFRPISILSPLFKLLELRFLPKLQTY
LTQKLSKEQTGFIPFSSTQINITNLLNRINGFTKRDKMNCIFIDFSNAFN
SVDRGKLFQILRQKQILPQQEIHFLQNLYQNVYYICPLTNKKYHFANGVP
QGSPLSPALFDIYLENFLIELKKASLFDYESYQFADDLVFFVRQKEINSF
LIQIQEISILYNLFINKSKSGIFYIKNHSVPNNIKQIQDFPIVKHYKYLG
ITICNKGKINLHLDKLQKNIDYISKKIKWISKSLLWKQKHQLFQIFILPH
ILYICPAINTQKYQKMQNRLLMIYKQSYKNICGFPKSLPNDILNILITPL
EEIIDKCVNNVICKIKNGGFIETKFYNSVKPYIEKQQSIVCQKILPNNFN
KLFIFSNKICYIHQKRLSFKHIINYHTNTSVEQLMTKWKENRNQKDLLRL
KRKIAKVTDQIQNLYGNDY
>ORF1_RT33971 Group 3 non-LTR retrotransposon
MEQFSPSSALNALIEIHQQTKSLLDPSLQNILVNLTHWVFGMLNFLNNSM
SQLLPQLSALEQKFNVQIEQINNNLSQIQNQKLTLQPKQKSNIIDILEES
FGLQNCKSTVIQKAKDNNDNLCIEIVNDGYFYPKMVQYIAEHLHLHIIIY
NAKKKKYFKYGQKNEQPIFIYQKNSQIFNVMKKKNQKNKPSTPSLRNSNH
SLPVNNAQSPTIFSNQPIQQDRIIKSIEQKIINDLQSSIKKQISALKLAV
PQIQDPIKQVQFKTPCKMTQSQQQSFNQISEEEDEEDDQIFVCGGKLQQC
KNIFKNTQDYAQHMKKFHKNKVPKESSHTLDGQMIE
>EEP-RVT_RT33971 Group 3 non-LTR retrotransposon
VQPLHGSTRTKNQTLSQDPGNNHIQCLNFNNKKKNPIKLVSWNISSMKES
TLKQVKLCGPHFFCLQESRNSKISSSPSYQIYLNHHSTSERSGGIITGIH
NSFASKDISDILQIQIQVEFDYLIINARNEYFDIFLFNFYFNKKSTFQKS
KIQLGNWLRQFILNIKPNQQIIICGDFNISQTPFNFLIPALPQHLITFQR
KKLNKMIESRTDHVLLHPHVQSKNNISFNQLSDHSLIEIELNLQQKVNQQ
FYFYIFNKKRAQNLNNLASSKFSDFTCFYKFIQNNLRKSKVIQKIKKQVI
PKLKINATHNNQDIFQHMADLFSRDKVTFFQALKKITILNPFKKDGSIFS
YFIDDSNQLQFGDIAIRNCLTQLSIISNGQKFRPLKLPSLPPLNTLDIIE
LQRKMSRNKAISFDGVSDNFIRNCKNIHIFCDIWKQSTIETNYACCRARL
VPLNKVFPDIPTKTQFRPITILSPLFKLLELRFLPKLQQYLSTRLTKGQA
GFIPGSSTQINIIRLLNTLTGYKKQDKMDCIFIDFSNAFNSINRQRLFNI
LSSKSILDGIEVKFLNHLYTNLHYICPQMNTTFYFQNGVPQGSPLSPALF
NIYLEDFLASLKQNCNFNYTSYEFADDIVIIIAHRNIQSFLQQLVLISEE
YELRLNQKKCGIFFIQNHKRCQYNNIQGFPIVKSYKYLGINILNNGKINL
QLDKVEQTLKFLGGKLLWVSQKLNWKQKYQLFQTFLLPHILYICPSIPTQ
KYRNIFQRLQKLYKSSFKKVCGFPKCLPNEFLDLILPPLELLIAKHTNKV
ISRMNNGNFGQTIFINNYFNQIEEMNQNSIYKFLPNNFNQLFYLYPKICR
THQCNLSYRHIINFHSNFHISEFLINLRGISNNNQQIQQPKNQCNRLEKI
IAKLLTD
>ORF1-RT23387 Group 3 non-LTR retrotransposon
MDIFSPQQAISALVEIHQQSKTIQDPFYNNLLTNLTHWMISMLNYLDGNI
NQLLPKLSALEDKFNVQIENINQIITQLKTQKPPILSKNKSNIISILEES
FGFQNCTSIIQQQALNNNDTLCIEILNNQQFYPKMIQYITNHFNKYIIIY
NAQKKKYFKYGQKNDTPLFIYQKNSQTFNVMKKKKTNIHTQQTPANPIQP
IVIDRSPEPTIFNRNPIQQDLVLKSIEKQVTDSIQSSIKKQIDSSLKSAI
PLIQNSIKKQQFQTPHQNHLQQQHNSFSEEEQEEDQEEQLFVCGGKLQHC
KDAFGEIEYYKKHMKKYHKNQVPKDSSHTLNGQLIV
>EEP-RVT_RT23387 Group 3 non-LTR retrotransposon
VQPQQGSTRSKSQTLSQVPGIINNQCLDFNIKPSIKLVSWNVSSLKTDTL
KQVKLNGPHFFCLQETRNKTISSSPSYQIYTHHHSTQNKSGGIITGVHNS
FTSKNISYLLQIPQQIQFDYLIINIRNEYFDIFLFNFYFNKKSSFKKLQS
TISNWLKQFILQIKPNQLIIICGDFNTNKSPFDYLASIIPSNIDTFQRLK
QNKLIKSRTDHVLVYPLIDHNFNCSFNKLSDHSLITIELDAKPKVNKQYY
FFKFNKKRAQNLNNLASSKFSDFTCFYKFIQKNIRKSKVIQKIKKNIIPQ
LTNQQAENSIDLFQYLANIFSNDKIKFFKTLKRITIMNPLKKDGSIFSYY
IDDFGELQFGDAAIKNCLDQLSIISNGEKFCPLKLPTLPPLSVLELIELQ
IRMSRNKAINYDGISDNFIRSCKNFNILKDLWKQSTIDTNYACCRARLVP
LNKVFPNIPNKNQFRPITILSPLFKLLELRFLPKLQYYLSFRLSKGQAGF
IPNSSTQINITRLLNILVNLKKQDKMNCVFIDFSNAFNSINRHKLFSILK
SKAILNKIEIEFLSNLYTNLHYICPQTNTRYYFGNGVPQGSPLSPGLFNI
YLEDFLNTLKQNCPFQYNSLEFADDIVIVIEHKYTLSFLQLLAQISEQYE
LRINKNKCGIFFIQNHKYCKQDNLNGFPIVKNYKYLGVNITNQGKINLHL
DKIQQTLKFLIGKILWISKQLNWKQKYQLFQTFLLPHIIYISPSISTQKY
KNVFQRLTKLYKSSFKKVCNFPQSLPNEILDLLLPPLEQLVAKHTKITNG
KLINGNFGQTSFINNYFIQLEFTNYIQIYKALPNNFNYLFKFYQQKCEIH
QCNLSYRHIINYHTSFHTSEFLMNLKYLNHSKFQRKYSKRLKNIIKLFMT
D
>ORF1_RT46222 Group 3 non-LTR retrotransposon
MNAFEPLAAIKVLTELHHQSKSIPDQNISTILVNVTHFIVQLINYYNEQF
NLLPLSLNQLNEKFDSSFKLLRLDIGNQVELLNEQISKSQKFHSFQPQFQ
TNLFDLLTSSFHLNNCKELLQNKLQEHKDDLCQQILNRNQFYPKMLDYLS
QIFHKKIIVYVAKKKRYFVYGKYEELIFLYQKNPQLFNVMQKKQNRNNSD
TIFNNNQLKQQSSQRKQPQQSSQNWSQQIEKSLQKSISKVIANQIQSVQK
QVAFQTPKSKSFKKQKLTSSDSSPRNSDFEENIRYSYICGGKFESCKKGF
SNLDGFQKHIKTIHRSKTPKNSSHDIAGNILQ
>EEP-RVT_RT46222 Group 3 non-LTR retrotransposon
VPPQPGDTLLKELTHSFKQSIINEKCHNTNTFTIKLNSWNICSFKPLTLH
ETKKNGPHFFCLQEVRNKKLSSSPSYTIYQNQVKSGTRSGGIVTGIHNSF
TSVNCSDILKLSSDTFDFLIVNARNEFFDIFIFNFYFNHKRIFMNIKDKL
TIWLIKFIETMKGNQIIFICGDFNYPSNPFQFMTPLLPLQFKTFKRKCLY
KTVTSRTDHVLSFPAIXSNYSLNFNDLSDHSLITTSFQLNAKENKKYYFT
KFNKMNALKLNQYASQKFHDFTCFYNYIKYNLKNYKVIQKVKKTVIPQLN
YQLQEPSLLLKDLASQYQNDLQSFYKKIKKITILNPNQREGGIFSYYKDE
NGNLHFGQEAISNCLNVLGQISHRKQFTPLQLPTLVPLNIIDIQEIQQNM
SSNKAIGYDGISDIFLKTTKNYNLLCDLWQNSTLESNPSCCQARIIPLNK
AFPQIPSSTQFRPISVLSSLFKFLELRFLPQLQNYMEIKLCNQQTGFVPK
SSTQIHITNILNLINSFRKADRMNCIFIDFSNAFNSVNRTLLFQILIDKQ
ILFLQDILFLKNLYTNVYYDDPATNQAYYFDNGVPQGSPLSPALFNIYLE
DLLDKVLNESKLNYHSFQFADDIATIIHHKDTSKYLQVLEKFSAQYNLRI
NKRKCGIFLLHNHSQLSEIMNYPVVQEYKYLGLLINFKGKIKQHIHNLKI
SLNQIIMKIKWISKYFSWKQKFLLWQTYIVPHILYSLSAIPSQKYQNIFK
ELDKIYKGSFKMVVGFPKCLPNEITYLLIPQLQTLIIKAYQQTINKMQLR
QINQIPTYNMNLIENQNQVFRQINIDRLPNNFTTLFKLYPQICTEHKCNL
SFQHVMNYHSKISWSEILIHLRNKDVKKQQIKKRLDKLISKIEHL
>ORF1_RT46728 Group 3 non-LTR retrotransposon
MSNFDPLASINALAELHHQTKTILDSNLSSLLTNITHYVVQLFNYFNEQI
IKIPLNLVQLNDQFQLSFSQLRADICQQVDLINTQISKQKKIPIQVNQLQ
TNLFEILSSTCKLDDCKELLSNKLMDQNDELCLQILHQNQFYPKMLSYIS
QLYNKKIVVYVAKKKRYFVYGQQKEVIFLYQKNSQIFNIMQNKKNQNVKP
ETIFNQNHQKQQQQQYSQEKASQLQNSLSLNKLIESSIKQSIQKVLSNQN
LSEQRQVTFQTPNPKSQSKHKQQRTPSESSNSNSDIDEYYGQSFLCGGKL
QQCKKSFSNLNDFQKHIKSFHKGKTPKNSSHDKDGNLIQ
>EEP-RVT_RT46728 Group 3 non-LTR retrotransposon
VTPQPGDTLSKELTHSFDLSNINEQCHNTNTLNIKINSWNISSFKTLTLQ
QIKKNGPHFFCLQEIRNKQICSSPSYTIYLNQIQSGSHSGGIAIGVHNSF
TSVNCSEILKIQQVNFDFLIINARNEYLDIFLFNFYFNHKKLFKDKKNEL
CIWLTNFSTHMKGNQIMLICGDFNYPSNPFEFMTSLLPLKLKTFQRKQGQ
KNISSRTDQILSFPAVDSLINSEFNDLSDHCLIQATLKIQAKERKKYFFN
KFNKKNALTLNLVASQRFKDFTCFYNYIKYNIKNFKVIQKIKKTIIPQLN
FQFSEPSILLQNLAQQYQNDLYNFYKNIKNIAIINPKQREGGIFAYYKDE
NNILHFGDEAIQNCLNILGQISKRKQYNPLPLPSLTPLSILEIQELQQYI
STNKAIGFDGISDTFLRNTNNYNLLCDLWKNSTLESNPQCCQARLVPPNK
AFPQIPSNSQFKPIKILSSLFKFLELRFLPQLQKYIETRLNNQQTGFVSG
SSTQINITNILNLINSFKKQEKMNCIFIDFSNAFSCVNRSLLFQILSKKK
ILNNQDIDFLHNLYSNLFYKDPVSNQSYYFDYGVPQGSPLSPALFNIYLE
DILDKVSQVSQIQYYCFQFADDISSIIHNKYTPTYLQILEEYSMEYNLTI
KKKKSGIFLLHNHSKLIQIMSYPIVKEYKYLGLLISNDGKQKTHILNLKQ
KLNYITQKLKWISQKFTWKQKLRLWQTYIAPHILYSLSAIPTQKFSNIFK
ALNTIYKGSFKSITGFPKNLPDEIIKLLIPQLQHQVSYISTSTANKMRKR
QIVQIKPINNNYFELFNFDQGYYNKIKNFIDLLPNNFNQLFRLTHKICNQ
HNCILSFKHIMYYHSKLSWSEILVRFNEKNFNNKKQIKKKLEMIIIDTES
L
>ORF1_RT42365 Group 3 non-LTR retrotransposon
MNNFDPLESIKALTELHHQSKSVSDPNISSLLANITHYVVQLFNYYTEQL
IKIPLNLAQLNDQFQSSFNQFRGDICKQVELINEQISNQKIIINIRLTNL
KKLSQILSSSCFLANCKELLSKKLADLKDDLCLQILNQNQFYPKMLNYIS
QLYNIKIVVYVAKKKRYFVYGQSKEAIFLYQKNPQIFNIMQRKNQNIKPS
TIFSQSYQKQQQKQQYQHSQVRASPLQSFQSLNKYLEQSIQKSIKKVLTN
QTLSEQKQVTFQTSKPKSQIKHQEQRSPSESSNSNSDLEEINYQSYICGG
KLQYCKQGFSNLDDFQKHIKVIHKGKTPKNSSHDKDGYLKQ
>EEP-RVT_RT42365 Group 3 non-LTR retrotransposon
VTPQPGDTLSKELTHSFDQSNINKQCHNTNTLNIKINSWNISSYKTLTLQ
QIKKNGPHFFCLQEIRNKQICSSPSYTIYQNQIKSGSHSGGIAIGIHNSF
TSVNCSEMLKIQDVTFDFLIINARNEYLDIFLFNFYFNHKKNFQRKKNEL
CRWLTHFTMDMKGNQMILICGDFNCPSNPFEFMTPLLPLKLKTFQRKQGQ
KTISSRTDHILSFPAVKGRINYEFNGLSDHCLIQATLKIQTKERKKYFFN
KFNKKNALTLNIVASQKFKDFTCFYNYIKYNIKNFKVFQKIKKSIIPQLN
FQLSEPSLTLQNLAQQYQNDLQSFYKKIKKITILNPKQREGGIFAYYKDE
NNILHFGDEAIQNCLNILGQISKRKQYNPQSLPSLAPLNIQNIQELQQYI
SSNKAIGYDGISDTFLKNTNNYNLLYDLWQNSTLESNPKCCQARLIPLNK
VFPQIPTNSQFRPITVLSSLFKFLELRFLPKLQEYMETRLNKQQTGFVPG
SSTQINITNILNLINSFKKQDKMNCIFIDFSNAFNCVNRSLLYHILKKKQ
ILSTQDIDFLRNLYSNLFYKDPVSNQAYYFDYGVPQGSPLSPALFNIYLE
DLLDRVSQVSQLQYYSFQFADDIASIIHHKHTLKYLQILEKYSMQYNLSI
NKKKSGIFLLHNHSKLVEVKLYPVVKEYKYLGLLISNNGKLMKHIHNLKQ
SLNQMTQKLKWISQKFTWKQKLKLWQTYITPHILYSLSAIPTQKYSNIFK
ALNGIYKGSFKALTGFPRNLPDEIINLLIPKLQHLITQISTTTANKMRMR
QIIQIQPINNNYFEHLNFDQGHFKKMKGFIDILPNNFNKLFQMTHKICKQ
HNCILSFKHIMLCHSKLSWSEILQRFNDDYYNKKQIKKRIEELINNIESL
>ORF1_RT4057 Group 3 non-LTR retrotransposon
MSEQLIQTQSECQITNPQSQINTPQPIQPTSPIDISSRMVKCVQLISTIK
EPFWAELMQNILELINSLINDIKEQFNIYSQQQNQIIEEVVNNKKNTQSK
QNQPLFKSNLITLLEESFGLNNCQNHILEKAESNNDQKCIQIISDGYFYP
KMLQYAGEHYKVQFIVFNARKKKYYRYGPQSHTKQHFIFQKNTQIFNILR
KKNNTKNPWQELNSGKKQPQTIFSSGYNNRDSSNNKEICSEIKAIQSSMK
KQLERQFTDIQENIQNQIEQSIKKQVQFQTPKTSSSLRNRIDSESEFSND
DEPRFICGGKHQECKHIYYDLGNYKIHIKKTHNNKLPKGSSHDLNGQYQQ
>EEP-RVT_RT4057 Group 3 non-LTR retrotransposon
VTPQPGDTLNKVQTLPQTQSNKYKEVSLLQHYVIKLNSWNISSLKHLTLQ
TIKSNGPHFFCIQEIRNKSINSSPSYTIYSYQNNQNSHSGGIATGIHKSF
SSINCSQILQLSNQSFDHLIINAQNEYLNIFIFNFYFNHKNVFLKKKEEL
NKWFTQFITSIKNNQFVIVCGDFNFLHPPLDQLFAIIPSQHKTFMRKKIS
KLISSRTDHILCFPKIQSKYNLEFNQLSDHSLIKTRLTIPSLEKKKFFIT
KFNKQNAYNLNCIAANKFQDFTCFYNYISNNLSKFRVIQKIKKTIIPKLD
FPITNQQTLLDNLHSIYKKNTKDFYNKINQLSIINPKKRDGGIFSYFLDY
KGNLHFGDQTITSCLDILGKISNQKPFTPRKLPSLRPLNIIECQELQSKM
SYNKSISYNGISDKFLRTTKNIYLITDLWKQSTIETNPKCCQARLIPLNK
VYPKLPLANEFRPITILSPLFKLLELRFLPKLQQYMLIKLNKEQIGFVPD
QSTQIHITNLLNLINSYQRRDKMNCIFIDFSNAFNSINRPKLFQILKKKI
LDTEEISYLYNLYTNLHYKNPISQELYYFHYGVPQGSPLSPSLFNIYLEE
LLITIKQQCKFPYQSYQYADDIVFIIKHKFATKLLQLLELTSSNFDLKIN
KNKIGIFLLHNHSSNIQNLLQFPIVKEYKYLGILIQSNGKLTQHKIQLKQ
KVNYVNSRLIWISKKCNWKFRLILWKSLVAPHIYYTLNAISTQKYQNLYN
QLNKLYKQSMKKLTGFPRNTPNNLLELLIPNLQYFIMQQSKQTLRKMQSR
QIPPTLSIQFNKFVINSDQLEPFQKLIQYLPDNLNKLFNQAHSFCRIHNC
RLSSNHILTHHSKLSLSEIITLYKSKSYNRKQLKKRLEKVIKSIDQMQK
>ORF1_RT50095 Group 3 non-LTR retrotransposon
MSNLNLVQTSLLQFMNPPQASIPANIHPMVEEQVIIITKIKEQVQQLIVE
DGAKNLFISFIAAIEQTWKVLELVERNKSTDIQQLQGKVGELEQQQVKQT
KEIQELFENLGMILRENQDEQEEEEQVVEEQPAQQLAREGSKEVLAVVAE
IAKIDRQRLKDNFDEFCHKYSERISIEVLEGVITNEYVGCLATCSRLQIV
VYDANEKRYLNFGLNYQDKIVYLYRNNGLYSELKKRNEQRRANNNNGRNL
PRRNNQNYNRQELAGQRRNPIGNQRIYGGSQYFNNNIQNRRRYPNGQNGR
EQGVLVNNNIQNRRRYDNGQNGWEQHGFFNNNVQSRRRYNNGFNGWEQGG
YYQPRKQSYNNQFMNENQERRAGENYPRIYPMNLGFSQRAG
>EEP-RVT_RT50095 Group 3 non-LTR retrotransposon
RQQGSYQNLSDRGGQASHTLSDIENQPKEAYQEKQNRHIKTTHILRLICW
NICSVKKGMQELIKENNPHIICLQEIRQKEMKNSPAYNYIYKLGQSAHQG
GIAIGIHKCMDFLDISQQFQLPSSEQYEFMAINCRNEILDLIVFNFYFNK
KQIFMKVKNELKIWFRDFLSKKKISQRVIICGDFNCNNVEFEGFFNIMDQ
KDKTFKRIINGRTITSLLDAVLIDGGKQMYEKEIDFSNFSDHGRIKCQLK
LKEPQNIKEQKIVYHKKNALNLNKEAAMKYNDFANWYQYVRCNMRKKQVI
KKIRVSLPQQLKEKRTLVEQLEVIAQNFMSRKQKLTYSKIKMLTQLNPDK
KEGGIFRCFKDEYGQIQSGSIVGKTVLEQLSLISQEGVFNPIDVPNLQSL
SKNEVMELQKKMSNGKALGFDGISDDFIRLTKNYSILQDLWNQQTFKENR
LIGKARIVPLNKNYPEIPTKQQFRPITILSPLLKFMELRFMGKLQNYCKE
NLRFYQAGFIKGRGTQVNISQLIVNIKEKSRELKWNAIFIDYSNAYNTII
REKLYQILKQRQVLDEAEIEFIRGIQSQIYFEDPINKERKVCFKNGLVQG
SPLSPMLFNIYLDELLSEVQTETGIAFQSLAYADDVVYFVEHKLTQKFVI
KLCELSLAWGLKVNKAKSGIFLFKSIKEKGNAIEGIPIVREYKYLGVALD
QRGSTRFQVKALQKRIQYITFKLKWLVSQMSLKQKVCMWKVFVQPHIRYS
TEAFYKAGLKTHQALLEQMSRKSFKKITGFPKCTPNEVISRIMTAKNQNG
VPRNITVLYCLQGKICSNHKVAMSDSHFVEQHLDATMDQYLQMLKGINVQ
KQLRGRIEKEIKELTVQESK
>ORF1_RT10058 Group 3 non-LTR retrotransposon
MEFPSPSLSDQFLGEPSSLAHKRENFRSELRQKSLNQLFSKNRDRSRTPI
QQNLSHRIEEESQAFNYRQPCEVHNSSQVCRIHDIYTTLQIITYGTVDAF
TLRRQVEYQELQSRRQKKKLKYNHLIQIAKRTKFKLIIMNGKHTYIYGKF
NKDTIKLKQEGELYSIDYPYRSKEQKQVRMLDSISQLSGVQLQDLIIKAE
ERLIQLLREKDEAQQQQQFQTSKNKLSLMQEKIVKPLRGEKKIQKQKKKE
NINQTPNEQSPALEQNSEFDIPTNKMEEDPLNIRLELKNQQKKMSQEPII
KDCQFPQQENKKITQYFKQINQFKSTEQENRQV
>EEP-RVT_RT10058 Group 3 non-LTR retrotransposon
VIKEKSSEYRLEGDMVTHSSGKNIISYQNTTRHSELRINQWNVSSVKKQT
LQLAKTNQPHIICLQEIRGKSLENSPGYNYINKLGESNHQGGLSIGVIAS
INFEDISQQISPIMSNNYEFLAIHCKSEMIDVIVCNFYLKSKIIYKQERV
QLQVWLLKLCSTLKPSQKIVICGDFNTPSIDFSPFKNAIPRDILTFRRIQ
TRRTLNSRTDHCLTLNFDTIQCETSFNQLSDHCLIQIKLEYKESKRKEHK
IYFNKKNALLLNQQANTKYKDFTCWYNYIRINLRKNKVIQKQRITLPKIQ
PFNSTLDEKLEEVASLYQSKEQKKAYQIIKSLTILNPLKRDGGIFRCYKD
EFGELKCGNDCIHNCLQQLGKTSNQAPFSPLKLPTLHPLTAVEIQELQKQ
MSKEKAITKDGISDTFLKQTKSYQLLQGLWQNSTLETDIYLGEARLVPLN
KAYPDIPSQFQFRPIVVMSPLFKFLELRFATQLQTYNLNNLKFYQAGFIQ
GRGTQINIASIIHKINNTTKEQKLDAVFIDFSNAYNTIHRKKLYEILKVR
QILQDDEIDFLKALHSNLYFKDPLYKKEKVWLENGVMQGSPISPLLFNIY
LDEFLRDFENEYQRGLEVQGYADDLIFFVKHQDLQQFLTQLEDVANNWML
KVNKKKSGIFIIKNHLQKKPISIFDYPVVKQYVYLGVMISNKSSIKNHIK
KIEKQLKAKESKLKWVTRKMSMYKQITLWKVYINSVLIYADKAGQSCIYK
TQKQSLQKLRRMLLKKMIGLPPSTSNKVIDFLIRLRKNHRLTTEIRMLLC
NGGNFCATHQKRAHYQHILNEHLQISEDFLFDYLSGKIRSKQARMEIRNK
LLELTKIEVKKIDLKQ
>ORF1_RT13985 Group 3 non-LTR retrotransposon
MIEISKQQEEVSVSDQQHTNSEFISSKREKFREKIRNQDLNRIFKKNRDY
QKQSPQYQQLCTIHQNSEECKFHDIYTTIKIFTYGFIDDFTLKRQVDYLV
LQKRTNRQKYSHFELIARLSKLKIIIQNGKYTYQYGGSCKQSIFLKLIQK
NGLFSLDSQYVIKNGQQNDHNQTPNEQSPALEQNSDIPTNKMEEDPLNIR
LELKNQQKKMSQEPIIKNRQFPQQENKKITQYFKQINQFKSTEQENRQA
>EEP-RVT_RT13985 Group 3 non-LTR retrotransposon
VIKEKSFKYRLEGDMVTHSSGKNIISYQNTTRHSELRINQWNVSSVKKQT
LQLAKTNQPHIICLQEIRGKSLENSPGYNYINKLGESNHQGGLSIGVIAS
INFEDISQQISPIMSNNYEFLAIHCKSEMIDVIVCNFYLKSKIIYKQERV
QLQVWLLKLCSTLKPSQKIVICGDFNTPSIDFSPFKNAIPRDILTFRRIQ
TRRTLNSRTDHCLTLNFDTIQCETSFNQLSDHCLIQIKLEYKESKRKEHK
IYFNKKNALLLNQQANTKYKDFTCWYNYIRINLRKNKVIQKQRITLPKIQ
PFNSTLDEKLEEVASLYQSKEQKKAYQIIKSLTILNPLKRDGGIFRCYKD
EFGELKCGNDCIHNCLQQLGKTSNQAPFSPLKLPTLHPLTAVEIQELQKQ
MSKEKAITKDGISDTFLKQTKSYQLLQGLWQNSTLETDIYLGEARLVPLN
KAYPDIPSQFQFRPIVVMSPLFKFLELRFATQLQTYNLNNLKFYQAGFIQ
GRGTQINIASIIHKINNTTKEQKLDAVFIDFSNAYNTIHRKKLYEILKVR
QILQDDEIDFLKALHSNLYFKDPLYKKEKVWLENGVMQGSPISPLLFNIY
LDEFLRDFENEYQRGLEVQGYADDLIFFVKHQDLQQFLTQLEDVANNWML
KVNKKKSGIFIIKNHLQKKPISIFDYPVVKQYVYLGVMISNKSSIKNHIK
KIEKQLKAKESKLKWVTRKMSMYKQITLWKVYINSVLIYADKAGQSCIYK
TQKQSLQKLRRMLLKKMIGLPPSTSNKVIDFLIRLRKNHRLTTEIRMLLC
NGGNFCATHQKRAHYQHILNEHLQISEDFLFDYLSGKIRSKQARMEIRNK
LLELTKIEVKKIDLKQ
>EEP-RVT_RT17235 Group 4 non-LTR retrotransposon; non functional, frameshifts corrected
KQILTKKYDYEKQISDNFDNAIVRVVGAFPIHSSTVHSLKFGEFELSDYN
RRRRVRFNDVVDESTTLNFAEANLSDDDVETYNINIMKLIELNFLDIGSV
TWIIYEGIQNIQDQRRVLGYYWFYRVRNNKXSMIKVIKFKGKMDWKLQIH
QSWKMSLGTIILNLGFASNRIQGRIVNFIDRSQIKRINLLNDLNEEPQRH
NYQFHIQLTLDEETKQNNTVMNIKIQFLQNGSIYCLFVIINRGTCFHQRR
HDFQYNNNTQYLSYPLQVKCSLERDHNLQYIVLVRKIVRKQILLWNKNKR
DWNYNTHKDLDLKGLLQESLKFKSEEGMIKFRPIRCIKYYEEFKKILLEM
ESNITKNSHKYIQRTTQIKNDTEGGVIAAMEEDFNSYIINFNMILHKGIK
KLKEIQGVLTKGQEERPWRNTNELETHQFETGVDGLKENEFSLYVGYVGQ
YNKTICLDLNHLTQVRKIAQRILGNXYEIIQFWRREQYSLAKRLITLKKV
SPKIAGIEDSQLMIQSHLIKVIEWSFPLAIKEHMKSYLTLEQVGFAGQLG
TPIAKLTLSLKRKSNKQGHPILISITLLIQQCQIKQLNQRQILGNCPDFL
FNVQFAQDPITRKVRFKNGFQQESSLNPFLFKYALMVLKINNRENQELRE
YLTKEEQRQLRDFEQCGNIGKPSYSNQKGVIRTNIFIETAEHFKLKVNLK
KIKYLMTILEKIFLYYYFLFREGIQNVLLIKTYREELEIMTNTIKLFCLD
GNPNWRNIQISLSIENMRQQISSLNPYEITNRRADSQVIRXVLGYQIFEL
HKHGWKKCNRMEYRLMLNIQQTIYVIQGQRVEQLEKINNYNGKNTENSIL
NHIKVWSMQRITKKFQSIFKWNVKNQTKQRRSNELIIINIQNTQISCDLD
RTLIKNFNLYQMLLKLQNSEQKKKLNFSFDSYNTALLFLFQLQCSEYCGQ
MKNQYAIMLMIRDESGPRLFLLWRSSFLTNSRNEAGYYLFIEQPVINHPS
YYVQLKGKSQIKFKLRFSLYFESIYRPISNIEDVDCKLYLEHLYDKQNLR
NHNQSIIGISSISQQDYHFSLEGGRSNFFAQQYTRIYSNYYFLNTNHSVI
FNLMLFSNPILETYLKFLLSELHLLSCFIQCDMRSRRACEKIKPIAIGFV
IQKVYYLCTIQGLLERN
>EEP-RVT_RT4152 Group 4 non-LTR retrotransposon
MSQLACLEDSPPNPFLGPEGQRKSQSGHGDIKGSNDRLRGKRVRFKDEGA
PPNPVEPSCSEEDVELCVISWNINNQLPFGFREEFLGLGAHIWIIQEGNK
RIENLRKQMGYRWFTKERNDKQLMIGIIPSIQGQRRQEMETPNSLIVEIY
LGNCSILIGNIHQTELKGEYRILLEKMKDTMSICGGDLNSKPRKDLERYN
IVSDLITRKRKNSKIEIKNKNFDFGSKIDFIFINKGIRNYQKNKTDFVKK
KETNTMISDHKPLSVNIKIRRNDSMKYPVIDAKRARSQFCEWNGKEKCWK
LKKEYENLNLRDLIEEVKQLKPEDGMIKFMSPKYQEWNEEFQEKLKVMER
YEKGNYHKFIQHTTQIRAEKEGGVVNILKKDEQFITCYKEILHECIEKMK
RVSGVLSDDDERPWKNQRQLNQKDGDQGLFESLNWEKVLSKEGEYIEWYN
KAVSYDFLHLTPIRLVIKQHWIKNKEMDWNLFNLDVWEANEYCMAQRLIP
LNKVAPKIAGVDDVRPIMVQSHLVKYMEWMFMDALKNINSLRLDPCQVGF
TSKLGTQVHISKIISRMKTKGEGKSFVFFDLSDAYNTINREALYGMIQMR
RLIDEKRLNFLFNSYDSLYIYDPIEKKKIRFKNGVQQGSALSPFLFNIFF
EEVIQSYKQQIKNTIESLPKNQKRKKRWLEESELLAYADDVVICARREVA
SICSEAFIEATEGFKLKTNLKKTKYLANRPIQGLDDMQVEKVKNFRYLGV
WLSIKGDLRHQIEITKRIVMKKSQQLAIVRKIVPFRSLTKLWILYVLPHI
RYHNLAIWKQSKTMMKKWQLIKRNSFRKVLGVNKSFPKNILDGIVGRLEF
DVKEGGYIRRQLRIALFRKHLYEYAPENFMWYQAIQLYNFFLWRQFEHME
SESFDLSEYEVEVVGAFFSLFMERNQEYEEEAKELEKQFEQWKILEQRVG
YDEEEGIERRFQGQVIRRIPEYEFFEPYKHSWRTCISHGKNMTAKHMLEE
HLFGEPGGWLEKLEKIQEHIWNTMKPFYSKVQKSMREHAKKLAERIKKLI
KKECEPFKKKKKQTEPCQ
>EEP-RVT_RT47195 Group 4 non-LTR retrotransposon
MSQEACFGNFSPIPSLGPEGQWKRQREHGDIEKVNDKTRGKRVRFKDEGA
PPNPVEPSCSEEDVELCVISWNINNKLPFDFREEFLELGAHIWIVQEGNR
KMENMKKWMGYRWFTKERSDKQLMIGVVPTIQGRRREEMETPNSMVVEIY
LGNCSILIGNIHQTEMKGEYRVLLEKMQDTLSICGGDLNSKPRRDLERYH
IISDLITRKRKNSRLEMKNKNSDFGSKIDFIFLNKGIRNYQKNKTNFQYK
KETKEMISDHKPLSVTIRVNKNDGMKYPVVDAKKARSHFCEWDGKQKQWK
LKEEFVELNLVGLIEEAKLMRPEDGLISFRSPKYQEWNEEFQKKLKVMER
YEKGRYHKFIQHTTQMRADKEGGIVNIMKKDDGFITCYKQILHECIEKMI
RVSGVLEEGEERPWKKQRKLEKDDVDNGIFETLNWEKVVAKEGEYIEWYN
KAVSFDFLHLTPIRLVIKQHSMKRKEMDWSLFDLDVWQSNDYCMAQRLIP
LNKVAPKIAGVDDVRPIMVQSHLVKYMEWMFMDALKNINNLRLDPCQVGF
TSKLGTQVHICKIISRMKTKGEGKSFVFFDLSDAYNTINREALYGMIALR
RLIDEKRLDFLFNCYDSLYVYDPVEKKKIRFKNGVQQGSALSPFLFNIFF
EEVIKHYKQQIRETIESLPKNQVKKKKQLEQSEILAYADDVVIFAHKRVA
AICANTFMGIAEGFKLKTNLKKTKYLANREVKEMDELQIEKVKTFRYLGV
WLSIRGDLKHQLELTKRIVMKKSQQLAIVRKIIPFRSITKLWILYVLPHI
RYHNLAIWKQSKTMIEKWQLIKRNSFRRVLGINKGFPKNILDGIIGRLEF
DVREGGYIRRQLRIDVFRRSVQEFYPENFMWYQAIQLYNFFLWKQFEHME
MEEFDLGRYEAQDAENLFTKLKEESQKFIEGTQDLEKQIDYWEKMEIKIS
KEEEKGIERRFQGQVIRRIPEYDFFEPYKHSWRTCLAHGKNMTAKHMLEE
HLFGEPGGWMEKMNKIQEHIGNTMKPFYSKVQKSMREHAKKLAERIRKLI
KSDCEPYKGKQQPSQ
>EEP-RVT_RT38354 Group 4 non-LTR retrotransposon
MMSQLACLGNSSPGPALVPEGLRQTQSRQDDMQRSDELIKGKKRVRFKNQ
PLTDKPAGPGSLEEDVELSIISWNIHNQNPYGFREQFIKLGAHIWIIQEG
HKGIQDGKKTLGYRWFTKERNGKQLMIGIIPIIHGRRREDLETPNSMVIE
IWLGSCSILIGNIHQTEIKGEYRILLNKLKDSFSVCGADLNSKPRREVER
FDILSDLITRIRSNRKMEWKNKILENGSKIDFIFVNKGIRYYQKCKTEFV
RKDENIISDHKPLAVSIMVRRSDSMAYPVIDAKMARRMYCKWNQEENKWE
LRKEFAKMTVRELIEKNKKIEPELKMIKFMKPKYQEWNEEFQEKIKIMER
CERDKFHKFVQHTTQIRAEKEGGIVNIMNKNGEFITDYKMILHECIEKMK
RVSEELEEGEERPWKHQRKITLDMEDIGEYKTADFTDVVQQEGEDIEWFN
RAISFDFIHLTVLRQIAKRDFKNNGRVDQDLLDLDIWETNDYCLAQRLIP
LNKIAPKIAGVNDVRPIMVQSHFVKFMEWSFMKAFKLANSLRIEPCQVGF
TSKLGTQVHIGQILSKMKSKGSGKNFVFFDLSDAYNTIHREAAYEMIRSK
NIIDEDRLNFLFNVYDSLYIYDPILKKKVRFKNGVQQGSALSPFIFNIFF
ENVILMMKQQIEERINLLKKKQKRIKRWMQECEILAYADDVVIIARKEIA
GEMAQIFCESAEKHGLLVNVKKTKYLANRINEDLETKKIERVESFRYLGT
WLTVRGGLKFQITKTKRLVAQKSQQMGILRKLVPFRTLAKLWTLYVLPHI
RYHNLSIWKQKKTTILQWQTMKRNSFRKVMGLNKSFPKYIIDGIAGRLEY
DLSDEGYIKKQLKIALFRKHLYSYEPEGFSWLDAMKLYNCFLWSQFEHMD
AKMFDLDENQMDEYGQLIQKFILENNEYNLRESFLKKEFEQADLMEKLTT
KENEKEVVRRVQSQVIRRIPGYEFFEPFKHSWRCCITHGKNMTAKHMLEE
HLFGEPGDWQGKIEKILKYVGETAKPFYSKTQKSMRESAQKLAKRIKQLI
QSECEPFQRNKRNQSMQ
>EEP-RVT_RT31010 Group 4 non-LTR retrotransposon
MMSQSACFGNSSPEPFLVPEGQRETQSRQDDIREIDELRKGQKRVRFKRE
PLIDKPAGPSSQEEDVELSIISWNIHNQNPYGFREQFLKMGAHIWIIQEG
HKSIQNGKKALGFRWFTKERKDKQLMIGVIPIIKGRRREELETPNSMVIE
IWLGSCSILIGNIHQTEIKGEYRILLNKLKDSFSVCGADLNSKPKREVVR
FDILSDLITRIKSNRKMEWKNKNLENGSKIDFLFINKGIRYYQKCKTEFI
RNGEQIVSDHKPLAVDIQVKRSDSMAYPVIDAKMARRLYCKWNQEESKWE
LRKEFARMTVRELIEKNKRIEPEIKMIRFMKPKYQEWNEEFQEKIKVMER
CEKGKFHRFVQHTTQIRAEKEGGIVNIMNKNGEIITDYKMILHECIEKMK
RVSEELTEEDERPWKHQRRIDLNKEDLGEFSTANFLDVINQEGENIEWFN
RAISFDFIHLTVLRQITKRDFRDNNKIDQDLLDLDVWEQNDYCLAQRLIP
LNKIAPQIAGVNDIRPIMVQSHLVKFMEWSFMKAFKQANSLRVDPCQIGF
TSKLGTQVHISQLVDRMKKKGSGKSFVFFDLSDAYNTIHREAAHHLIKIK
KIIDEDRLNFLFNVYDQLYIYDPILKKKVRFKNGVQQGSALSPFIFNIFF
ENVIARTKEKINERIGQLKKNQKNMKRWMSECEILAYADDVVIISRNKVA
GELAKIFCESADYHGLVVNVKKTKYLANREIKDLELMKVQKVESFRYLGT
WLTMRGGLKFQFEKTKKLVTMKSQQMGMLRKLVPFRTLVKLWTLYVLPHI
RYHNMSIWKQKKSTILQWQILKRNSFRKVMGLNKSFPRFIIDGIVGRLEY
DLNEEGYLRRQLRIALFRKHLYYYEPEGFSWLDALKLYNVFLWSQFKHMD
AKMFDVDEEQHNEYRDLILGFLDQNDEYNLKLTVLNQEFDEIDKKEKLTT
KEDEKNSGRRVQNQVIRRIPGYEFFEPFKHGWRRCIQHNKNMTAKHMMDS
HLFGEPGCWQDKLERILQYVGEISKPFYSKTQKSMRELAQKLAKRIKSLI
QTECEPFQRKRKTNQANQ
>EEP-RVT_RT42890 Group 4 non-LTR retrotransposon
MMSQSACFGNPSPEPILVPEGQRQTQSRQDDIKENGDLAKGQRRVRFKKE
PLINKPAGPSSQEEDVELSIISWNIHNQNPYGFREEFLKLGAHIWIIQEG
HKGIQEGKKALGFRWFTKERNDKQLMIGIIPIIHGRRRQDLETPNSLVIE
IWLGSCSILIGNIHQTEIKGEYRILLNKLKDSFSVCGADLNSKPRREVER
FDILSDLVTRIRSNRKMEWKNKNLENGSKIDFLFINKGIRYYQKCKTEFV
RNGECIVSDHKPLAVDITVKRSDSMAYPVIDAKMARRLYCKWNQEENKWE
LRKEFAKMTVSELIEKNKRIEPEVKMIRFMKPKYQEWNEEFQEKIKVMER
CEKGKFHKFIQHTTQIRAEKDGGVVNIMNKDGEIITDYKMILHECIEKMK
RVSEELVEGEERPWKHQRRIDLNMEDLGEYKTANFLDVVQQEGEDIEWFN
RAISFDFIHLTVLRQIAKRDFKNNNRIDQDLLDLDAWEQNDFCLAQRLIP
LNKVAPRIAGVNDVRPIMVQSHLVKFMEWSFMKAFKQANSLRVDPCQIGF
TSKLGTQVHISQLLSRMKNKESGKSFIFFDLSDAYNTIHREAAHHLIKTK
KIIDEDRLNFLFNVYDSLYIYDPILKKKVRFKNGVQQGSALSPFIFNIFF
ENVILMMKDKIIERIGQLKKNQKRIKRWMNECEILAYADDIVIISRNKIA
GEMADIFCECADKHGLLVNVKKSKYLANRVIEDLELKKIERVESFRYLGT
WLTVRGGLKFQLMKTKKLVTQKSQQMGMLRKLVPFRTLAKLWTLYVLPHI
RYHNLSIWKQKKSTILQWQILKRNSFRKVMGLNKSFPRYIIDGIAGRLEY
DLNDEGYIRKQLRIALFRKHLYSYEPEGFSWLDALKLYNSFLWSQFEYMD
AKMFDIDEDETLEYRDLIQRFLSENDEYNLRATLLSKEFDQTDQLEKLTT
KEDEKESKRRVQNQVIRRIPGYEFFEPFKHGWRRCISHNRNMTAKHMMEG
HLFGEPGDWQGKIERILQYVGEITKPFYSKTQKSIRESAQKLAKRIKQLI
QTECEPFKKKKNNNSNQ
>EEP-RVT_RT33852 Group 4 non-LTR retrotransposon
MSQLACFGKCSPEPSLVPEGPRQTQSRQDGIRVDDERRKGKKKVRFKNWP
LEQKPAGPGSLEEDVELSIISWNIHNQNPYGFREQFIKMGAHIWIIQEGH
KGIQDGKKTLGYRWFTKERNGKQLMIGIIPIIQGRRREDLETPNSMVIEI
WLGSCSILIGNIHQTEIKGEYRILLNKLKDSFSICGADLNSKPRREIERF
DILSDLITRIRSNRKMEWKNKNLENGSKIDFIFINKGIRYYQKCKTEFVR
KDENIISDHKPLAVDIRMKRSDSMAYPVIDAKMARRHYCKWNQEENKWEL
KKEFARLTVRGLIERTKQLEPEMRMIKFMKPKYQEWNEEFQEKIKVMERC
EKGKFHKFIQHTTQIRAEKEGGIVNIMKKDGEFITDYKIILHECIEKMKR
VSEELEEGEERPWKHQRRITFEMEDFGEYKTANFSDVVKQEGEDIEWFNR
AISFDFIHLTVLRQISKRDFKENSRVDEDLLDLDVWETNDYCLAQRLIPL
NKVAPKIAGVDDVRPIMVQSHLVKFMEWSFMKAFKLANSLRIEPCQVGFT
SKLGTQVHIGQILSKMKMKGTGKNFIFFDLSDAYNTIHREAAYALIKSKN
IIDEDRLNFLFNVYDSLYIYDPILKKKVRFKNGVQQGSALSPFIFNIFFE
NVILMMKQQIDERIGLLKKKQKRIKRWMKECEILAYADDVVIITRKEIAG
EMAQIFSECAEKHGLQVNVKKTKYLANRINEDLELKKIERVESFRYLGTW
LTVRGGLKFQLQKTKKLVAQKSQQMGILRKLVPFRTLAKLWTLYVLPHIR
YHNLAIWKQKKTTILQWQTMKRNSFRKVMGLNKSFPKYIIDGIAGRLEYD
LNDEGYIRKQLKIALFRKHLYSYEPEGFSWLDAMKLYNCFLWSQFEYMDA
KMFDLDEDQMDEYGILINQFIGENNEYNLRESILRKEFEETDLLEKKTTQ
EKEKEIKRRVQSQVIRRIPGYEFFEPFKHGWRNCITHGKNMTAKHMMEEH
LFGEPGDWQGKLEKIQKYVGETAKPFYSKVQKSMKESAQKLAKRIKQLIQ
TECEPYQKKKELNTMQ
>EEP-RVT_RT25765 Group 4 non-LTR retrotransposon
MMSQLACLEEPPPGPNLLSEDLSQAQSGHDDVERVNENKEEGKRVRFTDE
FPPKNPVGPRSSEEDVELCIVSWNIHNQNPYMFRQEFLGLGAHIWIIQEG
HRGIENKKKALGYRWFTKDRNDKQLMIGVIPSIQGMRREDLETPNSLVIE
IYLGSCQILIGNIHQTEIKGEYRILLNRLQESFSICGADLNSKPRREMER
FEIISDLVTRIRSNRKMEWKNKNLENGSKIDFLFVNKGIRNYQKIKTDFV
KKNEKIISDHKPLAVNIRVRRNDSMPYPVIDAKMARGYFCKWNQKEDRWQ
LKDEFHNMGIKQLIEKTKNMEPEVKLIRFMKPKYQEWNEEFQEKIRIMER
CEKGKFHKFVQHTTQIRAEKEGGVVNIMKKDGKFITDYKMILHECIEKMK
RISGELEDGEQRPWRHQRRITRDMRDGGEYQTANFEKIVNQEGEQIEWFN
KAISFDFIHLTVLRQITKRHWRQKHEIDWDLLDLDIWETNDFCMAQRLIP
LNKVAPKIASVDDVRPIMVQSHLVKFMEWSFMKAFKLTNSLRMDPCQVGF
TSKLGTQVHIGQVISRMKQKGEGKNFIFFDLSDAYNTIHREALYEMIKQK
QVIDEDKLNFLFNVYDSLYIYDPILKQKVRFKNGVQQGSSLSPFLFNIFF
ENVIKSTKLKINQYVENLPKKQKRRKRWFQECEILAYADDVVIIARKEVA
KECAQFFIERAEHHMLKVNIKKTKYLANRMNEGLEELKIERVENFRYLGT
WLSIRGGLRYQLEKTKKIVNQKSQQLGILRKLVPFRTLAKLWTLYVLPHI
RYHSLAIWKQKKSMVKNWQIVKRNSFRKVMGLNKSFQKFIVDGMAGRLEY
DLREEGYVKRQLKIALFRKHLYNYYPEGFTWLHAMQLYNYFLWCQFSNMD
TKLFDLEEEKGEEYLSMIRRFHEENGDYNIGLSCLQREFDQADQLEKVVS
QEEKEPMERKVQNQVIRRIPGYDFFEPFKHGWRRCVSHDKNMTAKHIMEE
HLFGEPGNWLEKLKRIQEYVQDTAKPFYSKVQKSMKESAKKLAERIKKLI
KIECEPYQRKRRTQ
>EEP-RVT_RT36327 Group 4 non-LTR retrotransposon
MSSIGCLEDLPPGPILLSEELRQAQNRHNDIEINDENEQGKKVRFKEGAP
IENPVGPRCSEEDVELCVISWNIHNANIYSIRKEFLELGAHIWIIQEGNK
NIQNLKKTLGYRWYTKDRNDKQLMIGIIPSIQGRRREDLETQNSLVIEIW
IGNCQILIGNVHQTEIKSEYRILLNKIQDQISICGADLNSKPRKELKRFD
ILSDLITRKRKNSKIEWKNKKSEIGSKIDFIFINKGIRNYQKIKTDFIKI
NGEDISDHKPLAMNIKVKWNDSMKYPVLDAKGAREHFCEWNGKEDRWKLK
EEYKEITIKQLLEKSKELKPEDGYIRFRSPKYQEWDEEFKEKIKLMERTE
KGRFHKFIQHTTQIRAEKEGGIVNIMRKGDRYITDYKEILHECIEKMKRV
SGELLEGEERPWHQRRRIDESIEDCGSYKSTEIEKLLEMEGEYVEWFNRA
ISFDFIHLTTVRQVMKSTWQRKKEIDWDLFDLDIWKANEYCTAQRLIPLN
KVAPKIASVDDVRPIMVQSHLVKFMEWSYMAAFKNINSLRIDPCQVGFTS
KLGTQVHINKVISKMKTKGEGKCFMFFDLSDAYNTINREAVYTMIKEDNL
IDEDKLDFLFNAYDQLYIYDPITKKKVRFKNGVQQGSALSPFLFNIFFEK
VLERVKLLAQEQAKNLPKKQKRRKRWIEDGEILAYADDVVIYTRKEVAKI
WADAFIQGAKDFELKVNIKKTKYLSNKVIEPLEQIQIEKVQNFRYLGTWL
SIRGNLNHQLQKTKQIVQQKSTQLRIMRKIVPLRVLTKLWTLYILPHIRY
HNLAVWKQRKTMIKKWQLIKRNSFRKIMGLNKSFPKNIIDGIIGRLEFDL
KEDGYIRRQLKIALFRKNLYNYSPEGFMQYQATQLYNYFLWNQFANADTK
LFDLEDEKADDYERLLTKFHEENGDYNLGMTFLQREFEETEIMEKRVGWD
ESDLKRGVQNQVIRRIPGYEFFEPFKHSWRKCRAHQKNMTAKHMMEDHLF
GEPGNWLEKMTKIQEYIQDIAKPFYSKVQKSMRESAQKLAKRIKRLIKDE
CEPFKKQTNQI
>EEP-RVT_RT48784 Group 5 non-LTR retrotransposon
MRVGVTSDTTCLGVVPTKVSDIEIEEASNTFPTYEAYAGPCGMELEIPLL
QNIQSNQGSSPSAILPGHHQNISQQTSHDLNILSWNLQGYSHDKYKVLQN
FHIIMAQEAQYPQDKDVHFIKYQSYRKEREGNPLMTLVLSKIPSVRMLEL
ETKNTLVVKVIFKKFQLLLVNIHLTSTTKIEWKATLETFQYSAAIVGGDI
NYQMRKNPNLYYDLVSHQATRKNKDGTKFRQIDYLMINRNIEWKTKILQN
TFYKFSDHKPISISFTIPQEDLFQRPVINTRALNQYIESLDEKPYNMYEY
MKIANQPGFFNIKYIDYKIIINKNLADAIQACKSLLFSKQSQEFYDIISH
SRNLKPFKKEGSIMNVIQKDNGDLICCYKQILTMCIEDLLQIQQRQLIPF
CLDLPNNFKVYIDRKQIEHLAQNKKAVSYDLVELSKLVSYLDEDGSFYIN
FNELTKLQYIFSMRLIPLNKMHPQIPIRGQFRPIMVISHFVKLFEASYVQ
KFKKICTSKINPSQIGFVSYLGCQQSIDQIISELKTKTKDLNKGRVSIFM
DLSNAYNMVKRQDIFKCLRENQQYASLFNENEIYALQWIYEQLYIYDPIN
KENVYFKNGVHQGSLLAPFLFDIYFNQLIEELERRIRIKLICNKILKKQK
QTKFQLFLKATKVFAYADDVAITTFDSCAGWIVDQFLDLADKYGFKVNLK
KSNYISNKKSNHEELVKLGIFKVKHFKYLGVYISPRGNINEHRKHVQTKV
KFLCDQLKNLSRILPLRHMTQLWLSYIKPHFDYVAPLMKNYDIKELEKWR
LIYRGSIKRILCLAKSTANNIIDELWKKFGLQPTALMKQTDEQIARLLTY
KKQGDGEIFKSQIDMKVQTMQWKRSDLSAEADKIRQEDNLIIQQYGFAPN
FSHKMKYLPAFGYLDRYKHSWKKCNQCGHQWSFEHVEKHDPILYQDYLAI
ESYINQCAMEQSLCYKDYSHRQELCFHFSKLNKRFNEIVEQTTFSHTSEV
LQK
>EEP-RVT_RT3903 Group 5 non-LTR retrotransposon
MRVGVTSDTTCLGDIPTKVSDIEVEEASYTFPTYEVQTGPCGMELEIPLL
QNIQSNQGSSPQASLPGYHENISQQTSHDLNILSWNLQGYSHDKYKVLQN
FHIIMAQEAQYPQDKDVHFHKYQCYRKEREGNPLMTLVLSKIPSVRMIEL
ETKNTLVVKVIFKKFQLLVVNIHLTSTTKLEWKATLETFQYSAAIVGGDI
NYQLRKNPNLYYDLVSHKATRQNKDGTKFRQIDYMMINRNIEWKTQILQN
TFHKFSDHKPISISFKIPQEDLFQRPVINTKALNQYIESLDEKPYNMYEY
MKIANQPGFFNIKYIDYKIIINKNLADAIQACKSLLFSKQSKEFYDIISH
SRNLKPFKKEGSIMNVIQEDNGNLICCYKQILQMCIEDLLQIQEKQLIPF
CLEFPKNFKVYINRKQIENLAQNKKAVSFDLVELSKLVSYLDNDGAFYMN
FNELTKLQYIFSMRLIPLNKMHPKIPIRGQFRPIMVISHFVKLFEASYVQ
KFKDICTSKINPSQIGFVSYLGCSQSIDQIISELKTKTKDLNRGRVSVFM
DLSNAYNMVKRQDIFKYLRENKQYASLFNENEIYALQWMYEQLYVYDPIN
KENVYFKNGVHQGSLLAPFLFDIYFNQLIDELERRIRIKLICNKILKKQK
QNKFQLFLKATKVFAYADDVAITTFDSCAGWIVEQFLDLADKYGFKVNIK
KSNYISNKKSNHQDLVKLGILKVKHFKYLGVFISPRGNITEHRKHVQMKT
RFLCDQLKNLSRILPLRHMTQLWLSYIKPHFDYVAPLMKNYDFKEIEKWR
LIYRGSIKRILCLARSTANSIIDELWRKFGLQPTALMKQTDEQIARLLKY
KKQGEGEIFKSQVDMKVQEMQWKRSALSAEADKIRQDDLLIIEQYGFSPS
FSHKMKYLPAFGYLDRYKHSWKKCDQCGSQWSFEHVEKHDPLLYQDYLTI
EGYINQCAMEQSLCYRDYSHRKDLCFQFFQLNKRFNEIVEQTTFCHTSEV
LQK

>EEP-RVT_RT283 Group 5 non-LTR retrotransposon
MRVGVTSDTTCLGVLPTKVSDIEVEEASYTFPTYDVQTGSCGMELEIPLL
QNVKSNQGSSPLASLPGYHKNISQQTSHDLNILSWNLQGYSHEKYKVLQN
FHIIMAQEAQYPQGKDVHFHKYQCYRKEREGNPLMTMILSKIPSVRMIEL
ETQNTLVVKVIFRKFQLLVVNIHLTSTTKLEWKATLETFQYAAAIVGGDI
NYQLRKNPNQYYDLVTHKATRQNKDGTKFRQIDYLMINRNIEWKTNILQN
TFYKFSDHKPISISFQIPQEDLFQRPIINSKSLNQYIESLDEKPYNMYEY
MKIANQPGFFGIKYIDYKIIINKNLADAIQACKSLLFSKQSKEFYDIISH
SRNLKPFKKEGSIMNVIEQSDGNLVCCYKQILQMCIEDLILIQGKQLIPI
CLDLPKNFKVYINKETIENLAQNKKAVSFDLVELPKLVSYLDNDGAFYIN
FNELTKLEYIFSMRLIPLNKMHPQIPIRGQFRPIMVISHFVKLFEASYVQ
KFKKICTSKINPSQIGFVSYLGCSQSIDQIISELKNKTKDLNKGRVSVFM
DLSNAYNMVRRQDIFKQLRENKQYSSMFNENEIYALQWMYEQLYIYDPIV
KEKVYFKNGVHQGSLLAPFLFDIYFNQLIDELERRIRIKLICNKILKKQK
ENKFQLFLKATKVFAYADDVAITTFDSCAGWIVEQFLDLAEKYGFKVNVK
KSNYISNKKSNHQDLVKLGILKVKHFKYLGVYISPRGNITEHRKHVQIKT
KFLCDQLKNLSRILPLRHMTQLWLSYIKPHFDYVAPLMKNYDVKEIEKWR
LIYRGSIKRILCLAKSTANSVIDELWRKFGLQPTALMKQTDEQIARLNTF
RKQGEGEIFRSQIDQKIDDLKQRSYALSAEADRIRQEDLLIVQQQGFYPS
FSHKMKYLPAFGYLDRYKHSWKKCSECGCQWSFDHVERHDPVLYQDYLSI
ESYINNCALEQSLCYREYPYRRDLCFQFYKLNQRFNTIVEQTTFSRTSEV
LQK
>EEP-RVT_RT50144 Group 5 non-LTR retrotransposon
MRVGVTSDTTQLGFLPTKVSDIEVEEASCTFPTYDAQAGSCGMELEIPLL
QNVKSNLGSSPLASVPGYHKNISQQTSHDLNILSWNLQGYSHEKYKVLQN
FHIIMAQEAQYPQGKDVHFHKYQCYRKERDGNPLMTMILSKIPSVRMTEL
ETQNTLVVKVIFRKFQLLVVNIHLTSTTKLEWKATLETFQYAAAIIGGDI
NYQLRKNPNQYYDLVTHKATRQNKDGTKLRQIDYLMINRNIEWKNNILQN
TFYNFSDHKPISISFQIPQEDLFQRPIINSKQLNQYIDSLDEKPYNMYEY
MKIANQPGFFNIKFMDFKIIINKNLADAIQACKSLLFSKQSKEFYDIISH
SRNLKPFKKEGSIMNVIQQDDGNLVCCYKQILNMCIQDLIMIQGKQLIPW
CLDLPKNYKVYINRETIENLAQNKKAVSFDLVELPKLVSYLDQDGAFYIN
FNELTKLEYIFSMRLIPLNKMHPMIPIRGQFRPIMVISHFVKLFEASYVQ
KFKKICSSKINPSQIGFVSYLGCSQSIDQIISELKDKTKGLNKGRVSVFM
DLSNAYNMVRRQDIFKQLRENKQYSMMFNQNEIYALQWMYEQLYIYDPIA
KEKIYFQNGVHQGSLLAPFLFDIYFNQLIDELERRIRIKLICNKILKKQK
ENKFQLFLKATKVFAYADDVAITTFDSCAGWVVEQFLDLAEKYGFKVNIK
KSNYISNKKSNHQDLVKLGILKVKNFKYLGVYISPRGNITEHRKHVQTKV
RFLCDQLKNLSRILPLRHMTQLWLSYIKPHFDYVAPLMKNYEIKEIEKWR
LLYRGSIKRILCLAKSTANNVIDELWRKFGLQPTALMKQTNEQIARLNTF
RKQEEGETFKSQIDKKIENLQQRSYALSAEADRIRQEDLMIVQQQGFYPN
FSHKMKYLPAFGYLDRYKHSWKKCSECGCQWSFDHVERHDPVLYQDYLSI
ESYINNCALEQSLCYREYPYRRDLCFQFYKLNQRFNTIVEQTTFGRPSEV
LHK
>EEP-RVT_RT41453 Group 5 non-LTR retrotransposon
MRVGVTSDTTQLGFLPTKVSDIEVEEASCTFPTYDASAGSCGMEMEIPLL
QNVKSNLGSSPSASVPGHLENISQQTSHDLNILSWNLQGYSHEKYKVLQN
FHIIMAQEAQYPQGKDVHFHKYQCYRKERDGNPLMTMILSKIPSVRMIEL
ETQNTLVVKVIFRKFQLLVVNIHLTSTTKLEWKATLETFQYAATIIGGDI
NYQLRKNPNQYYDLVTHKATRRNKDGTKFKQIDYLMVNRNIEWKNKVLQN
TFYTFSDHKPISISFQIPQEDLFQRPIINSKQLNQYIDSLDEKPYNMYEY
MKIANQPGFFNIKFMDFKIIINKNLADAIQACKSLLFSKQSKEFYDIISH
SRNLKPFKKEGSIMNVIQQDDGNLVCCYKQILNMCIQDLIVIQGKQLIPW
CLDLPKNYKVYINRETIENLAQNKKAVSFDLVELPKLVSYLDQDGAFYID
FNKLTELEYIFSMRLIPLNKMHPMIPIRGQFRPIMVISHFVKLFEASYVQ
KFKTICSSKINPSQIGFVSYLGCSQSIDQIISELKDKTKGLNKGRVSVFM
DLSNAYNMVRRQDIFKQLRENKQYSMMFNQNEIYALQWMYEQLYIYDPIA
KEKVYFQNGVHQGSLLAPFLFDIYFNQLIDELERRIRIKLICNKILKKQK
ENKFQIFLKATKVFAYADDVAITTFDSCAGWVVEQFLDLAEKYGFKVNVK
KSNYISNKKSNHQDLVKLGILKVKNFKYLGVYISPRGNINEHRKHVQTKV
KFLCDQLKNLSRILPLRHMTQLWLSYIKPHFDYVAPLMKNYDVKEIEKWR
LLYRGSIKRILCLAKSTANNVIDELWRKFGLQPTALMKQTDEQIARLNTY
RKQDEGETFRNQIDKKIENLQQRSYALSAEADRIRQEDLQIIQQQGFYPN
FSHKMKYLPAFGYLDRYKHSWKKCSECGCQWSFDHVERHDPVLYQDYLSI
ESYINQCALEQSLCYREYPYRRDLCFHFYKLNQRFDTIVEKTTFERTSEV
LHK
>ORF1_SoloORF1A Solo ORF1, non-LTR retrotransposon
MQEKIDEEFLNPLTANFFPEYPVNGWPIFQGLFKSFYEALDDLCEFKAPN
VQECGVGKRVKDILRTLKRYLSRMGLITWSPEQLQSWLEQQGKKQELRKS
QKIRGKKDKEFKGQNQYTNKKKRQTETCREAPGVRPKLETQHTHQVGKLS
HVTQPLQGNKEGQEKGKGQHSVAPKNSSPTQPLLCGQCRKQYKNIRSYRT
HMYQVHMKKVPEGSSHSLTGKSIVRAVPLKPNPSTKTDQLMQPRQDQSHN
QSLGPSQKDSEMIEETPQGNIVHRRKAIVTVPDPPKGRRGLQK
>ORF1_SoloORF1B Solo ORF1, non-LTR retrotransposon
MMQEKIDEEYQCPLTANFLPEYPVNGWPIFQGLFSTFYDALDDLCEFQAP
NVHDCGVGKRVKDILRSLKRYLSKMGLITWSPEQLQSWFEQQEKKQELGK
SQKIRGKKDKEFKGQNQYTNKKKRQTETSREAPGVRPKLETQMANQGRIP
QRIQPKKGNNQGQKKDKDDDSRYPTNSSTTQPLVCGQCRKQYKNIRSYRT
HMYQAHMKIVPEGSSHTLSGRPIVRAVPLIPNPSTKHDQLQQPRQDKVLS
SGPSQILSEIIEEEPQEIIVQSRKAKQTTTSKGGGPQLDPPKGRKAGK
>ORF1_SoloORF1C Solo ORF1, non-LTR retrotransposon
MQGKIDEESLEFSEGYFFPEYPENGWPIFKGLFDTFYGALDDLCEFNAKN
VLACGVGKKVRDMLRQLKRYLAKMGLITWSPEEIQSWFMSRDKIQELGKS
KKIRGKKQNSNDKELKGQQQYTNKKKRQTDSFRDTPGVKPKLETQAVKYG
SVPLKSAQKGNKARMKKAEGNSTEYPKDASHTLPLVCGRCQKEYKNIRSY
RTHMYQVHQKKVPEGSSHSLKGKPFPRAVPCKANPSTKIDHLKQPRQDKV
LSPGPSQILSEVIEEELQEQSVQSRKAKKTTALKGGGPQIDPPKGRKTGK
>ORF1_SoloORF1D Solo ORF1, non-LTR retrotransposon
MQVMIDEEYVPSSADFLPQYPVNGWPIFQGLFNTFYSALDDLCEFKAPNV
LEFGVGKRVKSILHTLKRYLSRMGLITWSPEQLQSWFEFQEKKQELGNSK
KIRGKHDEKKQGQQIQYTNKKKRQTESFRDAPGVKPKLETSQQLKGSQPS
VSQPNSGNNKGIKKDKSVSQSHSKNSSPTQPLLCGQCKKLYKNIRSYRTH
MYQVHSKQVPEGSSHTIQGKPFVRAVPLQTNPSIKSDQLRQPRQDVHNQS
LGPSQRDSEMIEETPQGNIVHGRKATSSSARPPNPIPPKGKKRKGK
>ORF1_SoloORF1E Solo ORF1, non-LTR retrotransposon
MQGKIDEEEIFNLSANFLPEYPVNGWPIFQGLFNTFYSALDDLCEFKAPN
VLQCGVGRRVKDILRTLKRYLSRMGLITWSPEQLQSWIESRGKKQEFGKS
QKIRGKHDKTSKGQIQYTNKKRRQTETFSEAPGVKPKLETQAKQPIKGSC
PIVTQPSQGNNQGKKKDKEKHHGKLDVPKNSSPTQPLVCGQCLRHYKNIR
SYRTHMYQVHMKQVPEGSSHTLLGQPFVRAVPLKLNPSVRSDQPRQPRQD
TLHIPSSGPIQRDSEMIEETPQGNIVHGRKAQTTVPGPPKGKKGRQK
>ORF1_SoloORF1F Solo ORF1, non-LTR retrotransposon
MQGKIDEEIPFDPSANFYPMYPVNGWPIFQGLFSTFYEALDDLCEFKAPN
VLQCGVGRRVKDILRTLKRYLSKMGLITWSPDQLQSWFQIQEKIQESRKS
KKIRGKHDKKIETEIQYTNKKKRQSEAFREAPGVKPKLKTQQQPQSRTQD
YKAPQPNPRNNKREKKDKEQVTRKAPKNSSSTQPFVCGQCLKQYKNIRSY
RTHMYQAHNKQVPKNSSHDLHGKVFVRAVPLMPKPSTGYDQLQQPRQDTS
HILTSGPSQIRDSEMIEETPQGQIVHGRKIDSSLDQIAHVSYLPKGKKKR
RE
>ORF1_SoloORF1G Solo ORF1, non-LTR retrotransposon
MQGKIDEEILQNLSANFYPEYPVNGWPIFQGLFNTFYTALDDLCEFKAPN
VLSCGVGRRVKDILRTLKRYLSRMGLITWSPESLQSWFESREQKQELGKS
KKIRGKHNKKQKGEIQYTNKKKRQTETFRDAPGVKPKLETQQQPMGRPFK
ETQPCKGNNKGEKKDKEWSRKEVPTKSSPTQPLVCGQCLRQYKNIRSYRT
HMYQVHNKQVPKDSSHNLQGKPFARAVPLQPKPSTRIDQPQQPRQDKLKL
NLSSGPSQRDSEMIEETPQGQIVHGRKAISSQPAPNPDPPKGRRKKGK
